# Supplementary material for: The Characteristic Function of Blood-Derived Exosomes and Exosomal circRNAs Isolated from Dairy Cattle during the Dry Period and Mid-Lactation
Source: Int J Mol Sci. 2023 Jul 29;24(15):12166. doi: 10.3390/ijms241512166 (PMC10419012; doi:10.3390/ijms241512166)
Supplement: Supplementary file 1 [file ijms-24-12166-s001.zip]

Archive with 4 entries (4 files):
- Table S1.pdf
- Table S2_revised.xlsx
- Table S3.xlsx
- Table S4.xlsx
