# Supplementary material for: The Characteristic Function of Blood-Derived Exosomes and Exosomal circRNAs Isolated from Dairy Cattle during the Dry Period and Mid-Lactation
Source: Int J Mol Sci. 2023 Jul 29;24(15):12166. doi: 10.3390/ijms241512166 (PMC10419012; doi:10.3390/ijms241512166)
Supplement: Supplementary file 1 [file ijms-24-12166-s001.zip › Table S2_revised.xlsx]

## Sheet: A
Quality of data output
Sample	Raw Datas	Clean Data(%)	Adapter(%)	Low Quality(%)	polyA(%)	N(%)
D250_1	44147140	43935142 (99.52%)	15870 (0.04%)	196128 (0.44%)	0 (0.00%)	0 (0.00%)
D250_2	40655490	40428904 (99.44%)	14698 (0.04%)	211888 (0.52%)	0 (0.00%)	0 (0.00%)
D250_3	36941524	36721534 (99.40%)	15088 (0.04%)	204902 (0.55%)	0 (0.00%)	0 (0.00%)
D30_1	40205676	39988944 (99.46%)	14458 (0.04%)	202274 (0.50%)	0 (0.00%)	0 (0.00%)
D30_2	37041058	36813262 (99.39%)	14600 (0.04%)	213196 (0.58%)	0 (0.00%)	0 (0.00%)
D30_3	43464916	43284120 (99.58%)	13300 (0.03%)	167496 (0.39%)	0 (0.00%)	0 (0.00%)
Note:
(1) Sample：The ID of samples
(2) Raw Datas：Count the original sequence data, and count the number of sequencing sequences of each file in a unit of four lines
(3) Clean Datas：The calculation method is the same as raw reads, except that the statistical files are filtered sequencing data, and the subsequent biological information analysis is based on clean reads

## Sheet: B
Comparison between reads and Ribosome RNA (rRNA)
Sample	clean_reads	Mapped_Reads(%)	Unmapped_Reads(%)
D250-1	43935142	268576 ( 0.61% )	43666566 ( 99.39% )
D250-2	40428904	257818 ( 0.64% )	40171086 ( 99.36% )
D250-3	36721534	238616 ( 0.65% )	36482918 ( 99.35% )
D30-1	39988944	213480 ( 0.53% )	39775464 ( 99.47% )
D30-2	36813262	254512 ( 0.69% )	36558750 ( 99.31% )
D30-3	43284120	212006 ( 0.49% )	43072114 ( 99.51% )
Note:
(1) Sample：The ID of samples
(2) Clean Datas：The calculation method is the same as raw reads, except that the statistical files are filtered sequencing data, and the subsequent biological information analysis is based on clean reads
(3) Mapped Reads: The number of reads that mapped to ribosome RNA (rRNA) database
(4) Unmapped Reads: The number of reads that unmapped to ribosome RNA (rRNA) database

## Sheet: C
Comparison between reads and bovine reference genome
Sample	Total	Unmapped(%)	Unique_Mapped(%)	Multiple_Mapped(%)	Total_Mapped(%)
D250-1	43666566	1231721 (2.82%)	41311896 (94.61%)	1122949 (2.57%)	42434845 (97.18%)
D250-2	40171086	1187533 (2.96%)	37968613 (94.52%)	1014940 (2.53%)	38983553 (97.04%)
D250-3	36482918	942396 (2.58%)	34599222 (94.84%)	941300 (2.58%)	35540522 (97.42%)
D30-1	39775464	1016213 (2.55%)	37756429 (94.92%)	1002822 (2.52%)	38759251 (97.45%)
D30-2	36558750	1073168 (2.94%)	34574282 (94.57%)	911300 (2.49%)	35485582 (97.06%)
D30-3	43072114	1063077 (2.47%)	40906577 (94.97%)	1102460 (2.56%)	42009037 (97.53%)
Note:
(1) Sample：The ID of samples
(2) Total: The number of reads that unmapped to ribosome RNA (rRNA) database
(3) Unmapped: The number of reads that unmapped to ribosome RNA (rRNA) database
(4) Unique_Mapped: Statistics on the number of reads with unique alignment position on the reference sequence
(5) Multiple_Mapped：Statistics on the number of reads with multiple alignment positions on the reference sequence
(6)Total_Mapped：The number of reads on the genome can be mapped

## Sheet: D
Distribution of reads on the reference genome regions
sample	exon	intron	intergenic
D250-1	36457232 (85.91%)	2354771 (5.55%)	3622842 (8.54%)
D250-2	33377739 (85.62%)	2184427 (5.60%)	3421387 (8.78%)
D250-3	30486182 (85.78%)	2028475 (5.71%)	3025865 (8.51%)
D30-1	33644442 (86.80%)	2150110 (5.55%)	2964699 (7.65%)
D30-2	30575861 (86.16%)	1985947 (5.60%)	2923774 (8.24%)
D30-3	36544096 (86.99%)	2194192 (5.22%)	3270749 (7.79%)

## Sheet: E
Novel genes identified in all libraries
GeneID	Symbol	Description	KEGG_A_class	KEGG_B_class	Pathway	K_ID	GO Component	GO Function	GO Process	TF_family
MSTRG.10105	--	hypothetical protein Celaphus_00013363 [Cervus elaphus hippelaphus]	-	-	-	-	-	-	-	--
MSTRG.10112	--	PREDICTED: uncharacterized protein C11orf95 homolog [Bos indicus]	-	-	-	-	-	-	-	--
MSTRG.10129	Plcb3	PREDICTED: 1-phosphatidylinositol 4,5-bisphosphate phosphodiesterase beta-3 isoform X2 [Bos mutus]	Metabolism;Human Diseases;Human Diseases;Human Diseases;Environmental Information Processing;Human Diseases;Environmental Information Processing;Human Diseases;Organismal Systems;Organismal Systems;Human Diseases;Environmental Information Processing;Organismal Systems;Environmental Information Processing;Environmental Information Processing;Human Diseases;Organismal Systems;Organismal Systems;Env…	Global and overview maps;Cancer: overview;Neurodegenerative disease;Neurodegenerative disease;Signal transduction;Infectious disease: bacterial;Signal transduction;Infectious disease: viral;Immune system;Immune system;Infectious disease: parasitic;Signal transduction;Nervous system;Signal transduction;Signal transduction;Endocrine and metabolic disease;Endocrine system;Circulatory system;Signal t…	ko01100//Metabolic pathways;ko05200//Pathways in cancer;ko05010//Alzheimer disease;ko05016//Huntington disease;ko04020//Calcium signaling pathway;ko05131//Shigellosis;ko04015//Rap1 signaling pathway;ko05163//Human cytomegalovirus infection;ko04621//NOD-like receptor signaling pathway;ko04062//Chemokine signaling pathway;ko05142//Chagas disease;ko04072//Phospholipase D signaling pathway;ko04723//R…	K05858;K05858;K05858;K05858;K05858;K05858;K05858;K05858;K05858;K05858;K05858;K05858;K05858;K05858;K05858;K05858;K05858;K05858;K05858;K05858;K05858;K05858;K05858;K05858;K05858;K05858;K05858;K05858;K05858;K05858;K05858;K05858;K05858;K05858;K05858;K05858;K05858;K05858;K05858;K05858;K05858;K05858;K05858;K05858;K05858;K05858;K05858;K05858;K05858;K05858;K05858;K05858;K05858;K05858;K05858;K05858;K05858;…	GO:0005886//plasma membrane;GO:0031981//nuclear lumen;GO:0032991//macromolecular complex;GO:0044444//cytoplasmic part	GO:0004629//phospholipase C activity;GO:0005515//protein binding;GO:0046872//metal ion binding;GO:0060089//molecular transducer activity	GO:0006644//phospholipid metabolic process;GO:0007166//cell surface receptor signaling pathway;GO:0007267//cell-cell signaling;GO:0008217//regulation of blood pressure;GO:0009887//organ morphogenesis;GO:0048193//Golgi vesicle transport;GO:0048598//embryonic morphogenesis	--
MSTRG.10165	--	hCG2018832, partial [Homo sapiens]	-	-	-	-	-	-	-	--
MSTRG.10168	--	hypothetical protein JEQ12_004638 [Ovis aries]	-	-	-	-	-	-	-	--
MSTRG.10235	--	interleukin-1 receptor accessory protein-like 1 [Bubalus bubalis]	-	-	-	-	GO:0016020//membrane;GO:0030054//cell junction;GO:0042579//microbody	GO:0005515//protein binding;GO:0016647//oxidoreductase activity, acting on the CH-NH group of donors, oxygen as acceptor;GO:0043169//cation binding	GO:0006351//transcription, DNA-templated;GO:0006596//polyamine biosynthetic process;GO:0006598//polyamine catabolic process;GO:0006915//apoptotic process;GO:0009653//anatomical structure morphogenesis;GO:0019953//sexual reproduction;GO:0022610//biological adhesion;GO:0030036//actin cytoskeleton organization;GO:0031328//positive regulation of cellular biosynthetic process;GO:0035023//regulation of…	--
MSTRG.10265	--	caudal type homebox 2, partial [Bubalus bubalis]	Human Diseases	Infectious disease: viral	ko05168//Herpes simplex virus 1 infection	K09228	GO:0042579//microbody	GO:0005515//protein binding;GO:0016647//oxidoreductase activity, acting on the CH-NH group of donors, oxygen as acceptor	GO:0006596//polyamine biosynthetic process;GO:0006598//polyamine catabolic process;GO:0006915//apoptotic process;GO:0009653//anatomical structure morphogenesis;GO:0030036//actin cytoskeleton organization;GO:0031328//positive regulation of cellular biosynthetic process;GO:0035023//regulation of Rho protein signal transduction;GO:0044710//single-organism metabolic process;GO:0048513//animal organ d…	--
MSTRG.10271	--	-	-	-	-	-	-	-	-	--
MSTRG.10278	--	elongation factor G, mitochondrial isoform X2 [Ovis aries]	Organismal Systems	Sensory system	ko04742//Taste transduction	K08474	GO:0031224//intrinsic component of membrane;GO:0044421//extracellular region part	GO:0043169//cation binding;GO:0060089//molecular transducer activity	GO:0007162//negative regulation of cell adhesion;GO:0007169//transmembrane receptor protein tyrosine kinase signaling pathway;GO:0007606//sensory perception of chemical stimulus;GO:0010596//negative regulation of endothelial cell migration;GO:0045765//regulation of angiogenesis;GO:0048869//cellular developmental process;GO:0050922//negative regulation of chemotaxis	--
MSTRG.10350	--	Sodium channel protein type 7 subunit alpha, partial [Bos mutus]	-	-	-	-	-	-	-	--
MSTRG.10428	--	uncharacterized protein MIR9-1HG isoform X2 [Bubalus bubalis]	-	-	-	-	-	-	-	--
MSTRG.10508	--	RNA-directed DNA polymerase (reverse transcriptase) domain containing protein [Haemonchus contortus]	-	-	-	-	-	-	-	--
MSTRG.10515	--	elongation factor G, mitochondrial isoform X2 [Ovis aries]	Organismal Systems	Sensory system	ko04742//Taste transduction	K08474	GO:0031224//intrinsic component of membrane;GO:0042579//microbody;GO:0044421//extracellular region part	GO:0005515//protein binding;GO:0016647//oxidoreductase activity, acting on the CH-NH group of donors, oxygen as acceptor;GO:0043169//cation binding;GO:0060089//molecular transducer activity	GO:0006596//polyamine biosynthetic process;GO:0006598//polyamine catabolic process;GO:0007162//negative regulation of cell adhesion;GO:0007169//transmembrane receptor protein tyrosine kinase signaling pathway;GO:0007606//sensory perception of chemical stimulus;GO:0010596//negative regulation of endothelial cell migration;GO:0031328//positive regulation of cellular biosynthetic process;GO:0044238/…	--
MSTRG.10521	S100A6	protein S100-A6 [Ovis aries]	-	-	-	-	GO:0012505//endomembrane system;GO:0019897//extrinsic component of plasma membrane;GO:0031252//cell leading edge;GO:0031988//membrane-bounded vesicle;GO:0043231//intracellular membrane-bounded organelle;GO:0044297//cell body;GO:0044444//cytoplasmic part	GO:0008092//cytoskeletal protein binding;GO:0022891//substrate-specific transmembrane transporter activity;GO:0046914//transition metal ion binding;GO:0046983//protein dimerization activity	GO:0006811//ion transport;GO:0008284//positive regulation of cell proliferation;GO:0048812//neuron projection morphogenesis	--
MSTRG.10532	RIIAD1	RIIa domain-containing protein 1 [Delphinapterus leucas]	-	-	-	-	-	-	-	--
MSTRG.10554	CDC42SE1	CDC42 small effector protein 1 isoform X1 [Phyllostomus discolor]	-	-	-	-	-	-	-	--
MSTRG.10580	--	-	-	-	-	-	-	-	-	--
MSTRG.10761	--	-	-	-	-	-	-	-	-	--
MSTRG.10772	--	PREDICTED: cyclin-K-like [Bos indicus]	Human Diseases	Infectious disease: viral	ko05168//Herpes simplex virus 1 infection	K09228	-	-	-	--
MSTRG.10773	Rlc-a	endonuclease-reverse transcriptase [Babesia ovata]	-	-	-	-	GO:0016459//myosin complex;GO:0031252//cell leading edge;GO:0031674//I band;GO:0031988//membrane-bounded vesicle;GO:0032432//actin filament bundle;GO:0070161//anchoring junction	GO:0003779//actin binding;GO:0005102//receptor binding;GO:0017022//myosin binding;GO:0046872//metal ion binding;GO:0050839//cell adhesion molecule binding	GO:0003012//muscle system process;GO:0006612//protein targeting to membrane;GO:0007169//transmembrane receptor protein tyrosine kinase signaling pathway;GO:0010468//regulation of gene expression;GO:0022604//regulation of cell morphogenesis;GO:0030168//platelet activation;GO:0035556//intracellular signal transduction;GO:0097485//neuron projection guidance;GO:0098602//single organism cell adhesion	--
MSTRG.10798	--	basic proline-rich protein [Bubalus bubalis]	-	-	-	-	-	-	-	--
MSTRG.1082	--	Histone-lysine N-methyltransferase SETMAR [Ooceraea biroi]	Metabolism;Metabolism	Global and overview maps;Amino acid metabolism	ko01100//Metabolic pathways;ko00310//Lysine degradation	K11433;K11433	-	-	-	--
MSTRG.10845	--	PREDICTED: alpha-N-acetylgalactosaminide alpha-2,6-sialyltransferase 3 [Bos mutus]	Metabolism;Metabolism	Global and overview maps;Glycan biosynthesis and metabolism	ko01100//Metabolic pathways;ko00604//Glycosphingolipid biosynthesis - ganglio series	K03373;K03373	-	-	-	--
MSTRG.10898	--	elongation factor G, mitochondrial isoform X2 [Ovis aries]	Organismal Systems	Sensory system	ko04742//Taste transduction	K08474	GO:0005576//extracellular region;GO:0031224//intrinsic component of membrane	GO:0060089//molecular transducer activity	GO:0001525//angiogenesis;GO:0007166//cell surface receptor signaling pathway;GO:0007606//sensory perception of chemical stimulus;GO:0040013//negative regulation of locomotion;GO:0048523//negative regulation of cellular process;GO:0051241//negative regulation of multicellular organismal process	--
MSTRG.10924	SCP2	40S ribosomal protein S20, partial [Callithrix jacchus]	Genetic Information Processing	Translation	ko03010//Ribosome	K02969	-	-	-	--
MSTRG.10958	--	uncharacterized protein LOC122677339 isoform X1 [Cervus elaphus]	-	-	-	-	-	-	-	--
MSTRG.1099	--	PREDICTED: uncharacterized protein LOC106700612 [Bos mutus]	-	-	-	-	-	-	-	--
MSTRG.11002	--	Vitamin D3 receptor [Varanus komodoensis]	-	-	-	-	-	-	-	--
MSTRG.1105	KRT8	PREDICTED: keratin, type II cytoskeletal 8 [Bison bison bison]	-	-	-	-	GO:0005882//intermediate filament;GO:0005886//plasma membrane;GO:0030054//cell junction;GO:0031674//I band;GO:0031981//nuclear lumen;GO:0031988//membrane-bounded vesicle	GO:0005515//protein binding	GO:0003006//developmental process involved in reproduction;GO:0006950//response to stress;GO:0019221//cytokine-mediated signaling pathway;GO:0031032//actomyosin structure organization;GO:0043207//response to external biotic stimulus;GO:0044403//symbiosis, encompassing mutualism through parasitism;GO:0044707//single-multicellular organism process;GO:1904019//epithelial cell apoptotic process	--
MSTRG.11141	--	Histone-lysine N-methyltransferase, H3 lysine-36 and H4 lysine-20 specific [Varanus komodoensis]	Organismal Systems	Sensory system	ko04742//Taste transduction	K08474	GO:0031224//intrinsic component of membrane;GO:0044421//extracellular region part	GO:0043169//cation binding;GO:0060089//molecular transducer activity	GO:0007162//negative regulation of cell adhesion;GO:0007169//transmembrane receptor protein tyrosine kinase signaling pathway;GO:0007606//sensory perception of chemical stimulus;GO:0010596//negative regulation of endothelial cell migration;GO:0045765//regulation of angiogenesis;GO:0048869//cellular developmental process;GO:0050922//negative regulation of chemotaxis	--
MSTRG.11149	--	TRAF3-interacting protein 1 isoform X3 [Bubalus bubalis]	Cellular Processes	Transport and catabolism	ko04146//Peroxisome	K00308	-	GO:0036094//small molecule binding;GO:0097159//organic cyclic compound binding;GO:1901363//heterocyclic compound binding	GO:0010467//gene expression	--
MSTRG.11152	CFDP2	E3 ISG15--protein ligase HERC5 [Varanus komodoensis]	-	-	-	-	GO:0044464//cell part	GO:0005515//protein binding	GO:0007155//cell adhesion;GO:0010468//regulation of gene expression	--
MSTRG.11159	--	endonuclease-reverse transcriptase [Babesia ovata]	-	-	-	-	GO:0031224//intrinsic component of membrane;GO:0043231//intracellular membrane-bounded organelle	GO:0003723//RNA binding;GO:0043168//anion binding	GO:0006464//cellular protein modification process;GO:0015980//energy derivation by oxidation of organic compounds	--
MSTRG.11174	--	-	-	-	-	-	-	-	-	--
MSTRG.11195	--	PREDICTED: protein kinase C epsilon type isoform X3 [Bison bison bison]	-	-	-	-	-	-	-	--
MSTRG.11196	--	eyes absent homolog 1 isoform X1 [Bubalus bubalis]	Environmental Information Processing;Cellular Processes	Signaling molecules and interaction;Cellular community - eukaryotes	ko04514//Cell adhesion molecules;ko04520//Adherens junction	K06531;K06531	-	-	-	--
MSTRG.1124	GPX2	PREDICTED: LOW QUALITY PROTEIN: glutathione peroxidase 2 [Bison bison bison]	Metabolism;Human Diseases;Metabolism;Organismal Systems;Metabolism;Human Diseases	Global and overview maps;Neurodegenerative disease;Lipid metabolism;Endocrine system;Metabolism of other amino acids;Neurodegenerative disease	ko01100//Metabolic pathways;ko05016//Huntington disease;ko00590//Arachidonic acid metabolism;ko04918//Thyroid hormone synthesis;ko00480//Glutathione metabolism;ko05014//Amyotrophic lateral sclerosis	K00432;K00432;K00432;K00432;K00432;K00432	GO:0031988//membrane-bounded vesicle;GO:0044444//cytoplasmic part	GO:0004601//peroxidase activity	GO:0002861//regulation of inflammatory response to antigenic stimulus;GO:0006352//DNA-templated transcription, initiation;GO:0006979//response to oxidative stress;GO:0009608//response to symbiont;GO:0044419//interspecies interaction between organisms;GO:0044710//single-organism metabolic process;GO:0048871//multicellular organismal homeostasis	--
MSTRG.11274	--	-	-	-	-	-	-	-	-	--
MSTRG.11280	--	-	-	-	-	-	-	-	-	--
MSTRG.11295	--	Cyclin-D-binding Myb-like transcription factor 1 [Galemys pyrenaicus]	-	-	-	-	-	-	-	--
MSTRG.11307	--	hypothetical protein JEQ12_004638 [Ovis aries]	-	-	-	-	-	-	-	--
MSTRG.11361	SMIM30	hypothetical gene supported by BX537645 [Homo sapiens]	-	-	-	-	GO:0016020//membrane	-	-	--
MSTRG.11399	SETMAR	endonuclease-reverse transcriptase [Babesia ovata]	Human Diseases	Infectious disease: viral	ko05168//Herpes simplex virus 1 infection	K09228	GO:0031252//cell leading edge;GO:0043231//intracellular membrane-bounded organelle;GO:0044427//chromosomal part;GO:0070161//anchoring junction	GO:0003779//actin binding;GO:0004520//endodeoxyribonuclease activity;GO:0018024//histone-lysine N-methyltransferase activity;GO:0019899//enzyme binding;GO:0043566//structure-specific DNA binding;GO:0046983//protein dimerization activity;GO:0050839//cell adhesion molecule binding	GO:0006303//double-strand break repair via nonhomologous end joining;GO:0006308//DNA catabolic process;GO:0007093//mitotic cell cycle checkpoint;GO:0010452//histone H3-K36 methylation;GO:0010468//regulation of gene expression;GO:0010912//positive regulation of isomerase activity;GO:0010948//negative regulation of cell cycle process;GO:0098602//single organism cell adhesion	--
MSTRG.11416	--	homeobox protein Hox-A6 isoform X2 [Microcebus murinus]	-	-	-	-	-	-	-	--
MSTRG.11421	--	hypothetical protein DBR06_SOUSAS710052, partial [Sousa chinensis]	-	-	-	-	-	-	-	--
MSTRG.11523	--	PREDICTED: uncharacterized protein LOC109269005 isoform X1 [Panthera pardus]	-	-	-	-	-	-	-	--
MSTRG.11598	--	-	-	-	-	-	-	-	-	--
MSTRG.11599	F52C9.6	endonuclease-reverse transcriptase [Babesia ovata]	Human Diseases	Infectious disease: viral	ko05168//Herpes simplex virus 1 infection	K09228	-	-	-	--
MSTRG.11651	--	Histone-lysine N-methyltransferase, H3 lysine-36 and H4 lysine-20 specific [Varanus komodoensis]	-	-	-	-	-	-	-	--
MSTRG.11654	FZD3	frizzled-3 isoform X2 [Bubalus bubalis]	Human Diseases;Human Diseases;Human Diseases;Human Diseases;Organismal Systems;Environmental Information Processing;Human Diseases;Human Diseases;Environmental Information Processing;Environmental Information Processing;Human Diseases;Human Diseases;Human Diseases;Cellular Processes;Organismal Systems;Human Diseases	Cancer: overview;Neurodegenerative disease;Infectious disease: viral;Cancer: overview;Development and regeneration;Signal transduction;Cancer: overview;Cancer: specific types;Signal transduction;Signal transduction;Endocrine and metabolic disease;Cancer: specific types;Cancer: specific types;Cellular community - eukaryotes;Endocrine system;Cancer: specific types	ko05200//Pathways in cancer;ko05010//Alzheimer disease;ko05165//Human papillomavirus infection;ko05205//Proteoglycans in cancer;ko04360//Axon guidance;ko04150//mTOR signaling pathway;ko05206//MicroRNAs in cancer;ko05225//Hepatocellular carcinoma;ko04310//Wnt signaling pathway;ko04390//Hippo signaling pathway;ko04934//Cushing syndrome;ko05226//Gastric cancer;ko05224//Breast cancer;ko04550//Signali…	K02329;K02329;K02329;K02329;K02329;K02329;K02329;K02329;K02329;K02329;K02329;K02329;K02329;K02329;K02329;K02329	-	-	-	--
MSTRG.11666	--	pleckstrin homology-like domain family A member 1 [Lagenorhynchus obliquidens]	-	-	-	-	-	-	-	--
MSTRG.11667	NAP1L1	nucleosome assembly protein 1-like 1 isoform X1 [Hylobates moloch]	-	-	-	-	-	-	-	--
MSTRG.11676	--	PREDICTED: retinoic acid receptor responder protein 1 [Panthera pardus]	-	-	-	-	-	-	-	--
MSTRG.11719	SMS	spermine synthase [Physeter catodon]	Metabolism;Metabolism;Metabolism;Metabolism	Global and overview maps;Metabolism of other amino acids;Amino acid metabolism;Amino acid metabolism	ko01100//Metabolic pathways;ko00480//Glutathione metabolism;ko00270//Cysteine and methionine metabolism;ko00330//Arginine and proline metabolism	K00802;K00802;K00802;K00802	-	-	-	--
MSTRG.11725	--	translation initiation factor IF-2-like [Myotis myotis]	-	-	-	-	-	-	-	--
MSTRG.11726	--	hypothetical protein JEQ12_014315 [Ovis aries]	-	-	-	-	-	-	-	--
MSTRG.11727	--	hCG2004654 [Homo sapiens]	-	-	-	-	-	-	-	--
MSTRG.11733	--	hypothetical protein DBR06_SOUSAS2310055 [Sousa chinensis]	-	-	-	-	-	-	-	--
MSTRG.11734	--	homeobox protein Hox-C8 isoform X2 [Cervus canadensis]	-	-	-	-	-	-	-	--
MSTRG.11831	YWHAQ	14-3-3 protein theta-like protein [Cricetulus griseus]	Environmental Information Processing;Human Diseases;Human Diseases;Human Diseases;Environmental Information Processing;Cellular Processes;Cellular Processes;Organismal Systems;Environmental Information Processing;Environmental Information Processing	Signal transduction;Cancer: overview;Infectious disease: viral;Infectious disease: viral;Signal transduction;Cell growth and death;Cell growth and death;Aging;Signal transduction;Signal transduction	ko04151//PI3K-Akt signaling pathway;ko05203//Viral carcinogenesis;ko05161//Hepatitis B;ko05160//Hepatitis C;ko04390//Hippo signaling pathway;ko04110//Cell cycle;ko04114//Oocyte meiosis;ko04212//Longevity regulating pathway - worm;ko04013//MAPK signaling pathway - fly;ko04391//Hippo signaling pathway - fly	K16197;K16197;K16197;K16197;K16197;K16197;K16197;K16197;K16197;K16197	GO:0005764//lysosome;GO:0005924//cell-substrate adherens junction;GO:0012506//vesicle membrane;GO:0031981//nuclear lumen;GO:0043234//protein complex;GO:0044456//synapse part;GO:0045171//intercellular bridge;GO:0048770//pigment granule	GO:0003723//RNA binding;GO:0008047//enzyme activator activity;GO:0016491//oxidoreductase activity;GO:0016597//amino acid binding;GO:0016772//transferase activity, transferring phosphorus-containing groups;GO:0019900//kinase binding;GO:0030291//protein serine/threonine kinase inhibitor activity;GO:0046983//protein dimerization activity	GO:0000278//mitotic cell cycle;GO:0001754//eye photoreceptor cell differentiation;GO:0001775//cell activation;GO:0003006//developmental process involved in reproduction;GO:0006352//DNA-templated transcription, initiation;GO:0006355//regulation of transcription, DNA-templated;GO:0006605//protein targeting;GO:0007017//microtubule-based process;GO:0007030//Golgi organization;GO:0007599//hemostasis;G…	--
MSTRG.11901	--	-	-	-	-	-	-	-	-	--
MSTRG.11912	--	LORF2 protein, partial [Crocuta crocuta]	-	-	-	-	-	-	-	--
MSTRG.11932	TADA1	transcriptional adapter 1 [Lynx pardinus]	-	-	-	-	GO:0005924//cell-substrate adherens junction;GO:0070461//SAGA-type complex	GO:0090595//acetyl-CoA:L-lysine N6-acetyltransferase	GO:0010468//regulation of gene expression;GO:0016573//histone acetylation;GO:0034645//cellular macromolecule biosynthetic process;GO:2001141//regulation of RNA biosynthetic process	--
MSTRG.11937	--	-	-	-	-	-	-	-	-	--
MSTRG.11971	--	DET1 homolog isoform X6 [Monodon monoceros]	-	-	-	-	-	-	-	--
MSTRG.12071	OCC1	overexpressed in colon carcinoma 1 protein, partial [Camelus ferus]	-	-	-	-	-	-	-	--
MSTRG.12104	--	apolipoprotein L3-like [Physeter catodon]	-	-	-	-	-	-	-	--
MSTRG.12111	Myh11	Myosin-9, partial [Camelus dromedarius]	Human Diseases;Human Diseases;Cellular Processes	Infectious disease: bacterial;Infectious disease: bacterial;Cellular community - eukaryotes	ko05132//Salmonella infection;ko05130//Pathogenic Escherichia coli infection;ko04530//Tight junction	K10352;K10352;K10352	GO:0005887//integral component of plasma membrane;GO:0005911//cell-cell junction;GO:0005924//cell-substrate adherens junction;GO:0015630//microtubule cytoskeleton;GO:0031252//cell leading edge;GO:0031254//cell trailing edge;GO:0031988//membrane-bounded vesicle;GO:0032155//cell division site part;GO:0032432//actin filament bundle;GO:0032982//myosin filament;GO:0043231//intracellular membrane-bound…	GO:0003723//RNA binding;GO:0003774//motor activity;GO:0003779//actin binding;GO:0032550//purine ribonucleoside binding;GO:0042623//ATPase activity, coupled;GO:0046983//protein dimerization activity	GO:0000768//syncytium formation by plasma membrane fusion;GO:0001767//establishment of lymphocyte polarity;GO:0002573//myeloid leukocyte differentiation;GO:0007051//spindle organization;GO:0007169//transmembrane receptor protein tyrosine kinase signaling pathway;GO:0008104//protein localization;GO:0010324//membrane invagination;GO:0010954//positive regulation of protein processing;GO:0022604//reg…	--
MSTRG.12139	--	-	-	-	-	-	-	-	-	--
MSTRG.12142	--	protein O-mannosyl-transferase TMTC1 isoform X1 [Cervus elaphus]	-	-	-	-	-	-	-	--
MSTRG.12143	--	-	-	-	-	-	-	-	-	--
MSTRG.12167	--	endonuclease-reverse transcriptase [Babesia ovata]	Human Diseases	Infectious disease: viral	ko05168//Herpes simplex virus 1 infection	K09228	GO:0031252//cell leading edge;GO:0043231//intracellular membrane-bounded organelle;GO:0070161//anchoring junction	GO:0003779//actin binding;GO:0050839//cell adhesion molecule binding	GO:0010468//regulation of gene expression;GO:0015980//energy derivation by oxidation of organic compounds;GO:0044238//primary metabolic process;GO:0044260//cellular macromolecule metabolic process;GO:0098602//single organism cell adhesion	--
MSTRG.12172	--	Hypothetical predicted protein [Marmota monax]	-	-	-	-	-	-	-	--
MSTRG.12211	--	protein O-mannosyl-transferase 2 isoform X1 [Phocoena sinus]	-	-	-	-	-	-	-	--
MSTRG.12213	--	protein N-lysine methyltransferase METTL21A isoform X3 [Ovis aries]	Organismal Systems	Sensory system	ko04742//Taste transduction	K08474	GO:0031224//intrinsic component of membrane;GO:0042579//microbody;GO:0044421//extracellular region part	GO:0005515//protein binding;GO:0016647//oxidoreductase activity, acting on the CH-NH group of donors, oxygen as acceptor;GO:0043169//cation binding;GO:0060089//molecular transducer activity	GO:0006596//polyamine biosynthetic process;GO:0006598//polyamine catabolic process;GO:0007162//negative regulation of cell adhesion;GO:0007169//transmembrane receptor protein tyrosine kinase signaling pathway;GO:0007606//sensory perception of chemical stimulus;GO:0010596//negative regulation of endothelial cell migration;GO:0031328//positive regulation of cellular biosynthetic process;GO:0044710/…	--
MSTRG.12233	--	beta-citrylglutamate synthase B isoform X2 [Panthera leo]	-	-	-	-	-	-	-	--
MSTRG.1226	--	-	-	-	-	-	-	-	-	--
MSTRG.12279	--	protein PRR14L isoform X1 [Ovis aries]	-	-	-	-	GO:0044464//cell part	GO:0005488//binding	GO:0009653//anatomical structure morphogenesis;GO:0016043//cellular component organization;GO:0044763//single-organism cellular process;GO:0048518//positive regulation of biological process;GO:0048523//negative regulation of cellular process;GO:0048731//system development;GO:0051234//establishment of localization	--
MSTRG.12333	--	uncharacterized protein LOC105609488 [Ovis aries]	-	-	-	-	-	-	-	--
MSTRG.12369	--	endonuclease-reverse transcriptase [Babesia ovata]	-	-	-	-	GO:0044464//cell part	GO:0005515//protein binding	GO:0007155//cell adhesion	--
MSTRG.12428	--	PREDICTED: malonyl-CoA-acyl carrier protein transacylase, mitochondrial [Bos indicus]	Metabolism;Metabolism;Metabolism	Global and overview maps;Global and overview maps;Lipid metabolism	ko01100//Metabolic pathways;ko01212//Fatty acid metabolism;ko00061//Fatty acid biosynthesis	K00645;K00645;K00645	-	-	-	--
MSTRG.12453	--	-	-	-	-	-	-	-	-	--
MSTRG.12454	--	basic salivary proline-rich protein 2-like [Odocoileus virginianus texanus]	-	-	-	-	-	-	-	--
MSTRG.12468	--	PREDICTED: taste receptor type 2 member 42, partial [Bos mutus]	-	-	-	-	GO:0031224//intrinsic component of membrane;GO:0044421//extracellular region part	GO:0043169//cation binding;GO:0060089//molecular transducer activity	GO:0007162//negative regulation of cell adhesion;GO:0007169//transmembrane receptor protein tyrosine kinase signaling pathway;GO:0007606//sensory perception of chemical stimulus;GO:0010596//negative regulation of endothelial cell migration;GO:0045765//regulation of angiogenesis;GO:0048869//cellular developmental process;GO:0050922//negative regulation of chemotaxis	--
MSTRG.12472	--	hypothetical protein JEQ12_015256 [Ovis aries]	-	-	-	-	-	-	-	--
MSTRG.12512	PDE5A	cGMP-specific 3'; 5'-cyclic phosphodiesterase [Camelus dromedarius]	Metabolism;Environmental Information Processing;Metabolism	Global and overview maps;Signal transduction;Nucleotide metabolism	ko01100//Metabolic pathways;ko04022//cGMP-PKG signaling pathway;ko00230//Purine metabolism	K13762;K13762;K13762	GO:0044444//cytoplasmic part	GO:0004114//3',5'-cyclic-nucleotide phosphodiesterase activity;GO:0030551//cyclic nucleotide binding;GO:0043169//cation binding	GO:0002237//response to molecule of bacterial origin;GO:0002676//regulation of chronic inflammatory response;GO:0007599//hemostasis;GO:0007613//memory;GO:0008277//regulation of G-protein coupled receptor protein signaling pathway;GO:0009154//purine ribonucleotide catabolic process;GO:0010611//regulation of cardiac muscle hypertrophy;GO:0010720//positive regulation of cell development;GO:0019229//…	--
MSTRG.12519	--	-	-	-	-	-	-	-	-	--
MSTRG.1257	--	caudal type homebox 2, partial [Bubalus bubalis]	Cellular Processes	Cellular community - eukaryotes	ko04530//Tight junction	K06105	GO:0005737//cytoplasm	GO:0016647//oxidoreductase activity, acting on the CH-NH group of donors, oxygen as acceptor	GO:0006596//polyamine biosynthetic process;GO:0006598//polyamine catabolic process	--
MSTRG.12681	--	hypothetical protein JEQ12_017409, partial [Ovis aries]	-	-	-	-	-	-	-	--
MSTRG.12775	--	-	-	-	-	-	-	-	-	--
MSTRG.12829	--	interleukin-1 receptor accessory protein-like 1 [Bubalus bubalis]	-	-	-	-	GO:0016020//membrane;GO:0030054//cell junction;GO:0042579//microbody	GO:0005515//protein binding;GO:0016647//oxidoreductase activity, acting on the CH-NH group of donors, oxygen as acceptor	GO:0006596//polyamine biosynthetic process;GO:0006598//polyamine catabolic process;GO:0009653//anatomical structure morphogenesis;GO:0022607//cellular component assembly;GO:0031328//positive regulation of cellular biosynthetic process;GO:0032270//positive regulation of cellular protein metabolic process;GO:0032956//regulation of actin cytoskeleton organization;GO:0035023//regulation of Rho protei…	--
MSTRG.1284	--	-	-	-	-	-	-	-	-	--
MSTRG.12888	--	PREDICTED: alpha-L-iduronidase, partial [Bison bison bison]	-	-	-	-	-	-	-	--
MSTRG.12889	--	PREDICTED: alpha-L-iduronidase, partial [Bison bison bison]	-	-	-	-	-	-	-	--
MSTRG.12902	--	endonuclease-reverse transcriptase [Babesia ovata]	-	-	-	-	GO:0031224//intrinsic component of membrane	GO:0043168//anion binding	-	--
MSTRG.1294	ZNF2	zinc finger protein 184-like [Odocoileus virginianus texanus]	Human Diseases	Infectious disease: viral	ko05168//Herpes simplex virus 1 infection	K09228	-	-	-	--
MSTRG.12955	--	Craniofacial development protein 2 [Varanus komodoensis]	Metabolism;Metabolism;Metabolism	Global and overview maps;Glycan biosynthesis and metabolism;Glycan biosynthesis and metabolism	ko01100//Metabolic pathways;ko00601//Glycosphingolipid biosynthesis - lacto and neolacto series;ko00533//Glycosaminoglycan biosynthesis - keratan sulfate	K00741;K00741;K00741	-	-	-	--
MSTRG.13004	--	-	-	-	-	-	-	-	-	--
MSTRG.13093	--	LOW QUALITY PROTEIN: zinc finger protein 559 [Camelus ferus]	Human Diseases	Infectious disease: viral	ko05168//Herpes simplex virus 1 infection	K09228	GO:0044464//cell part	GO:0043169//cation binding	GO:0010468//regulation of gene expression	--
MSTRG.13129	--	leucine-rich repeat extensin-like protein 3 isoform X1 [Ovis aries]	-	-	-	-	-	-	-	--
MSTRG.13130	--	USP6 N-terminal-like protein [Bubalus bubalis]	-	-	-	-	-	-	-	--
MSTRG.13167	--	translation initiation factor IF-2-like [Zalophus californianus]	-	-	-	-	-	-	-	--
MSTRG.13184	--	endonuclease-reverse transcriptase [Babesia ovata]	-	-	-	-	GO:0016020//membrane	-	-	--
MSTRG.13256	--	small integral membrane protein 24 isoform X2 [Mustela putorius furo]	-	-	-	-	-	GO:0004497//monooxygenase activity	GO:0018205//peptidyl-lysine modification;GO:0044710//single-organism metabolic process	--
MSTRG.13267	ZNF77	PREDICTED: zinc finger protein 77-like isoform X1 [Bos indicus]	Human Diseases	Infectious disease: viral	ko05168//Herpes simplex virus 1 infection	K09228	-	-	-	--
MSTRG.1338	--	p97Bcnt protein [Capra hircus]	-	-	-	-	-	-	-	--
MSTRG.1343	--	protein N-lysine methyltransferase METTL21A isoform X3 [Ovis aries]	Organismal Systems	Sensory system	ko04742//Taste transduction	K08474	GO:0031224//intrinsic component of membrane;GO:0044421//extracellular region part	GO:0043169//cation binding;GO:0060089//molecular transducer activity	GO:0007162//negative regulation of cell adhesion;GO:0007169//transmembrane receptor protein tyrosine kinase signaling pathway;GO:0007606//sensory perception of chemical stimulus;GO:0010596//negative regulation of endothelial cell migration;GO:0045765//regulation of angiogenesis;GO:0048869//cellular developmental process;GO:0050922//negative regulation of chemotaxis	--
MSTRG.13454	--	Histone-lysine N-methyltransferase, H3 lysine-36 and H4 lysine-20 specific [Varanus komodoensis]	-	-	-	-	GO:0031252//cell leading edge;GO:0070161//anchoring junction	GO:0003779//actin binding;GO:0050839//cell adhesion molecule binding	GO:0010468//regulation of gene expression;GO:0098602//single organism cell adhesion	--
MSTRG.13458	--	interleukin-1 receptor accessory protein-like 1 [Bubalus bubalis]	-	-	-	-	GO:0016020//membrane	-	-	--
MSTRG.13580	Pol	protein N-lysine methyltransferase METTL21A isoform X3 [Ovis aries]	Organismal Systems	Sensory system	ko04742//Taste transduction	K08474	GO:0031224//intrinsic component of membrane;GO:0044421//extracellular region part	GO:0043169//cation binding;GO:0060089//molecular transducer activity	GO:0007162//negative regulation of cell adhesion;GO:0007169//transmembrane receptor protein tyrosine kinase signaling pathway;GO:0007606//sensory perception of chemical stimulus;GO:0010596//negative regulation of endothelial cell migration;GO:0045765//regulation of angiogenesis;GO:0048869//cellular developmental process;GO:0050922//negative regulation of chemotaxis	--
MSTRG.13587	--	endonuclease-reverse transcriptase [Babesia ovata]	-	-	-	-	GO:0031224//intrinsic component of membrane	GO:0043168//anion binding	-	--
MSTRG.1359	--	hypothetical protein Celaphus_00005795 [Cervus elaphus hippelaphus]	-	-	-	-	-	-	-	--
MSTRG.13654	F52C9.6	Testican-1 [Varanus komodoensis]	-	-	-	-	GO:0044464//cell part	GO:0005515//protein binding	GO:0007155//cell adhesion;GO:0010468//regulation of gene expression	--
MSTRG.13666	--	hCG1812994, isoform CRA_c, partial [Homo sapiens]	-	-	-	-	-	-	-	--
MSTRG.13676	--	protein enabled-like [Cervus canadensis]	-	-	-	-	-	-	-	--
MSTRG.13697	--	-	-	-	-	-	-	-	-	--
MSTRG.13727	--	PREDICTED: tumor necrosis factor receptor superfamily member 10A-like isoform X7 [Bos indicus]	Environmental Information Processing;Human Diseases;Human Diseases;Cellular Processes;Human Diseases;Cellular Processes;Organismal Systems;Environmental Information Processing	Signaling molecules and interaction;Infectious disease: bacterial;Infectious disease: bacterial;Cell growth and death;Infectious disease: viral;Cell growth and death;Immune system;Signaling molecules and interaction	ko04060//Cytokine-cytokine receptor interaction;ko05132//Salmonella infection;ko05130//Pathogenic Escherichia coli infection;ko04217//Necroptosis;ko05164//Influenza A;ko04210//Apoptosis;ko04650//Natural killer cell mediated cytotoxicity;ko04061//Viral protein interaction with cytokine and cytokine receptor	K04722;K04722;K04722;K04722;K04722;K04722;K04722;K04722	-	-	-	--
MSTRG.13792	EEF1G	elongation factor 1-gamma [Bubalus bubalis]	Human Diseases	Infectious disease: bacterial	ko05134//Legionellosis	K03233	GO:0031988//membrane-bounded vesicle;GO:0043231//intracellular membrane-bounded organelle;GO:0044444//cytoplasmic part	GO:0008135//translation factor activity, RNA binding	GO:0010467//gene expression;GO:0019538//protein metabolic process;GO:0034645//cellular macromolecule biosynthetic process;GO:0051707//response to other organism	--
MSTRG.13797	--	PREDICTED: keratin, type I cytoskeletal 9-like [Bison bison bison]	-	-	-	-	-	-	-	--
MSTRG.13803	--	protein N-lysine methyltransferase METTL21A isoform X3 [Ovis aries]	Organismal Systems	Sensory system	ko04742//Taste transduction	K08474	GO:0005576//extracellular region	-	GO:0001525//angiogenesis;GO:0007166//cell surface receptor signaling pathway;GO:0040013//negative regulation of locomotion;GO:0044238//primary metabolic process;GO:0048523//negative regulation of cellular process;GO:0051241//negative regulation of multicellular organismal process	--
MSTRG.13882	--	PREDICTED: condensin complex subunit 3 isoform X1 [Capra hircus]	Metabolism;Metabolism	Global and overview maps;Metabolism of cofactors and vitamins	ko01100//Metabolic pathways;ko00760//Nicotinate and nicotinamide metabolism	K01950;K01950	GO:0042579//microbody	GO:0005515//protein binding;GO:0016647//oxidoreductase activity, acting on the CH-NH group of donors, oxygen as acceptor	GO:0006596//polyamine biosynthetic process;GO:0006598//polyamine catabolic process;GO:0031328//positive regulation of cellular biosynthetic process;GO:0044710//single-organism metabolic process	--
MSTRG.13883	CYP1A4	LOW QUALITY PROTEIN: cytochrome P450 1A1-like [Rhinopithecus roxellana]	-	-	-	-	GO:0031090//organelle membrane;GO:0043231//intracellular membrane-bounded organelle	GO:0016712//oxidoreductase activity, acting on paired donors, with incorporation or reduction of molecular oxygen, reduced flavin or flavoprotein as one donor, and incorporation of one atom of oxygen;GO:0046872//metal ion binding	GO:0008152//metabolic process	--
MSTRG.13977	ZNF37A	PREDICTED: oocyte zinc finger protein XlCOF19-like [Capra hircus]	Human Diseases	Infectious disease: viral	ko05168//Herpes simplex virus 1 infection	K09228	-	-	-	--
MSTRG.14077	ZNF510	zinc finger protein 782 [Tursiops truncatus]	Human Diseases	Infectious disease: viral	ko05168//Herpes simplex virus 1 infection	K09228	GO:0043231//intracellular membrane-bounded organelle	GO:0000982//transcription factor activity, RNA polymerase II core promoter proximal region sequence-specific binding;GO:0003676//nucleic acid binding;GO:0043169//cation binding	GO:0006357//regulation of transcription from RNA polymerase II promoter;GO:0051100//negative regulation of binding	--
MSTRG.14166	--	-	-	-	-	-	-	-	-	--
MSTRG.14211	--	endonuclease-reverse transcriptase [Babesia ovata]	Organismal Systems	Sensory system	ko04742//Taste transduction	K08474	GO:0031224//intrinsic component of membrane;GO:0044421//extracellular region part	GO:0043168//anion binding;GO:0043169//cation binding;GO:0060089//molecular transducer activity	GO:0007162//negative regulation of cell adhesion;GO:0007169//transmembrane receptor protein tyrosine kinase signaling pathway;GO:0007606//sensory perception of chemical stimulus;GO:0010596//negative regulation of endothelial cell migration;GO:0045765//regulation of angiogenesis;GO:0048869//cellular developmental process;GO:0050922//negative regulation of chemotaxis	--
MSTRG.14256	--	caudal type homebox 2, partial [Bubalus bubalis]	-	-	-	-	GO:0005622//intracellular;GO:0031224//intrinsic component of membrane	GO:0043168//anion binding	GO:0006915//apoptotic process;GO:0009653//anatomical structure morphogenesis;GO:0009893//positive regulation of metabolic process;GO:0030036//actin cytoskeleton organization;GO:0035023//regulation of Rho protein signal transduction;GO:0048513//animal organ development;GO:0048522//positive regulation of cellular process;GO:0048523//negative regulation of cellular process;GO:0051128//regulation of …	--
MSTRG.14377	--	-	-	-	-	-	-	-	-	--
MSTRG.14427	--	protein FAM210B, mitochondrial isoform X1 [Lagenorhynchus obliquidens]	-	-	-	-	-	-	-	--
MSTRG.14438	--	Krueppel-like factor 9 isoform X2 [Ovis aries]	-	-	-	-	-	-	-	--
MSTRG.14479	pol	endonuclease-reverse transcriptase [Babesia ovata]	-	-	-	-	-	-	-	--
MSTRG.1453	RPL7	60S ribosomal protein L7 [Aotus nancymaae]	Genetic Information Processing	Translation	ko03010//Ribosome	K02937	GO:0005924//cell-substrate adherens junction;GO:0015934//large ribosomal subunit;GO:0031988//membrane-bounded vesicle;GO:0043231//intracellular membrane-bounded organelle	GO:0005198//structural molecule activity;GO:0044822//poly(A) RNA binding;GO:0046983//protein dimerization activity	GO:0000956//nuclear-transcribed mRNA catabolic process;GO:0006412//translation;GO:0006613//cotranslational protein targeting to membrane;GO:0016032//viral process;GO:0016072//rRNA metabolic process;GO:0022613//ribonucleoprotein complex biogenesis;GO:0032774//RNA biosynthetic process;GO:0043624//cellular protein complex disassembly	--
MSTRG.14532	RPS15A	40S ribosomal protein S15a isoform X2 [Heterocephalus glaber]	Genetic Information Processing	Translation	ko03010//Ribosome	K02957	-	-	-	--
MSTRG.14547	Prr18	proline-rich protein 18 [Ovis aries]	-	-	-	-	-	-	-	--
MSTRG.14555	--	endonuclease-reverse transcriptase [Babesia ovata]	-	-	-	-	GO:0031252//cell leading edge;GO:0070161//anchoring junction	GO:0003779//actin binding;GO:0050839//cell adhesion molecule binding	GO:0010468//regulation of gene expression;GO:0098602//single organism cell adhesion	--
MSTRG.14590	--	-	-	-	-	-	-	-	-	--
MSTRG.14629	RHOBTB2	Rho related BTB domain containing 2 [Pipistrellus kuhlii]	Genetic Information Processing	Folding, sorting and degradation	ko04120//Ubiquitin mediated proteolysis	K07868	GO:0016020//membrane;GO:0044444//cytoplasmic part	GO:0032550//purine ribonucleoside binding	GO:0008104//protein localization;GO:1902531//regulation of intracellular signal transduction	--
MSTRG.14638	--	PREDICTED: collagen alpha-1(I) chain-like, partial [Capra hircus]	-	-	-	-	-	-	-	--
MSTRG.14639	--	PREDICTED: collagen alpha-1(I) chain-like, partial [Capra hircus]	-	-	-	-	-	-	-	--
MSTRG.14642	RHOBTB2	rho-related BTB domain-containing protein 2 [Ovis aries]	Genetic Information Processing	Folding, sorting and degradation	ko04120//Ubiquitin mediated proteolysis	K07868	GO:0016020//membrane;GO:0044444//cytoplasmic part	GO:0032550//purine ribonucleoside binding	GO:0008104//protein localization;GO:1902531//regulation of intracellular signal transduction	--
MSTRG.1465	--	PREDICTED: taste receptor type 2 member 42, partial [Bos mutus]	Organismal Systems	Sensory system	ko04742//Taste transduction	K08474	GO:0031224//intrinsic component of membrane;GO:0042579//microbody;GO:0044421//extracellular region part	GO:0005515//protein binding;GO:0016647//oxidoreductase activity, acting on the CH-NH group of donors, oxygen as acceptor;GO:0043169//cation binding;GO:0060089//molecular transducer activity	GO:0006596//polyamine biosynthetic process;GO:0006598//polyamine catabolic process;GO:0007162//negative regulation of cell adhesion;GO:0007169//transmembrane receptor protein tyrosine kinase signaling pathway;GO:0007606//sensory perception of chemical stimulus;GO:0010596//negative regulation of endothelial cell migration;GO:0031328//positive regulation of cellular biosynthetic process;GO:0044238/…	--
MSTRG.14658	--	PREDICTED: MAP7 domain-containing protein 3 isoform X3 [Bos indicus]	-	-	-	-	-	-	-	--
MSTRG.14665	--	caudal type homebox 2, partial [Bubalus bubalis]	-	-	-	-	-	-	-	--
MSTRG.14672	--	Craniofacial development protein 2 [Varanus komodoensis]	-	-	-	-	GO:0016020//membrane	-	-	--
MSTRG.14713	--	endonuclease-reverse transcriptase [Babesia ovata]	Organismal Systems	Sensory system	ko04742//Taste transduction	K08474	GO:0031224//intrinsic component of membrane;GO:0043231//intracellular membrane-bounded organelle;GO:0044421//extracellular region part	GO:0043168//anion binding;GO:0043169//cation binding;GO:0060089//molecular transducer activity	GO:0007162//negative regulation of cell adhesion;GO:0007169//transmembrane receptor protein tyrosine kinase signaling pathway;GO:0007606//sensory perception of chemical stimulus;GO:0010596//negative regulation of endothelial cell migration;GO:0015980//energy derivation by oxidation of organic compounds;GO:0045765//regulation of angiogenesis;GO:0048869//cellular developmental process;GO:0050922//n…	--
MSTRG.14741	Rbmx	Heterogeneous nuclear ribonucleoprotein G-like 1 [Myotis brandtii]	Genetic Information Processing	Transcription	ko03040//Spliceosome	K12885	GO:0000790//nuclear chromatin;GO:0005681//spliceosomal complex;GO:0031988//membrane-bounded vesicle;GO:0044421//extracellular region part	GO:0044212//transcription regulatory region DNA binding;GO:0044822//poly(A) RNA binding	GO:0001503//ossification;GO:0006357//regulation of transcription from RNA polymerase II promoter;GO:0022618//ribonucleoprotein complex assembly;GO:0033119//negative regulation of RNA splicing;GO:0033120//positive regulation of RNA splicing;GO:0033619//membrane protein proteolysis;GO:0048024//regulation of mRNA splicing, via spliceosome;GO:0051259//protein oligomerization;GO:0070555//response to i…	--
MSTRG.14759	EOLA1	endonuclease-reverse transcriptase [Babesia ovata]	-	-	-	-	GO:0005622//intracellular;GO:0031252//cell leading edge;GO:0070161//anchoring junction	GO:0003677//DNA binding;GO:0003779//actin binding;GO:0050839//cell adhesion molecule binding	GO:0010468//regulation of gene expression;GO:0098602//single organism cell adhesion	--
MSTRG.14803	--	chromosome alignment-maintaining phosphoprotein 1 isoform X2 [Bubalus bubalis]	-	-	-	-	-	-	-	--
MSTRG.14847	ERVW-1	syncytin-1 [Bubalus bubalis]	-	-	-	-	GO:0031224//intrinsic component of membrane;GO:0042579//microbody	GO:0005515//protein binding;GO:0016647//oxidoreductase activity, acting on the CH-NH group of donors, oxygen as acceptor;GO:0060089//molecular transducer activity	GO:0006596//polyamine biosynthetic process;GO:0006598//polyamine catabolic process;GO:0006949//syncytium formation;GO:0007166//cell surface receptor signaling pathway;GO:0007606//sensory perception of chemical stimulus;GO:0031328//positive regulation of cellular biosynthetic process;GO:0044238//primary metabolic process;GO:0044702//single organism reproductive process;GO:0044710//single-organism …	--
MSTRG.14848	--	-	-	-	-	-	-	-	-	--
MSTRG.14870	RTL4	PREDICTED: zinc finger CCHC domain-containing protein 16 [Bison bison bison]	-	-	-	-	-	GO:0046914//transition metal ion binding	-	--
MSTRG.14919	RHOG	endonuclease-reverse transcriptase [Babesia ovata]	-	-	-	-	GO:0044464//cell part	GO:0032550//purine ribonucleoside binding	GO:0035556//intracellular signal transduction	--
MSTRG.1503	--	succinate--CoA ligase [GDP-forming] subunit beta, mitochondrial isoform X3 [Bubalus bubalis]	Organismal Systems	Immune system	ko04650//Natural killer cell mediated cytotoxicity	K07986	-	-	-	--
MSTRG.15036	--	collagen alpha-1(I) chain-like [Ursus arctos horribilis]	Cellular Processes	Cellular community - eukaryotes	ko04530//Tight junction	K06105	-	-	-	--
MSTRG.1508	--	-	-	-	-	-	-	-	-	--
MSTRG.1553	Eva1a	protein eva-1 homolog A [Bubalus bubalis]	-	-	-	-	GO:0000323//lytic vacuole;GO:0005774//vacuolar membrane;GO:0031224//intrinsic component of membrane	-	GO:0012501//programmed cell death;GO:0044248//cellular catabolic process	--
MSTRG.1621	--	PREDICTED: translation initiation factor IF-2-like [Capra hircus]	-	-	-	-	-	-	-	--
MSTRG.1645	--	-	-	-	-	-	-	-	-	--
MSTRG.1693	--	caudal type homebox 2, partial [Bubalus bubalis]	Cellular Processes	Transport and catabolism	ko04142//Lysosome	K12389	GO:0005576//extracellular region;GO:0016020//membrane;GO:0030054//cell junction;GO:0042579//microbody	GO:0005515//protein binding;GO:0016647//oxidoreductase activity, acting on the CH-NH group of donors, oxygen as acceptor	GO:0001525//angiogenesis;GO:0006596//polyamine biosynthetic process;GO:0006598//polyamine catabolic process;GO:0007155//cell adhesion;GO:0022603//regulation of anatomical structure morphogenesis;GO:0022607//cellular component assembly;GO:0030336//negative regulation of cell migration;GO:0031328//positive regulation of cellular biosynthetic process;GO:0032270//positive regulation of cellular prote…	--
MSTRG.1748	--	endonuclease-reverse transcriptase [Babesia ovata]	Human Diseases	Infectious disease: viral	ko05168//Herpes simplex virus 1 infection	K09228	GO:0031252//cell leading edge;GO:0070161//anchoring junction	GO:0003779//actin binding;GO:0050839//cell adhesion molecule binding	GO:0098602//single organism cell adhesion	--
MSTRG.1752	--	protein N-lysine methyltransferase METTL21A isoform X3 [Ovis aries]	Organismal Systems	Sensory system	ko04742//Taste transduction	K08474	GO:0031224//intrinsic component of membrane;GO:0044421//extracellular region part	GO:0043169//cation binding;GO:0060089//molecular transducer activity	GO:0007162//negative regulation of cell adhesion;GO:0007169//transmembrane receptor protein tyrosine kinase signaling pathway;GO:0007606//sensory perception of chemical stimulus;GO:0010596//negative regulation of endothelial cell migration;GO:0045765//regulation of angiogenesis;GO:0048869//cellular developmental process;GO:0050922//negative regulation of chemotaxis	--
MSTRG.1753	RHOB	PREDICTED: rho-related GTP-binding protein RhoB [Bison bison bison]	Human Diseases	Infectious disease: bacterial	ko05132//Salmonella infection	K07856	GO:0005911//cell-cell junction;GO:0005924//cell-substrate adherens junction;GO:0010008//endosome membrane;GO:0031252//cell leading edge;GO:0031988//membrane-bounded vesicle;GO:0032155//cell division site part;GO:0043232//intracellular non-membrane-bounded organelle	GO:0008092//cytoskeletal protein binding;GO:0017111//nucleoside-triphosphatase activity;GO:0032550//purine ribonucleoside binding	GO:0001503//ossification;GO:0001667//ameboidal-type cell migration;GO:0001775//cell activation;GO:0007041//lysosomal transport;GO:0007043//cell-cell junction assembly;GO:0007052//mitotic spindle organization;GO:0007169//transmembrane receptor protein tyrosine kinase signaling pathway;GO:0007178//transmembrane receptor protein serine/threonine kinase signaling pathway;GO:0007265//Ras protein signa…	--
MSTRG.1809	--	nascent polypeptide-associated complex subunit alpha, muscle-specific form-like [Macaca fascicularis]	-	-	-	-	-	-	-	--
MSTRG.1908	--	LINE-1 retrotransposable element ORF2 protein [Varanus komodoensis]	-	-	-	-	-	-	-	--
MSTRG.1920	--	ADP-ribosylation factor-like protein 6-interacting protein 6 isoform X3 [Monodon monoceros]	-	-	-	-	-	-	-	--
MSTRG.1971	--	uncharacterized protein LOC120852159 [Oryx dammah]	-	-	-	-	-	-	-	--
MSTRG.1973	--	-	-	-	-	-	-	-	-	--
MSTRG.1986	BRD3OS	TGF-beta receptor type-2-like [Platysternon megacephalum]	-	-	-	-	-	-	-	--
MSTRG.1999	--	translation initiation factor IF-2-like [Bubalus bubalis]	-	-	-	-	-	-	-	--
MSTRG.2068	DGKH	PREDICTED: diacylglycerol kinase eta isoform X2 [Colobus angolensis palliatus]	Metabolism;Environmental Information Processing;Metabolism;Environmental Information Processing;Human Diseases;Organismal Systems;Metabolism	Global and overview maps;Signal transduction;Lipid metabolism;Signal transduction;Cancer: overview;Development and regeneration;Lipid metabolism	ko01100//Metabolic pathways;ko04072//Phospholipase D signaling pathway;ko00564//Glycerophospholipid metabolism;ko04070//Phosphatidylinositol signaling system;ko05231//Choline metabolism in cancer;ko04361//Axon regeneration;ko00561//Glycerolipid metabolism	K00901;K00901;K00901;K00901;K00901;K00901;K00901	GO:0031090//organelle membrane;GO:0043231//intracellular membrane-bounded organelle	GO:0016301//kinase activity;GO:0032550//purine ribonucleoside binding;GO:0043169//cation binding;GO:0046983//protein dimerization activity	GO:0001775//cell activation;GO:0006639//acylglycerol metabolic process;GO:0006796//phosphate-containing compound metabolic process;GO:0007186//G-protein coupled receptor signaling pathway;GO:0007599//hemostasis;GO:0042221//response to chemical;GO:0051259//protein oligomerization	--
MSTRG.2099	--	interleukin-1 receptor accessory protein-like 1 [Bubalus bubalis]	Cellular Processes	Transport and catabolism	ko04142//Lysosome	K12389	-	-	-	--
MSTRG.2117	--	nucleotide triphosphate diphosphatase NUDT15 isoform X1 [Phocoena sinus]	Metabolism;Metabolism	Global and overview maps;Amino acid metabolism	ko01100//Metabolic pathways;ko00310//Lysine degradation	K11433;K11433	-	-	-	--
MSTRG.2169	--	proteasome maturation protein, partial [Felis catus]	-	-	-	-	-	-	-	--
MSTRG.2206	--	translation initiation factor IF-2-like [Ovis aries]	-	-	-	-	-	-	-	--
MSTRG.2242	--	translation initiation factor IF-2-like [Cervus elaphus]	-	-	-	-	-	-	-	--
MSTRG.2266	--	4-hydroxybenzoate polyprenyltransferase, mitochondrial isoform X4 [Cervus canadensis]	-	-	-	-	-	-	-	--
MSTRG.2298	--	-	-	-	-	-	-	-	-	--
MSTRG.2324	--	translation initiation factor IF-2-like [Cervus elaphus]	Human Diseases;Human Diseases;Human Diseases;Cellular Processes;Human Diseases	Infectious disease: bacterial;Infectious disease: bacterial;Cancer: overview;Cellular community - eukaryotes;Infectious disease: bacterial	ko05131//Shigellosis;ko05130//Pathogenic Escherichia coli infection;ko05205//Proteoglycans in cancer;ko04530//Tight junction;ko05100//Bacterial invasion of epithelial cells	K06106;K06106;K06106;K06106;K06106	-	-	-	--
MSTRG.2325	Ppfia2	PREDICTED: liprin-alpha-1 [Bison bison bison]	-	-	-	-	-	-	-	--
MSTRG.2346	--	endonuclease-reverse transcriptase [Babesia ovata]	-	-	-	-	-	-	-	--
MSTRG.237	--	-	-	-	-	-	-	-	-	--
MSTRG.2386	--	-	-	-	-	-	-	-	-	--
MSTRG.239	--	hypothetical protein JEQ12_001477, partial [Ovis aries]	-	-	-	-	-	-	-	--
MSTRG.2402	--	-	-	-	-	-	-	-	-	--
MSTRG.243	EEF1A1	elongation factor 1-alpha 1-like [Ovis aries]	Genetic Information Processing;Human Diseases;Human Diseases	Translation;Infectious disease: parasitic;Infectious disease: bacterial	ko03013//Nucleocytoplasmic transport;ko05140//Leishmaniasis;ko05134//Legionellosis	K03231;K03231;K03231	-	-	-	--
MSTRG.2448	SLC6A9	LOW QUALITY PROTEIN: sodium- and chloride-dependent glycine transporter 1-like [Oryx dammah]	Organismal Systems	Nervous system	ko04721//Synaptic vesicle cycle	K05038	-	-	-	--
MSTRG.248	--	translation initiation factor IF-2-like [Cebus imitator]	-	-	-	-	-	-	-	--
MSTRG.2498	--	-	-	-	-	-	-	-	-	--
MSTRG.2615	--	-	-	-	-	-	-	-	-	--
MSTRG.2647	SETMAR	histone-lysine N-methyltransferase SETMAR isoform X2 [Saimiri boliviensis boliviensis]	Metabolism;Metabolism	Global and overview maps;Amino acid metabolism	ko01100//Metabolic pathways;ko00310//Lysine degradation	K11433;K11433	GO:0005634//nucleus;GO:0044427//chromosomal part	GO:0004520//endodeoxyribonuclease activity;GO:0018024//histone-lysine N-methyltransferase activity;GO:0019899//enzyme binding;GO:0043566//structure-specific DNA binding;GO:0046983//protein dimerization activity	GO:0006303//double-strand break repair via nonhomologous end joining;GO:0006308//DNA catabolic process;GO:0007093//mitotic cell cycle checkpoint;GO:0010452//histone H3-K36 methylation;GO:0010912//positive regulation of isomerase activity;GO:0010948//negative regulation of cell cycle process;GO:0016573//histone acetylation	--
MSTRG.2660	--	mCG140752, isoform CRA_b, partial [Mus musculus]	-	-	-	-	-	-	-	--
MSTRG.2742	--	-	-	-	-	-	-	-	-	--
MSTRG.2747	--	uncharacterized protein LOC110147640 [Odocoileus virginianus texanus]	-	-	-	-	-	-	-	--
MSTRG.2749	--	caudal type homebox 2, partial [Bubalus bubalis]	-	-	-	-	-	-	-	--
MSTRG.2761	--	TOM1-like protein 2 isoform X1 [Phocoena sinus]	-	-	-	-	-	-	-	--
MSTRG.2767	--	PREDICTED: LOW QUALITY PROTEIN: myb-related protein B [Bison bison bison]	-	-	-	-	-	-	-	--
MSTRG.2830	--	-	-	-	-	-	-	-	-	--
MSTRG.2832	--	RNA-directed DNA polymerase (reverse transcriptase) domain containing protein [Haemonchus contortus]	-	-	-	-	-	-	-	--
MSTRG.2854	--	dihydrodiol dehydrogenase 3 isoform X2 [Bubalus bubalis]	-	-	-	-	GO:0016020//membrane;GO:0030054//cell junction;GO:0042579//microbody	GO:0005515//protein binding;GO:0016647//oxidoreductase activity, acting on the CH-NH group of donors, oxygen as acceptor	GO:0006596//polyamine biosynthetic process;GO:0006598//polyamine catabolic process;GO:0006996//organelle organization;GO:0019953//sexual reproduction;GO:0022610//biological adhesion;GO:0031328//positive regulation of cellular biosynthetic process;GO:0044403//symbiosis, encompassing mutualism through parasitism;GO:0044702//single organism reproductive process;GO:0044710//single-organism metabolic …	--
MSTRG.288	--	eukaryotic initiation factor 4A-like [Monodon monoceros]	Genetic Information Processing	Translation	ko03013//Nucleocytoplasmic transport	K03257	-	-	-	--
MSTRG.2897	--	basic proline-rich protein [Bubalus bubalis]	Metabolism;Metabolism	Global and overview maps;Metabolism of other amino acids	ko01100//Metabolic pathways;ko00480//Glutathione metabolism	K01469;K01469	GO:0005815//microtubule organizing center;GO:0044444//cytoplasmic part	GO:0015631//tubulin binding;GO:0016812//hydrolase activity, acting on carbon-nitrogen (but not peptide) bonds, in cyclic amides;GO:0032550//purine ribonucleoside binding	GO:0006749//glutathione metabolic process;GO:0044272//sulfur compound biosynthetic process;GO:0044710//single-organism metabolic process	--
MSTRG.2951	--	translation initiation factor IF-2-like [Cervus elaphus]	-	-	-	-	GO:0005622//intracellular;GO:0005911//cell-cell junction;GO:0005912//adherens junction;GO:0043227//membrane-bounded organelle;GO:0044425//membrane part	GO:0005515//protein binding	GO:0002824//positive regulation of adaptive immune response based on somatic recombination of immune receptors built from immunoglobulin superfamily domains;GO:0006915//apoptotic process;GO:0007155//cell adhesion;GO:0007281//germ cell development;GO:0009893//positive regulation of metabolic process;GO:0010468//regulation of gene expression;GO:0019058//viral life cycle;GO:0030036//actin cytoskelet…	--
MSTRG.2952	--	caudal type homebox 2, partial [Bubalus bubalis]	Cellular Processes	Transport and catabolism	ko04146//Peroxisome	K00308	GO:0042579//microbody	GO:0005515//protein binding;GO:0016647//oxidoreductase activity, acting on the CH-NH group of donors, oxygen as acceptor	GO:0006596//polyamine biosynthetic process;GO:0006598//polyamine catabolic process;GO:0031328//positive regulation of cellular biosynthetic process;GO:0044710//single-organism metabolic process	--
MSTRG.2953	--	4-hydroxybenzoate polyprenyltransferase, mitochondrial isoform X4 [Cervus canadensis]	Cellular Processes	Cellular community - eukaryotes	ko04530//Tight junction	K06105	-	-	-	--
MSTRG.2954	--	-	-	-	-	-	-	-	-	--
MSTRG.2955	--	collagen alpha-1(III) chain-like [Cervus canadensis]	-	-	-	-	-	-	-	--
MSTRG.3013	--	-	-	-	-	-	-	-	-	--
MSTRG.3017	Chd7	PREDICTED: LOW QUALITY PROTEIN: chromodomain-helicase-DNA-binding protein 7 [Bos mutus]	-	-	-	-	GO:0031981//nuclear lumen;GO:0043232//intracellular non-membrane-bounded organelle	GO:0003676//nucleic acid binding;GO:0017111//nucleoside-triphosphatase activity;GO:0032550//purine ribonucleoside binding	GO:0001654//eye development;GO:0003013//circulatory system process;GO:0006325//chromatin organization;GO:0007507//heart development;GO:0007635//chemosensory behavior;GO:0008344//adult locomotory behavior;GO:0009888//tissue development;GO:0010468//regulation of gene expression;GO:0016072//rRNA metabolic process;GO:0021545//cranial nerve development;GO:0021988//olfactory lobe development;GO:0030098…	--
MSTRG.3028	--	vexin isoform X2 [Bubalus bubalis]	-	-	-	-	-	-	-	--
MSTRG.3033	--	uncharacterized protein LOC120878809 [Oryx dammah]	-	-	-	-	-	-	-	--
MSTRG.3145	--	-	-	-	-	-	-	-	-	--
MSTRG.3163	--	hypothetical protein FD754_005478, partial [Muntiacus muntjak]	-	-	-	-	-	-	-	--
MSTRG.3220	--	contactin-5 [Cervus canadensis]	-	-	-	-	-	-	-	--
MSTRG.3231	--	-	-	-	-	-	-	-	-	--
MSTRG.3332	--	-	-	-	-	-	-	-	-	--
MSTRG.3381	--	RNA-directed DNA polymerase (reverse transcriptase) domain containing protein [Haemonchus contortus]	-	-	-	-	-	-	-	--
MSTRG.3395	--	endonuclease-reverse transcriptase [Babesia ovata]	Human Diseases	Infectious disease: viral	ko05168//Herpes simplex virus 1 infection	K09228	-	-	-	--
MSTRG.355	B3GALNT1	UDP-GalNAc:beta-1,3-N-acetylgalactosaminyltransferase 1 [Globicephala melas]	Metabolism;Metabolism;Metabolism	Global and overview maps;Glycan biosynthesis and metabolism;Glycan biosynthesis and metabolism	ko01100//Metabolic pathways;ko00601//Glycosphingolipid biosynthesis - lacto and neolacto series;ko00603//Glycosphingolipid biosynthesis - globo and isoglobo series	K00719;K00719;K00719	-	-	-	--
MSTRG.3551	--	-	-	-	-	-	-	-	-	--
MSTRG.3598	--	-	-	-	-	-	-	-	-	--
MSTRG.3638	--	-	-	-	-	-	-	-	-	--
MSTRG.3670	--	proton-coupled amino acid transporter 1-like [Physeter catodon]	Organismal Systems	Digestive system	ko04974//Protein digestion and absorption	K14209	-	-	-	--
MSTRG.3697	--	interleukin-1 receptor accessory protein-like 1 [Bubalus bubalis]	Cellular Processes	Transport and catabolism	ko04146//Peroxisome	K00308	-	-	-	--
MSTRG.38	--	endonuclease-reverse transcriptase [Babesia ovata]	-	-	-	-	-	-	-	--
MSTRG.3826	--	caudal type homebox 2, partial [Bubalus bubalis]	-	-	-	-	-	-	-	--
MSTRG.3827	--	serine/arginine repetitive matrix protein 1-like [Orcinus orca]	-	-	-	-	-	-	-	--
MSTRG.3831	--	translation initiation factor IF-2-like [Ovis aries]	Environmental Information Processing;Human Diseases;Organismal Systems;Environmental Information Processing;Environmental Information Processing;Organismal Systems;Organismal Systems;Environmental Information Processing;Organismal Systems;Human Diseases;Organismal Systems	Signal transduction;Infectious disease: viral;Immune system;Signal transduction;Signal transduction;Endocrine system;Circulatory system;Signal transduction;Immune system;Infectious disease: parasitic;Nervous system	ko04151//PI3K-Akt signaling pathway;ko05167//Kaposi sarcoma-associated herpesvirus infection;ko04062//Chemokine signaling pathway;ko04072//Phospholipase D signaling pathway;ko04022//cGMP-PKG signaling pathway;ko04921//Oxytocin signaling pathway;ko04261//Adrenergic signaling in cardiomyocytes;ko04371//Apelin signaling pathway;ko04611//Platelet activation;ko05145//Toxoplasmosis;ko04725//Cholinergic…	K21290;K21290;K21290;K21290;K21290;K21290;K21290;K21290;K21290;K21290;K21290	-	-	-	--
MSTRG.3833	--	-	-	-	-	-	-	-	-	--
MSTRG.3851	NAA35	N-alpha-acetyltransferase 35; NatC auxiliary subunit [Camelus dromedarius]	-	-	-	-	-	-	-	--
MSTRG.3933	--	uncharacterized protein LOC122451823 isoform X2 [Cervus canadensis]	-	-	-	-	-	-	-	--
MSTRG.4003	--	endonuclease-reverse transcriptase [Babesia ovata]	-	-	-	-	-	-	-	--
MSTRG.4009	--	Sodium channel protein type 11 subunit alpha, partial [Bos mutus]	-	-	-	-	-	-	-	--
MSTRG.4030	--	-	-	-	-	-	-	-	-	--
MSTRG.4045	KIF14	PREDICTED: kinesin-like protein KIF14 [Bos mutus]	-	-	-	-	-	-	-	--
MSTRG.4070	--	protein FAM210B, mitochondrial isoform X1 [Tursiops truncatus]	-	-	-	-	-	-	-	--
MSTRG.4071	--	Craniofacial development protein 2 [Varanus komodoensis]	Cellular Processes	Cellular community - eukaryotes	ko04530//Tight junction	K06105	-	-	-	--
MSTRG.4085	--	PREDICTED: pleckstrin homology-like domain family A member 3 [Bison bison bison]	-	-	-	-	-	-	-	--
MSTRG.4116	--	-	-	-	-	-	-	-	-	--
MSTRG.4205	FTSJ1	ribosomal rna [Lynx pardinus]	-	-	-	-	-	-	-	--
MSTRG.4229	ZNF664	PREDICTED: zinc finger protein 664 [Bos mutus]	-	-	-	-	-	-	-	--
MSTRG.4429	--	LORF2 protein, partial [Crocuta crocuta]	-	-	-	-	-	-	-	--
MSTRG.4441	--	taurine upregulated gene 1 [Mus musculus]	-	-	-	-	-	-	-	--
MSTRG.4481	--	-	-	-	-	-	-	-	-	--
MSTRG.4569	--	-	-	-	-	-	-	-	-	--
MSTRG.4617	--	-	-	-	-	-	-	-	-	--
MSTRG.4618	--	hypothetical protein EI555_003899 [Monodon monoceros]	-	-	-	-	-	-	-	--
MSTRG.4674	--	FGGY carbohydrate kinase domain-containing protein isoform X2 [Cervus elaphus]	Cellular Processes	Transport and catabolism	ko04146//Peroxisome	K00308	-	GO:0016647//oxidoreductase activity, acting on the CH-NH group of donors, oxygen as acceptor	GO:0006598//polyamine catabolic process	--
MSTRG.4697	--	translation initiation factor IF-2-like [Cervus elaphus]	-	-	-	-	-	-	-	--
MSTRG.4775	--	-	-	-	-	-	-	-	-	--
MSTRG.4826	Pol	LINE-1 retrotransposable element ORF2 protein [Varanus komodoensis]	-	-	-	-	GO:0044464//cell part	-	GO:0010468//regulation of gene expression	--
MSTRG.4860	CEBPG	CEBPG, partial [Cervus elaphus hippelaphus]	Human Diseases	Infectious disease: bacterial	ko05152//Tuberculosis	K10049	GO:0031981//nuclear lumen	GO:0000982//transcription factor activity, RNA polymerase II core promoter proximal region sequence-specific binding;GO:0043566//structure-specific DNA binding;GO:0046983//protein dimerization activity	GO:0001909//leukocyte mediated cytotoxicity;GO:0006282//regulation of DNA repair;GO:0006357//regulation of transcription from RNA polymerase II promoter;GO:0016568//chromatin modification;GO:0030098//lymphocyte differentiation;GO:0030218//erythrocyte differentiation;GO:0032729//positive regulation of interferon-gamma production;GO:0034728//nucleosome organization;GO:0044092//negative regulation o…	--
MSTRG.5039	--	PREDICTED: phospholipase A2 inhibitor and Ly6/PLAUR domain-containing protein [Bison bison bison]	-	-	-	-	-	-	-	--
MSTRG.5063	--	-	-	-	-	-	-	-	-	--
MSTRG.5079	--	OPA3 [Cervus elaphus hippelaphus]	-	-	-	-	GO:0043231//intracellular membrane-bounded organelle	-	GO:0006355//regulation of transcription, DNA-templated;GO:0030518//intracellular steroid hormone receptor signaling pathway	--
MSTRG.5124	SELENOW	selenoprotein W [Papio anubis]	-	-	-	-	GO:0016020//membrane;GO:0043231//intracellular membrane-bounded organelle	GO:0003824//catalytic activity;GO:0005488//binding	GO:0019725//cellular homeostasis;GO:0044710//single-organism metabolic process	--
MSTRG.5126	--	protein N-lysine methyltransferase METTL21A isoform X3 [Ovis aries]	-	-	-	-	GO:0005911//cell-cell junction;GO:0005912//adherens junction;GO:0031224//intrinsic component of membrane;GO:0044421//extracellular region part;GO:0044464//cell part	GO:0005515//protein binding;GO:0043169//cation binding;GO:0060089//molecular transducer activity	GO:0002824//positive regulation of adaptive immune response based on somatic recombination of immune receptors built from immunoglobulin superfamily domains;GO:0006996//organelle organization;GO:0007162//negative regulation of cell adhesion;GO:0007169//transmembrane receptor protein tyrosine kinase signaling pathway;GO:0007281//germ cell development;GO:0007606//sensory perception of chemical stim…	--
MSTRG.5220	--	succinate--CoA ligase [GDP-forming] subunit beta, mitochondrial isoform X3 [Bubalus bubalis]	Cellular Processes;Organismal Systems	Transport and catabolism;Aging	ko04144//Endocytosis;ko04212//Longevity regulating pathway - worm	K18463;K18463	-	GO:0016647//oxidoreductase activity, acting on the CH-NH group of donors, oxygen as acceptor	GO:0006598//polyamine catabolic process	--
MSTRG.5253	--	protein N-lysine methyltransferase METTL21A isoform X3 [Ovis aries]	Organismal Systems	Sensory system	ko04742//Taste transduction	K08474	GO:0031224//intrinsic component of membrane;GO:0042579//microbody;GO:0044421//extracellular region part	GO:0005515//protein binding;GO:0016647//oxidoreductase activity, acting on the CH-NH group of donors, oxygen as acceptor;GO:0043169//cation binding;GO:0060089//molecular transducer activity	GO:0006596//polyamine biosynthetic process;GO:0006598//polyamine catabolic process;GO:0007162//negative regulation of cell adhesion;GO:0007169//transmembrane receptor protein tyrosine kinase signaling pathway;GO:0007606//sensory perception of chemical stimulus;GO:0010468//regulation of gene expression;GO:0010596//negative regulation of endothelial cell migration;GO:0031328//positive regulation of…	--
MSTRG.5281	--	-	-	-	-	-	-	-	-	--
MSTRG.5288	--	endonuclease-reverse transcriptase [Babesia ovata]	-	-	-	-	-	-	-	--
MSTRG.5303	IL11	interleukin-11 isoform X1 [Vicugna pacos]	Environmental Information Processing;Human Diseases;Environmental Information Processing;Organismal Systems	Signaling molecules and interaction;Immune disease;Signal transduction;Immune system	ko04060//Cytokine-cytokine receptor interaction;ko05323//Rheumatoid arthritis;ko04630//JAK-STAT signaling pathway;ko04640//Hematopoietic cell lineage	K05417;K05417;K05417;K05417	GO:0044421//extracellular region part;GO:0044424//intracellular part	GO:0005126//cytokine receptor binding	GO:0001934//positive regulation of protein phosphorylation;GO:0002244//hematopoietic progenitor cell differentiation;GO:0006357//regulation of transcription from RNA polymerase II promoter;GO:0010648//negative regulation of cell communication;GO:0030098//lymphocyte differentiation;GO:0031341//regulation of cell killing;GO:0042127//regulation of cell proliferation;GO:0072577//endothelial cell apop…	--
MSTRG.5342	--	LOW QUALITY PROTEIN: zinc finger protein 850-like [Odocoileus virginianus texanus]	Human Diseases	Infectious disease: viral	ko05168//Herpes simplex virus 1 infection	K09228	-	-	-	--
MSTRG.5385	--	hairy/enhancer-of-split related with YRPW motif-like protein isoform X2 [Bubalus bubalis]	Organismal Systems	Immune system	ko04650//Natural killer cell mediated cytotoxicity	K07986	-	-	-	--
MSTRG.5501	--	-	-	-	-	-	-	-	-	--
MSTRG.5505	Pol	Vitamin D3 receptor [Varanus komodoensis]	Cellular Processes	Transport and catabolism	ko04146//Peroxisome	K00308	-	-	-	--
MSTRG.5506	--	hCG2038477, partial [Homo sapiens]	-	-	-	-	-	-	-	--
MSTRG.5542	Pol	endonuclease-reverse transcriptase [Babesia ovata]	Human Diseases	Infectious disease: viral	ko05168//Herpes simplex virus 1 infection	K09228	-	-	-	--
MSTRG.556	--	elongation factor G, mitochondrial isoform X2 [Ovis aries]	Organismal Systems	Sensory system	ko04742//Taste transduction	K08474	-	-	-	--
MSTRG.5598	--	PREDICTED: protein FAM57A isoform X3 [Bos indicus]	-	-	-	-	-	-	-	--
MSTRG.5616	--	LOW QUALITY PROTEIN: TLC domain-containing protein 2 [Orycteropus afer afer]	-	-	-	-	-	-	-	--
MSTRG.5677	--	endonuclease-reverse transcriptase [Babesia ovata]	-	-	-	-	-	-	-	--
MSTRG.569	--	protein N-lysine methyltransferase METTL21A isoform X3 [Ovis aries]	Organismal Systems	Sensory system	ko04742//Taste transduction	K08474	-	-	-	--
MSTRG.5710	--	basic salivary proline-rich protein 2-like isoform X1 [Pteropus giganteus]	-	-	-	-	-	-	-	--
MSTRG.5719	--	PREDICTED: DNA-directed RNA polymerase II subunit RPB1-like [Bos indicus]	-	-	-	-	-	-	-	--
MSTRG.5778	--	-	-	-	-	-	-	-	-	--
MSTRG.5795	--	Reelin [Varanus komodoensis]	Human Diseases	Infectious disease: viral	ko05168//Herpes simplex virus 1 infection	K09228	-	-	-	--
MSTRG.5890	ERVW-1	syncytin-1 [Bubalus bubalis]	-	-	-	-	-	-	-	--
MSTRG.5898	--	protein O-mannosyl-transferase 2 isoform X1 [Phocoena sinus]	Metabolism;Metabolism;Metabolism	Global and overview maps;Glycan biosynthesis and metabolism;Glycan biosynthesis and metabolism	ko01100//Metabolic pathways;ko00514//Other types of O-glycan biosynthesis;ko00515//Mannose type O-glycan biosynthesis	K00728;K00728;K00728	-	-	-	--
MSTRG.593	Gulp1	PREDICTED: PTB domain-containing engulfment adapter protein 1 isoform X2 [Monodelphis domestica]	-	-	-	-	-	-	-	--
MSTRG.599	CFDP2	endonuclease-reverse transcriptase [Babesia ovata]	-	-	-	-	-	-	-	--
MSTRG.602	--	-	-	-	-	-	-	-	-	--
MSTRG.6092	--	endonuclease-reverse transcriptase [Babesia ovata]	-	-	-	-	-	-	-	--
MSTRG.6101	--	PREDICTED: forkhead box protein K2 [Bos mutus]	-	-	-	-	-	-	-	--
MSTRG.6182	--	nascent polypeptide-associated complex subunit alpha, muscle-specific form-like [Orcinus orca]	-	-	-	-	-	-	-	--
MSTRG.6183	--	-	-	-	-	-	-	-	-	--
MSTRG.6250	--	-	-	-	-	-	-	-	-	--
MSTRG.6277	--	Histone-lysine N-methyltransferase, H3 lysine-36 and H4 lysine-20 specific [Varanus komodoensis]	Cellular Processes	Transport and catabolism	ko04146//Peroxisome	K00308	-	-	-	--
MSTRG.6290	--	PREDICTED: regulator of G-protein signaling 9 isoform X3 [Capra hircus]	-	-	-	-	-	-	-	--
MSTRG.6296	--	PREDICTED: docking protein 6 [Bos mutus]	-	-	-	-	-	-	-	--
MSTRG.6374	--	LOW QUALITY PROTEIN: Homeobox protein Hox-D10, partial [Galemys pyrenaicus]	-	-	-	-	-	-	-	--
MSTRG.65	--	transcription cofactor vestigial-like protein 3 [Camelus bactrianus]	-	-	-	-	-	-	-	--
MSTRG.6500	--	zinc finger FYVE domain-containing protein 16 isoform X1 [Ovis aries]	-	-	-	-	-	-	-	--
MSTRG.6633	--	protein N-lysine methyltransferase METTL21A isoform X3 [Ovis aries]	Organismal Systems	Sensory system	ko04742//Taste transduction	K08474	-	-	-	--
MSTRG.6677	--	-	-	-	-	-	-	-	-	--
MSTRG.6688	--	endonuclease-reverse transcriptase [Babesia ovata]	-	-	-	-	-	-	-	--
MSTRG.6724	--	-	-	-	-	-	-	-	-	--
MSTRG.6756	TXLNA	PREDICTED: alpha-taxilin [Bison bison bison]	-	-	-	-	-	-	-	--
MSTRG.6789	--	-	-	-	-	-	-	-	-	--
MSTRG.6822	HMGN2P46	non-histone chromosomal protein HMG-17-like [Hylobates moloch]	-	-	-	-	-	-	-	--
MSTRG.6850	Pol	LORF2 protein, partial [Crocuta crocuta]	Human Diseases	Infectious disease: viral	ko05168//Herpes simplex virus 1 infection	K09228	-	-	-	--
MSTRG.6860	--	izumo sperm-egg fusion protein 2 isoform X1 [Bubalus bubalis]	Cellular Processes	Transport and catabolism	ko04146//Peroxisome	K00308	-	-	-	--
MSTRG.687	Pol	Retrovirus-related Pol polyprotein LINE-1 [Bos mutus]	-	-	-	-	-	-	-	--
MSTRG.6877	--	-	-	-	-	-	-	-	-	--
MSTRG.6883	--	hypothetical protein G4228_005695 [Cervus hanglu yarkandensis]	Human Diseases;Human Diseases;Environmental Information Processing;Human Diseases;Human Diseases;Human Diseases;Human Diseases;Environmental Information Processing;Human Diseases;Environmental Information Processing;Human Diseases;Human Diseases;Human Diseases;Human Diseases;Human Diseases;Organismal Systems;Human Diseases;Human Diseases;Environmental Information Processing;Human Diseases;Organis…	Cancer: overview;Infectious disease: viral;Signal transduction;Neurodegenerative disease;Infectious disease: viral;Infectious disease: viral;Infectious disease: viral;Signal transduction;Infectious disease: viral;Signal transduction;Infectious disease: bacterial;Infectious disease: bacterial;Infectious disease: bacterial;Infectious disease: viral;Infectious disease: viral;Immune system;Infectious…	ko05200//Pathways in cancer;ko05168//Herpes simplex virus 1 infection;ko04151//PI3K-Akt signaling pathway;ko05010//Alzheimer disease;ko05165//Human papillomavirus infection;ko05169//Epstein-Barr virus infection;ko05166//Human T-cell leukemia virus 1 infection;ko04014//Ras signaling pathway;ko05170//Human immunodeficiency virus 1 infection;ko04010//MAPK signaling pathway;ko05131//Shigellosis;ko051…	K07209;K07209;K07209;K07209;K07209;K07209;K07209;K07209;K07209;K07209;K07209;K07209;K07209;K07209;K07209;K07209;K07209;K07209;K07209;K07209;K07209;K07209;K07209;K07209;K07209;K07209;K07209;K07209;K07209;K07209;K07209;K07209;K07209;K07209;K07209;K07209;K07209;K07209;K07209;K07209;K07209;K07209;K07209;K07209;K07209;K07209;K07209;K07209;K07209;K07209;K07209;K07209;K07209;K07209;K07209;K07209	-	-	-	--
MSTRG.6899	--	-	-	-	-	-	-	-	-	--
MSTRG.6912	--	-	-	-	-	-	-	-	-	--
MSTRG.6914	--	Vitamin D3 receptor [Varanus komodoensis]	-	-	-	-	-	-	-	--
MSTRG.6915	--	endonuclease-reverse transcriptase [Babesia ovata]	Cellular Processes	Transport and catabolism	ko04142//Lysosome	K12389	-	-	-	--
MSTRG.6926	--	ADP-ribosylation factor-like protein 15 isoform X2 [Bubalus bubalis]	-	-	-	-	-	-	-	--
MSTRG.6936	--	PREDICTED: LOW QUALITY PROTEIN: anoctamin-7-like [Ceratotherium simum simum]	-	-	-	-	-	-	-	--
MSTRG.6942	MT-CYB	LOW QUALITY PROTEIN: endogenous retrovirus group PABLB member 1 Env polyprotein-like [Odocoileus virginianus texanus]	-	-	-	-	-	-	-	--
MSTRG.6947	C5orf58	CE058 protein, partial [Crocuta crocuta]	-	-	-	-	-	-	-	--
MSTRG.6998	--	Retrovirus-related Pol polyprotein from type-1 retrotransposable element R2, partial [Bos mutus]	Human Diseases	Infectious disease: viral	ko05168//Herpes simplex virus 1 infection	K09228	-	-	-	--
MSTRG.7065	--	-	-	-	-	-	-	-	-	--
MSTRG.7107	--	receptor-type tyrosine-protein phosphatase N2 isoform X2 [Cervus elaphus]	Human Diseases	Endocrine and metabolic disease	ko04940//Type I diabetes mellitus	K07817	-	-	-	--
MSTRG.7142	--	4-hydroxybenzoate polyprenyltransferase, mitochondrial isoform X4 [Cervus canadensis]	-	-	-	-	-	-	-	--
MSTRG.7167	--	protein N-lysine methyltransferase METTL21A isoform X3 [Ovis aries]	Organismal Systems	Sensory system	ko04742//Taste transduction	K08474	-	-	-	--
MSTRG.7173	--	izumo sperm-egg fusion protein 2 isoform X1 [Bubalus bubalis]	-	-	-	-	-	-	-	--
MSTRG.7175	--	caudal type homebox 2, partial [Bubalus bubalis]	-	-	-	-	-	-	-	--
MSTRG.7196	--	endonuclease-reverse transcriptase [Babesia ovata]	Human Diseases	Infectious disease: viral	ko05168//Herpes simplex virus 1 infection	K09228	-	-	-	--
MSTRG.7197	--	PREDICTED: uncharacterized protein LOC104984283 isoform X3 [Bison bison bison]	-	-	-	-	-	-	-	--
MSTRG.7198	--	uncharacterized protein LOC120875281 [Oryx dammah]	-	-	-	-	-	-	-	--
MSTRG.7222	--	rCG24770, isoform CRA_a [Rattus norvegicus]	-	-	-	-	-	-	-	--
MSTRG.7224	--	endonuclease-reverse transcriptase [Babesia ovata]	-	-	-	-	-	-	-	--
MSTRG.7261	--	translation initiation factor IF-2 [Bubalus bubalis]	-	-	-	-	-	-	-	--
MSTRG.7300	--	peroxisomal N(1)-acetyl-spermine/spermidine oxidase isoform X10 [Bubalus bubalis]	Cellular Processes	Transport and catabolism	ko04146//Peroxisome	K00308	-	-	-	--
MSTRG.7324	--	Transposon TX1 uncharacterized 149 kDa protein, partial [Bos mutus]	Human Diseases	Infectious disease: viral	ko05168//Herpes simplex virus 1 infection	K09228	-	-	-	--
MSTRG.7380	--	Putative LOC100898192, partial [Caligus rogercresseyi]	-	-	-	-	-	-	-	--
MSTRG.742	--	collagen alpha-1(I) chain-like [Cervus elaphus]	Cellular Processes	Transport and catabolism	ko04146//Peroxisome	K00308	-	-	-	--
MSTRG.7481	--	-	-	-	-	-	-	-	-	--
MSTRG.7486	--	hypothetical protein JEQ12_008029 [Ovis aries]	-	-	-	-	-	-	-	--
MSTRG.7497	--	hypothetical protein HJG59_008107 [Molossus molossus]	-	-	-	-	-	-	-	--
MSTRG.7540	BAG5	BAG family molecular chaperone regulator 5, partial [Bos mutus]	-	-	-	-	-	-	-	--
MSTRG.7568	CRIP2	cysteine-rich protein 2 [Camelus ferus]	-	-	-	-	-	-	-	--
MSTRG.7574	--	-	-	-	-	-	-	-	-	--
MSTRG.7579	CFDP2	craniofacial development protein 2-like [Odocoileus virginianus texanus]	-	-	-	-	-	-	-	--
MSTRG.7709	--	collagen alpha-1(III) chain-like isoform X1 [Cervus canadensis]	-	-	-	-	-	-	-	--
MSTRG.7741	--	elongation factor G, mitochondrial isoform X2 [Ovis aries]	Organismal Systems	Sensory system	ko04742//Taste transduction	K08474	-	-	-	--
MSTRG.7744	--	translation initiation factor IF-2-like [Mirounga angustirostris]	-	-	-	-	-	-	-	--
MSTRG.7757	--	translation initiation factor IF-2-like isoform X1 [Bubalus bubalis]	-	-	-	-	-	-	-	--
MSTRG.7759	EEF1A1	elongation factor 1-alpha 1-like, partial [Ailuropoda melanoleuca]	Genetic Information Processing;Human Diseases;Human Diseases	Translation;Infectious disease: parasitic;Infectious disease: bacterial	ko03013//Nucleocytoplasmic transport;ko05140//Leishmaniasis;ko05134//Legionellosis	K03231;K03231;K03231	-	-	-	--
MSTRG.7760	EEF1A1	elongation factor 1-alpha 1-like [Ovis aries]	Genetic Information Processing;Human Diseases;Human Diseases	Translation;Infectious disease: parasitic;Infectious disease: bacterial	ko03013//Nucleocytoplasmic transport;ko05140//Leishmaniasis;ko05134//Legionellosis	K03231;K03231;K03231	GO:0030863//cortical cytoskeleton;GO:0031253//cell projection membrane;GO:0031988//membrane-bounded vesicle;GO:0043231//intracellular membrane-bounded organelle;GO:0043234//protein complex;GO:0044297//cell body;GO:0044421//extracellular region part	GO:0008135//translation factor activity, RNA binding;GO:0017111//nucleoside-triphosphatase activity;GO:0019900//kinase binding;GO:0032550//purine ribonucleoside binding;GO:0044822//poly(A) RNA binding	GO:0010468//regulation of gene expression;GO:0019538//protein metabolic process;GO:0033674//positive regulation of kinase activity;GO:0034645//cellular macromolecule biosynthetic process;GO:0042981//regulation of apoptotic process;GO:0051259//protein oligomerization;GO:0070849//response to epidermal growth factor	--
MSTRG.7765	MAP1LC3B	microtubule-associated proteins 1A/1B light chain 3B-like [Phoca vitulina]	Cellular Processes	Cell growth and death	ko04216//Ferroptosis	K10435	-	-	-	--
MSTRG.7811	--	PREDICTED: dedicator of cytokinesis protein 3 isoform X7 [Cercocebus atys]	-	-	-	-	-	-	-	--
MSTRG.7900	--	pantothenate kinase 1 isoform X1 [Ovis aries]	-	-	-	-	-	-	-	--
MSTRG.7905	--	-	-	-	-	-	-	-	-	--
MSTRG.7931	--	-	-	-	-	-	-	-	-	--
MSTRG.7942	--	nuclear receptor subfamily 2 group C member 2 isoform X2 [Nomascus leucogenys]	-	-	-	-	-	-	-	--
MSTRG.7946	--	RNA-directed DNA polymerase (reverse transcriptase) domain containing protein [Haemonchus contortus]	-	-	-	-	-	-	-	--
MSTRG.7973	--	atherin-like [Cervus elaphus]	-	-	-	-	-	-	-	--
MSTRG.7976	--	-	-	-	-	-	-	-	-	--
MSTRG.7998	--	endonuclease-reverse transcriptase [Babesia ovata]	Cellular Processes	Transport and catabolism	ko04146//Peroxisome	K00308	GO:0016020//membrane;GO:0042579//microbody	GO:0005515//protein binding;GO:0016647//oxidoreductase activity, acting on the CH-NH group of donors, oxygen as acceptor	GO:0006596//polyamine biosynthetic process;GO:0006598//polyamine catabolic process;GO:0007165//signal transduction;GO:0031328//positive regulation of cellular biosynthetic process;GO:0044710//single-organism metabolic process	--
MSTRG.8003	--	-	-	-	-	-	-	-	-	--
MSTRG.8037	--	Sodium channel protein type 7 subunit alpha, partial [Bos mutus]	Human Diseases	Endocrine and metabolic disease	ko04940//Type I diabetes mellitus	K07817	GO:0042579//microbody	GO:0005515//protein binding;GO:0016647//oxidoreductase activity, acting on the CH-NH group of donors, oxygen as acceptor	GO:0006596//polyamine biosynthetic process;GO:0006598//polyamine catabolic process;GO:0031328//positive regulation of cellular biosynthetic process;GO:0044710//single-organism metabolic process	--
MSTRG.8099	ADCY10	Adenylate cyclase type 10, partial [Bos mutus]	Metabolism;Organismal Systems;Environmental Information Processing;Metabolism;Environmental Information Processing;Organismal Systems;Organismal Systems	Global and overview maps;Environmental adaptation;Signal transduction;Nucleotide metabolism;Signal transduction;Endocrine system;Environmental adaptation	ko01100//Metabolic pathways;ko04714//Thermogenesis;ko04024//cAMP signaling pathway;ko00230//Purine metabolism;ko04371//Apelin signaling pathway;ko04935//Growth hormone synthesis, secretion and action;ko04713//Circadian entrainment	K11265;K11265;K11265;K11265;K11265;K11265;K11265	-	-	-	--
MSTRG.8115	--	-	-	-	-	-	-	-	-	--
MSTRG.8149	--	WD repeat and FYVE domain-containing protein 2 isoform X4 [Phocoena sinus]	-	-	-	-	-	-	-	--
MSTRG.8150	--	endonuclease-reverse transcriptase [Babesia ovata]	Human Diseases	Infectious disease: viral	ko05168//Herpes simplex virus 1 infection	K09228	GO:0016020//membrane	-	-	--
MSTRG.817	--	COMM domain-containing protein 10 isoform X1 [Phocoena sinus]	-	-	-	-	-	-	-	--
MSTRG.8225	--	hypothetical protein DBR06_SOUSAS11910036, partial [Sousa chinensis]	-	-	-	-	-	-	-	--
MSTRG.824	--	elongation factor G, mitochondrial isoform X2 [Ovis aries]	Organismal Systems	Sensory system	ko04742//Taste transduction	K08474	GO:0031224//intrinsic component of membrane;GO:0044421//extracellular region part	GO:0043169//cation binding;GO:0060089//molecular transducer activity	GO:0007162//negative regulation of cell adhesion;GO:0007169//transmembrane receptor protein tyrosine kinase signaling pathway;GO:0007606//sensory perception of chemical stimulus;GO:0010596//negative regulation of endothelial cell migration;GO:0045765//regulation of angiogenesis;GO:0048869//cellular developmental process;GO:0050922//negative regulation of chemotaxis	--
MSTRG.8307	--	hypothetical protein JEQ12_010621 [Ovis aries]	-	-	-	-	-	-	-	--
MSTRG.8315	--	Craniofacial development protein 2 [Varanus komodoensis]	-	-	-	-	-	-	-	--
MSTRG.8326	--	-	-	-	-	-	-	-	-	--
MSTRG.8422	--	protein PRR14L isoform X1 [Ovis aries]	Cellular Processes	Transport and catabolism	ko04146//Peroxisome	K00308	GO:0008023//transcription elongation factor complex;GO:0042579//microbody	GO:0000975//regulatory region DNA binding;GO:0003723//RNA binding;GO:0016647//oxidoreductase activity, acting on the CH-NH group of donors, oxygen as acceptor;GO:0019900//kinase binding	GO:0006464//cellular protein modification process;GO:0006596//polyamine biosynthetic process;GO:0006598//polyamine catabolic process;GO:0010468//regulation of gene expression;GO:0031328//positive regulation of cellular biosynthetic process;GO:0034645//cellular macromolecule biosynthetic process;GO:0044403//symbiosis, encompassing mutualism through parasitism;GO:0044710//single-organism metabolic …	--
MSTRG.8444	--	-	-	-	-	-	-	-	-	--
MSTRG.8467	--	zinc finger protein 236 [Odocoileus virginianus texanus]	-	-	-	-	-	-	-	--
MSTRG.8495	--	-	-	-	-	-	-	-	-	--
MSTRG.8575	--	LOW QUALITY PROTEIN: BCL2/adenovirus E1B 19 kDa protein-interacting protein 3-like [Globicephala melas]	Human Diseases;Cellular Processes;Environmental Information Processing;Cellular Processes;Human Diseases	Infectious disease: bacterial;Transport and catabolism;Signal transduction;Transport and catabolism;Infectious disease: bacterial	ko05131//Shigellosis;ko04140//Autophagy - animal;ko04068//FoxO signaling pathway;ko04137//Mitophagy - animal;ko05134//Legionellosis	K15464;K15464;K15464;K15464;K15464	-	-	-	--
MSTRG.8583	--	endonuclease-reverse transcriptase [Babesia ovata]	-	-	-	-	GO:0031252//cell leading edge;GO:0070161//anchoring junction	GO:0003779//actin binding;GO:0050839//cell adhesion molecule binding	GO:0010468//regulation of gene expression;GO:0098602//single organism cell adhesion	--
MSTRG.8678	--	endonuclease-reverse transcriptase [Babesia ovata]	-	-	-	-	GO:0031252//cell leading edge;GO:0070161//anchoring junction	GO:0003779//actin binding;GO:0050839//cell adhesion molecule binding	GO:0010468//regulation of gene expression;GO:0098602//single organism cell adhesion	--
MSTRG.8680	--	endogenous retrovirus group K member 18 Env polyprotein-like [Bubalus bubalis]	-	-	-	-	-	-	-	--
MSTRG.875	--	hypothetical protein mRhiFer1_010154 [Rhinolophus ferrumequinum]	-	-	-	-	-	-	-	--
MSTRG.8753	--	endonuclease-reverse transcriptase [Babesia ovata]	Human Diseases	Infectious disease: viral	ko05168//Herpes simplex virus 1 infection	K09228	GO:0031252//cell leading edge;GO:0070161//anchoring junction	GO:0003779//actin binding;GO:0050839//cell adhesion molecule binding	GO:0010468//regulation of gene expression;GO:0098602//single organism cell adhesion	--
MSTRG.8773	--	-	-	-	-	-	-	-	-	--
MSTRG.8789	--	endonuclease-reverse transcriptase [Babesia ovata]	-	-	-	-	GO:0043231//intracellular membrane-bounded organelle	GO:0003723//RNA binding	GO:0006464//cellular protein modification process;GO:0015980//energy derivation by oxidation of organic compounds	--
MSTRG.8806	--	endonuclease-reverse transcriptase [Babesia ovata]	-	-	-	-	GO:0031224//intrinsic component of membrane;GO:0043231//intracellular membrane-bounded organelle	GO:0043168//anion binding;GO:0060089//molecular transducer activity	GO:0007166//cell surface receptor signaling pathway;GO:0007606//sensory perception of chemical stimulus;GO:0015980//energy derivation by oxidation of organic compounds	--
MSTRG.8866	--	uncharacterized protein LOC123840907 [Mirounga angustirostris]	-	-	-	-	-	-	-	--
MSTRG.8918	--	-	-	-	-	-	-	-	-	--
MSTRG.8931	--	endonuclease-reverse transcriptase [Babesia ovata]	-	-	-	-	GO:0031224//intrinsic component of membrane	GO:0043168//anion binding	-	--
MSTRG.8990	--	endonuclease-reverse transcriptase [Babesia ovata]	-	-	-	-	GO:0031252//cell leading edge;GO:0070161//anchoring junction	GO:0003779//actin binding;GO:0050839//cell adhesion molecule binding	GO:0010468//regulation of gene expression;GO:0098602//single organism cell adhesion	--
MSTRG.9033	pol	hCG2041486, partial [Homo sapiens]	-	-	-	-	-	-	-	--
MSTRG.9097	NAT16	PREDICTED: LOW QUALITY PROTEIN: probable N-acetyltransferase 16 [Capra hircus]	-	-	-	-	-	-	-	--
MSTRG.9162	--	-	-	-	-	-	-	-	-	--
MSTRG.9230	--	uncharacterized protein LOC103015271 isoform X2 [Balaenoptera acutorostrata scammoni]	-	-	-	-	-	-	-	--
MSTRG.9266	--	pantothenate kinase 1 isoform X4 [Balaenoptera musculus]	-	-	-	-	-	-	-	--
MSTRG.9297	--	-	-	-	-	-	-	-	-	--
MSTRG.9301	CYP2C14	cytochrome P450 2C19 isoform X3 [Bubalus bubalis]	Metabolism;Organismal Systems;Organismal Systems;Metabolism;Human Diseases;Metabolism;Metabolism;Metabolism	Global and overview maps;Nervous system;Sensory system;Lipid metabolism;Cancer: overview;Lipid metabolism;Metabolism of cofactors and vitamins;Lipid metabolism	ko01100//Metabolic pathways;ko04726//Serotonergic synapse;ko04750//Inflammatory mediator regulation of TRP channels;ko00590//Arachidonic acid metabolism;ko05204//Chemical carcinogenesis - DNA adducts;ko00140//Steroid hormone biosynthesis;ko00830//Retinol metabolism;ko00591//Linoleic acid metabolism	K07413;K07413;K07413;K07413;K07413;K07413;K07413;K07413	-	-	-	--
MSTRG.932	--	endonuclease-reverse transcriptase [Babesia ovata]	-	-	-	-	-	-	-	--
MSTRG.9433	--	PREDICTED: dual specificity protein phosphatase 5 [Bos mutus]	Environmental Information Processing;Organismal Systems	Signal transduction;Development and regeneration	ko04010//MAPK signaling pathway;ko04361//Axon regeneration	K04459;K04459	-	-	-	--
MSTRG.9468	--	formin-like protein 3 [Aotus nancymaae]	-	-	-	-	GO:0042579//microbody	GO:0005515//protein binding;GO:0016647//oxidoreductase activity, acting on the CH-NH group of donors, oxygen as acceptor	GO:0006596//polyamine biosynthetic process;GO:0006598//polyamine catabolic process;GO:0031328//positive regulation of cellular biosynthetic process;GO:0044710//single-organism metabolic process	--
MSTRG.9492	--	inhibitor of nuclear factor kappa-B kinase subunit beta isoform X1 [Cervus canadensis]	Human Diseases;Human Diseases;Environmental Information Processing;Human Diseases;Human Diseases;Human Diseases;Human Diseases;Environmental Information Processing;Human Diseases;Environmental Information Processing;Human Diseases;Human Diseases;Human Diseases;Human Diseases;Human Diseases;Organismal Systems;Human Diseases;Human Diseases;Environmental Information Processing;Human Diseases;Organis…	Cancer: overview;Infectious disease: viral;Signal transduction;Neurodegenerative disease;Infectious disease: viral;Infectious disease: viral;Infectious disease: viral;Signal transduction;Infectious disease: viral;Signal transduction;Infectious disease: bacterial;Infectious disease: bacterial;Infectious disease: bacterial;Infectious disease: viral;Infectious disease: viral;Immune system;Infectious…	ko05200//Pathways in cancer;ko05168//Herpes simplex virus 1 infection;ko04151//PI3K-Akt signaling pathway;ko05010//Alzheimer disease;ko05165//Human papillomavirus infection;ko05169//Epstein-Barr virus infection;ko05166//Human T-cell leukemia virus 1 infection;ko04014//Ras signaling pathway;ko05170//Human immunodeficiency virus 1 infection;ko04010//MAPK signaling pathway;ko05131//Shigellosis;ko051…	K07209;K07209;K07209;K07209;K07209;K07209;K07209;K07209;K07209;K07209;K07209;K07209;K07209;K07209;K07209;K07209;K07209;K07209;K07209;K07209;K07209;K07209;K07209;K07209;K07209;K07209;K07209;K07209;K07209;K07209;K07209;K07209;K07209;K07209;K07209;K07209;K07209;K07209;K07209;K07209;K07209;K07209;K07209;K07209;K07209;K07209;K07209;K07209;K07209;K07209;K07209;K07209;K07209;K07209;K07209;K07209	-	-	-	--
MSTRG.9503	DMBT1	Deleted in malignant brain tumors 1 protein, partial [Bos mutus]	Organismal Systems	Digestive system	ko04970//Salivary secretion	K13912	GO:0030666//endocytic vesicle membrane;GO:0030667//secretory granule membrane;GO:0044421//extracellular region part;GO:0044425//membrane part	GO:0019899//enzyme binding;GO:0038023//signaling receptor activity;GO:0038024//cargo receptor activity	GO:0001701//in utero embryonic development;GO:0002758//innate immune response-activating signal transduction;GO:0006897//endocytosis;GO:0019731//antibacterial humoral response;GO:0030855//epithelial cell differentiation	--
MSTRG.9542	--	PREDICTED: endogenous retrovirus group K member 18 Env polyprotein-like [Bos indicus]	-	-	-	-	-	-	-	--
MSTRG.9545	--	elongation factor G, mitochondrial isoform X2 [Ovis aries]	Human Diseases;Cellular Processes;Environmental Information Processing;Cellular Processes;Human Diseases	Infectious disease: bacterial;Transport and catabolism;Signal transduction;Transport and catabolism;Infectious disease: bacterial	ko05131//Shigellosis;ko04140//Autophagy - animal;ko04068//FoxO signaling pathway;ko04137//Mitophagy - animal;ko05134//Legionellosis	K15464;K15464;K15464;K15464;K15464	GO:0031224//intrinsic component of membrane;GO:0044421//extracellular region part	GO:0043169//cation binding;GO:0060089//molecular transducer activity	GO:0007162//negative regulation of cell adhesion;GO:0007169//transmembrane receptor protein tyrosine kinase signaling pathway;GO:0007606//sensory perception of chemical stimulus;GO:0010596//negative regulation of endothelial cell migration;GO:0045765//regulation of angiogenesis;GO:0048869//cellular developmental process;GO:0050922//negative regulation of chemotaxis;GO:0051234//establishment of lo…	--
MSTRG.9548	--	leucine-rich repeat-containing protein 27 isoform X5 [Ovis aries]	Organismal Systems	Sensory system	ko04742//Taste transduction	K08474	GO:0031224//intrinsic component of membrane	GO:0060089//molecular transducer activity	GO:0007166//cell surface receptor signaling pathway;GO:0007606//sensory perception of chemical stimulus	--
MSTRG.9569	TAR1-A	Ac1147 [Rattus norvegicus]	-	-	-	-	-	-	-	--
MSTRG.9590	--	endonuclease-reverse transcriptase [Babesia ovata]	Human Diseases	Infectious disease: viral	ko05168//Herpes simplex virus 1 infection	K09228	GO:0031252//cell leading edge;GO:0070161//anchoring junction	GO:0003779//actin binding;GO:0050839//cell adhesion molecule binding	GO:0010468//regulation of gene expression;GO:0098602//single organism cell adhesion	--
MSTRG.9608	RPS28	40S ribosomal protein S28, partial [Sus scrofa]	Genetic Information Processing	Translation	ko03010//Ribosome	K02979	-	-	-	--
MSTRG.9609	RPS28	40S ribosomal protein S28, partial [Sus scrofa]	Genetic Information Processing	Translation	ko03010//Ribosome	K02979	-	-	-	--
MSTRG.9723	--	-	-	-	-	-	-	-	-	--
MSTRG.9730	--	Sodium channel protein type 11 subunit alpha, partial [Bos mutus]	Cellular Processes	Transport and catabolism	ko04146//Peroxisome	K00308	GO:0042579//microbody	GO:0005515//protein binding;GO:0016647//oxidoreductase activity, acting on the CH-NH group of donors, oxygen as acceptor	GO:0006596//polyamine biosynthetic process;GO:0006598//polyamine catabolic process;GO:0031328//positive regulation of cellular biosynthetic process;GO:0044710//single-organism metabolic process	--
MSTRG.9731	Apba2	amyloid-beta A4 precursor protein-binding family A member 2-like isoform X1 [Ovis aries]	-	-	-	-	GO:0016020//membrane	GO:0005488//binding	GO:0006887//exocytosis;GO:0007267//cell-cell signaling;GO:0007610//behavior;GO:0010467//gene expression;GO:0040007//growth;GO:0043009//chordate embryonic development;GO:0048731//system development	--
MSTRG.9747	--	disrupted in schizophrenia 1 protein isoform X4 [Delphinapterus leucas]	-	-	-	-	-	-	-	--
MSTRG.984	--	endonuclease-reverse transcriptase [Babesia ovata]	-	-	-	-	GO:0031224//intrinsic component of membrane;GO:0043231//intracellular membrane-bounded organelle	GO:0043168//anion binding	GO:0010468//regulation of gene expression;GO:0015980//energy derivation by oxidation of organic compounds;GO:0044238//primary metabolic process;GO:0044260//cellular macromolecule metabolic process	--
MSTRG.9865	--	endogenous retrovirus group K member 6 Env polyprotein-like [Monodon monoceros]	-	-	-	-	-	GO:0005488//binding;GO:0016787//hydrolase activity	GO:0090304//nucleic acid metabolic process	--
MSTRG.999	PIGBOS1	Transposon TX1 uncharacterized 149 kDa protein, partial [Bos mutus]	Human Diseases	Infectious disease: viral	ko05168//Herpes simplex virus 1 infection	K09228	GO:0031252//cell leading edge;GO:0070161//anchoring junction	GO:0003779//actin binding;GO:0050839//cell adhesion molecule binding	GO:0010468//regulation of gene expression;GO:0098602//single organism cell adhesion	--

## Sheet: F
Annotated genes abundance identified across six libraries
id	Symbol	Description	D250-1_fpkm	D250-2_fpkm	D250-3_fpkm	D30-1_fpkm	D30-2_fpkm	D30-3_fpkm	D250-1_count	D250-2_count	D250-3_count	D30-1_count	D30-2_count	D30-3_count	KEGG_A_class	KEGG_B_class	Pathway	K_ID	GO Component	GO Function	GO Process	TF_family
ENSBTAG00000000005	GRK3	G protein-coupled receptor kinase 3 [Source:VGNC Symbol;Acc:VGNC:53904]	0.702	0.836	0.837	0.871	0.988	1.089	31	33	32	38	39	52	Organismal Systems;Cellular Processes;Organismal Systems;Organismal Systems;Human Diseases;Environmental Information Processing;Organismal Systems	Sensory system;Transport and catabolism;Immune system;Nervous system;Substance dependence;Signal transduction;Sensory system	ko04740//Olfactory transduction;ko04144//Endocytosis;ko04062//Chemokine signaling pathway;ko04724//Glutamatergic synapse;ko05032//Morphine addiction;ko04340//Hedgehog signaling pathway;ko04745//Phototransduction - fly	K00910;K00910;K00910;K00910;K00910;K00910;K00910	-	GO:0000166//nucleotide binding;GO:0001664//G-protein coupled receptor binding;GO:0004672//protein kinase activity;GO:0004674//protein serine/threonine kinase activity;GO:0004703//G-protein coupled receptor kinase activity;GO:0005524//ATP binding;GO:0016301//kinase activity;GO:0016740//transferase activity;GO:0047696//beta-adrenergic receptor kinase activity	GO:0002029//desensitization of G-protein coupled receptor protein signaling pathway;GO:0006468//protein phosphorylation;GO:0007165//signal transduction;GO:0007186//G-protein coupled receptor signaling pathway;GO:0009966//regulation of signal transduction;GO:0016310//phosphorylation;GO:0031623//receptor internalization;GO:0043170//macromolecule metabolic process	--
ENSBTAG00000000008	KCNJ1	potassium inwardly rectifying channel subfamily J member 1 [Source:VGNC Symbol;Acc:VGNC:30453]	0	0	0	0	0	0	0	0	0	0	0	0	Organismal Systems;Organismal Systems	Digestive system;Excretory system	ko04971//Gastric acid secretion;ko04960//Aldosterone-regulated sodium reabsorption	K04995;K04995	GO:0005886//plasma membrane;GO:0016020//membrane;GO:0016021//integral component of membrane	GO:0005242//inward rectifier potassium channel activity;GO:0005244//voltage-gated ion channel activity;GO:0005546//phosphatidylinositol-4,5-bisphosphate binding;GO:0015272//ATP-activated inward rectifier potassium channel activity	GO:0006811//ion transport;GO:0006813//potassium ion transport;GO:0034220//ion transmembrane transport;GO:0034765//regulation of ion transmembrane transport;GO:0071805//potassium ion transmembrane transport;GO:1990573//potassium ion import across plasma membrane	--
ENSBTAG00000000009	FOXF1	forkhead box F1 [Source:VGNC Symbol;Acc:VGNC:29084]	0.127	0.069	0	0.091	0.101	0.083	6	3	0	4	4	4	-	-	-	-	GO:0005634//nucleus	GO:0000976//transcription regulatory region sequence-specific DNA binding;GO:0000977//RNA polymerase II regulatory region sequence-specific DNA binding;GO:0000978//RNA polymerase II core promoter proximal region sequence-specific DNA binding;GO:0000981//RNA polymerase II transcription factor activity, sequence-specific DNA binding;GO:0001228//transcriptional activator activity, RNA polymerase II …	GO:0000122//negative regulation of transcription from RNA polymerase II promoter;GO:0001568//blood vessel development;GO:0001570//vasculogenesis;GO:0001701//in utero embryonic development;GO:0001756//somitogenesis;GO:0001763//morphogenesis of a branching structure;GO:0002053//positive regulation of mesenchymal cell proliferation;GO:0003197//endocardial cushion development;GO:0003214//cardiac left…	Fork head
ENSBTAG00000000010	UBL7	ubiquitin like 7 [Source:VGNC Symbol;Acc:VGNC:50128]	19.427	19.991	19.401	15.544	17.946	17.286	452	437	375	337	351	417	-	-	-	-	-	GO:0005515//protein binding	-	--
ENSBTAG00000000011	TDH	L-threonine dehydrogenase [Source:NCBI gene (formerly Entrezgene);Acc:511957]	0	0	0	0	0	0	0	0	0	0	0	0	Metabolism;Metabolism	Global and overview maps;Amino acid metabolism	ko01100//Metabolic pathways;ko00260//Glycine, serine and threonine metabolism	K15789;K15789	GO:0005739//mitochondrion	GO:0003824//catalytic activity;GO:0008743//L-threonine 3-dehydrogenase activity;GO:0016491//oxidoreductase activity;GO:0042802//identical protein binding	GO:0006567//threonine catabolic process;GO:0019518//L-threonine catabolic process to glycine	--
ENSBTAG00000000012	TTC33	tetratricopeptide repeat domain 33 [Source:VGNC Symbol;Acc:VGNC:36471]	3.096	2.222	2.539	2.194	3.404	2.099	64	42	44	42	59	44	-	-	-	-	-	GO:0005515//protein binding	-	--
ENSBTAG00000000013	PRKAA1	protein kinase AMP-activated catalytic subunit alpha 1 [Source:VGNC Symbol;Acc:VGNC:50248]	7.33	6.688	7.49	4.838	5.766	3.476	422	346	330	208	273	214	Environmental Information Processing;Organismal Systems;Human Diseases;Cellular Processes;Environmental Information Processing;Human Diseases;Organismal Systems;Cellular Processes;Organismal Systems;Environmental Information Processing;Environmental Information Processing;Environmental Information Processing;Human Diseases;Organismal Systems;Organismal Systems;Human Diseases;Organismal Systems;Or…	Signal transduction;Environmental adaptation;Endocrine and metabolic disease;Cellular community - eukaryotes;Signal transduction;Cardiovascular disease;Endocrine system;Transport and catabolism;Endocrine system;Signal transduction;Signal transduction;Signal transduction;Endocrine and metabolic disease;Endocrine system;Development and regeneration;Cardiovascular disease;Aging;Endocrine system;Agin…	ko04151//PI3K-Akt signaling pathway;ko04714//Thermogenesis;ko04932//Non-alcoholic fatty liver disease;ko04530//Tight junction;ko04150//mTOR signaling pathway;ko05418//Fluid shear stress and atherosclerosis;ko04921//Oxytocin signaling pathway;ko04140//Autophagy - animal;ko04910//Insulin signaling pathway;ko04371//Apelin signaling pathway;ko04068//FoxO signaling pathway;ko04152//AMPK signaling path…	K07198;K07198;K07198;K07198;K07198;K07198;K07198;K07198;K07198;K07198;K07198;K07198;K07198;K07198;K07198;K07198;K07198;K07198;K07198;K07198	GO:0005634//nucleus;GO:0005737//cytoplasm;GO:0005829//cytosol;GO:0016607//nuclear speck;GO:0030424//axon;GO:0030425//dendrite;GO:0043025//neuronal cell body	GO:0000166//nucleotide binding;GO:0003682//chromatin binding;GO:0004672//protein kinase activity;GO:0004674//protein serine/threonine kinase activity;GO:0004679//AMP-activated protein kinase activity;GO:0005524//ATP binding;GO:0035174//histone serine kinase activity;GO:0047322//[hydroxymethylglutaryl-CoA reductase (NADPH)] kinase activity;GO:0050405//[acetyl-CoA carboxylase] kinase activity	GO:0006006//glucose metabolic process;GO:0006468//protein phosphorylation;GO:0008610//lipid biosynthetic process;GO:0009411//response to UV;GO:0010332//response to gamma radiation;GO:0010508//positive regulation of autophagy;GO:0010628//positive regulation of gene expression;GO:0010629//negative regulation of gene expression;GO:0016055//Wnt signaling pathway;GO:0019395//fatty acid oxidation;GO:00…	--
ENSBTAG00000000014	TXN2	thioredoxin 2 [Source:VGNC Symbol;Acc:VGNC:36533]	91.892	86.217	88.491	84.182	71.579	76.192	1827	1567	1475	1550	1193	1536	Human Diseases;Organismal Systems;Human Diseases	Infectious disease: bacterial;Immune system;Cardiovascular disease	ko05132//Salmonella infection;ko04621//NOD-like receptor signaling pathway;ko05418//Fluid shear stress and atherosclerosis	K03671;K03671;K03671	GO:0005730//nucleolus;GO:0005739//mitochondrion	GO:0015035//protein disulfide oxidoreductase activity	GO:0006662//glycerol ether metabolic process;GO:0045454//cell redox homeostasis	--
ENSBTAG00000000015	FOXRED2	FAD dependent oxidoreductase domain containing 2 [Source:VGNC Symbol;Acc:VGNC:29107]	25.583	20.603	21.711	24.323	20.429	23.484	1213	893	863	1068	812	1129	-	-	-	-	GO:0005788//endoplasmic reticulum lumen	GO:0050660//flavin adenine dinucleotide binding	GO:0030433//ER-associated ubiquitin-dependent protein catabolic process	--
ENSBTAG00000000016	LTA	lymphotoxin alpha [Source:VGNC Symbol;Acc:VGNC:31066]	0	0	0	0	0	0	0	0	0	0	0	0	Human Diseases;Environmental Information Processing;Human Diseases;Environmental Information Processing;Environmental Information Processing;Human Diseases;Environmental Information Processing	Infectious disease: viral;Signaling molecules and interaction;Infectious disease: viral;Signal transduction;Signal transduction;Endocrine and metabolic disease;Signaling molecules and interaction	ko05168//Herpes simplex virus 1 infection;ko04060//Cytokine-cytokine receptor interaction;ko05166//Human T-cell leukemia virus 1 infection;ko04064//NF-kappa B signaling pathway;ko04668//TNF signaling pathway;ko04940//Type I diabetes mellitus;ko04061//Viral protein interaction with cytokine and cytokine receptor	K05468;K05468;K05468;K05468;K05468;K05468;K05468	GO:0005576//extracellular region;GO:0005615//extracellular space;GO:0016020//membrane	GO:0005125//cytokine activity;GO:0005164//tumor necrosis factor receptor binding;GO:0005515//protein binding	GO:0002876//positive regulation of chronic inflammatory response to antigenic stimulus;GO:0002925//positive regulation of humoral immune response mediated by circulating immunoglobulin;GO:0006955//immune response;GO:0006959//humoral immune response;GO:0007165//signal transduction;GO:0032729//positive regulation of interferon-gamma production;GO:0048535//lymph node development;GO:0050830//defense …	--
ENSBTAG00000000019	SERINC1	serine incorporator 1 [Source:NCBI gene (formerly Entrezgene);Acc:539993]	21.953	22.026	20.792	28.701	27.221	21.254	1039	953	825	1258	1080	1020	-	-	-	-	GO:0005783//endoplasmic reticulum;GO:0005789//endoplasmic reticulum membrane;GO:0016020//membrane;GO:0016021//integral component of membrane	-	GO:0006629//lipid metabolic process;GO:0006658//phosphatidylserine metabolic process;GO:0006665//sphingolipid metabolic process;GO:0008654//phospholipid biosynthetic process	--
ENSBTAG00000000020	TRPV3	transient receptor potential cation channel subfamily V member 3 [Source:VGNC Symbol;Acc:VGNC:36399]	0	0	0	0	0	0	0	0	0	0	0	0	Organismal Systems	Sensory system	ko04750//Inflammatory mediator regulation of TRP channels	K04972	GO:0005887//integral component of plasma membrane;GO:0016020//membrane;GO:0016021//integral component of membrane;GO:0043235//receptor complex	GO:0005216//ion channel activity;GO:0005261//cation channel activity;GO:0005262//calcium channel activity;GO:0005515//protein binding	GO:0006811//ion transport;GO:0009266//response to temperature stimulus;GO:0034220//ion transmembrane transport;GO:0042636//negative regulation of hair cycle;GO:0055085//transmembrane transport;GO:0098703//calcium ion import across plasma membrane	--
ENSBTAG00000000021	WASHC3	WASH complex subunit 3 [Source:NCBI gene (formerly Entrezgene);Acc:613720]	10.262	11.578	10.004	9.895	10.388	9.064	383	395	313	342	325	343	Cellular Processes;Organismal Systems	Transport and catabolism;Aging	ko04144//Endocytosis;ko04212//Longevity regulating pathway - worm	K18463;K18463	GO:0005737//cytoplasm;GO:0071203//WASH complex	-	GO:0006887//exocytosis;GO:0030041//actin filament polymerization	--
ENSBTAG00000000022	NUP37	nucleoporin 37 [Source:VGNC Symbol;Acc:VGNC:32360]	25.901	26.234	22.907	24.062	21.006	22.724	549	505	406	471	372	483	Genetic Information Processing	Translation	ko03013//Nucleocytoplasmic transport	K14302	GO:0000776//kinetochore;GO:0005654//nucleoplasm;GO:0031080//nuclear pore outer ring	GO:0005515//protein binding	-	--
ENSBTAG00000000023	RNF2	ring finger protein 2 [Source:VGNC Symbol;Acc:VGNC:34046]	64.959	66.482	65.315	66.755	75.445	64.868	2235	2091	1884	2127	2176	2263	-	-	-	-	GO:0000151//ubiquitin ligase complex;GO:0000791//euchromatin;GO:0000792//heterochromatin;GO:0001739//sex chromatin;GO:0005634//nucleus;GO:0005654//nucleoplasm;GO:0005694//chromosome;GO:0005737//cytoplasm;GO:0016604//nuclear body;GO:0031519//PcG protein complex;GO:0035102//PRC1 complex;GO:0071339//MLL1 complex	GO:0003682//chromatin binding;GO:0004842//ubiquitin-protein transferase activity;GO:0008270//zinc ion binding;GO:0016740//transferase activity;GO:0046872//metal ion binding;GO:0061630//ubiquitin protein ligase activity;GO:0071535//RING-like zinc finger domain binding	GO:0000122//negative regulation of transcription from RNA polymerase II promoter;GO:0000278//mitotic cell cycle;GO:0001702//gastrulation with mouth forming second;GO:0007281//germ cell development;GO:0009948//anterior/posterior axis specification;GO:0010467//gene expression;GO:0016567//protein ubiquitination;GO:0016574//histone ubiquitination;GO:0035518//histone H2A monoubiquitination;GO:0036353/…	--
ENSBTAG00000000024	DYM	dymeclin [Source:VGNC Symbol;Acc:VGNC:28269]	31.817	28.857	29.11	41.438	36.827	36.333	1401	1171	1074	1707	1360	1629	-	-	-	-	GO:0005794//Golgi apparatus	-	GO:0007030//Golgi organization	--
ENSBTAG00000000025	RAB6A	RAB6A, member RAS onco family [Source:NCBI gene (formerly Entrezgene);Acc:616537]	33.708	32.167	32.747	35.249	35.293	32.071	1904.14	1720.7	1575.29	1836.48	1657.44	1815.43	-	-	-	-	GO:0000139//Golgi membrane;GO:0005794//Golgi apparatus;GO:0005802//trans-Golgi network;GO:0005829//cytosol;GO:0012505//endomembrane system;GO:0016020//membrane;GO:0031410//cytoplasmic vesicle;GO:0070381//endosome to plasma membrane transport vesicle	GO:0003924//GTPase activity;GO:0005525//GTP binding;GO:0019904//protein domain specific binding;GO:0031489//myosin V binding	GO:0006886//intracellular protein transport;GO:0006890//retrograde vesicle-mediated transport, Golgi to ER;GO:0006891//intra-Golgi vesicle-mediated transport;GO:0018125//peptidyl-cysteine methylation;GO:0019882//antigen processing and presentation;GO:0034067//protein localization to Golgi apparatus;GO:0034498//early endosome to Golgi transport;GO:0042147//retrograde transport, endosome to Golgi	--
ENSBTAG00000000026	VPS33B	VPS33B late endosome and lysosome associated [Source:VGNC Symbol;Acc:VGNC:36817]	14.916	14.439	15.946	16.211	16.409	15.45	617	546	553	621	569	648	-	-	-	-	GO:0005737//cytoplasm;GO:0005764//lysosome;GO:0005765//lysosomal membrane;GO:0005768//endosome;GO:0005769//early endosome;GO:0005770//late endosome;GO:0005773//vacuole;GO:0016020//membrane;GO:0030136//clathrin-coated vesicle;GO:0030897//HOPS complex;GO:0031091//platelet alpha granule;GO:0031410//cytoplasmic vesicle;GO:0031902//late endosome membrane;GO:0033263//CORVET complex;GO:0048471//perinucl…	-	GO:0006886//intracellular protein transport;GO:0015031//protein transport;GO:0016192//vesicle-mediated transport;GO:0017185//peptidyl-lysine hydroxylation;GO:0030199//collagen fibril organization;GO:0032400//melanosome localization;GO:0032418//lysosome localization;GO:0032963//collagen metabolic process;GO:0035855//megakaryocyte development;GO:0061025//membrane fusion;GO:0070889//platelet alpha g…	--
ENSBTAG00000000027	IGFL1	IGF like family member 1 [Source:VGNC Symbol;Acc:VGNC:52199]	0	0	0	0	0	0	0	0	0	0	0	0	-	-	-	-	GO:0005576//extracellular region;GO:0005615//extracellular space	GO:0005102//receptor binding	-	--
ENSBTAG00000000029	LYZL6	lysozyme like 6 [Source:VGNC Symbol;Acc:VGNC:31118]	0	0	0	0	0	0	0	0	0	0	0	0	-	-	-	-	GO:0001669//acrosomal vesicle;GO:0036126//sperm flagellum	GO:0003796//lysozyme activity	GO:0007342//fusion of sperm to egg plasma membrane	--
ENSBTAG00000000030	RDM1	RAD52 motif containing 1 [Source:VGNC Symbol;Acc:VGNC:33844]	6.985	5.822	6.915	5.182	5.158	4.78	147	112	122	101	91	102	-	-	-	-	GO:0005634//nucleus;GO:0005730//nucleolus;GO:0005737//cytoplasm;GO:0005829//cytosol	GO:0003676//nucleic acid binding;GO:0003723//RNA binding	GO:0006259//DNA metabolic process	--
ENSBTAG00000000031	TRPV4	transient receptor potential cation channel subfamily V member 4 [Source:VGNC Symbol;Acc:VGNC:36400]	17.82	18.384	18.927	13.553	12.484	15.415	862	819	770	609	504	750	Cellular Processes;Human Diseases;Organismal Systems	Cell growth and death;Cardiovascular disease;Sensory system	ko04218//Cellular senescence;ko05418//Fluid shear stress and atherosclerosis;ko04750//Inflammatory mediator regulation of TRP channels	K04973;K04973;K04973	GO:0005886//plasma membrane;GO:0005887//integral component of plasma membrane;GO:0005912//adherens junction;GO:0005929//cilium;GO:0016020//membrane;GO:0016021//integral component of membrane	GO:0005034//osmosensor activity;GO:0005216//ion channel activity;GO:0005261//cation channel activity;GO:0005262//calcium channel activity;GO:0005515//protein binding;GO:0005516//calmodulin binding;GO:0015275//stretch-activated, cation-selective, calcium channel activity;GO:0019901//protein kinase binding;GO:0042169//SH2 domain binding;GO:0042802//identical protein binding	GO:0000122//negative regulation of transcription from RNA polymerase II promoter;GO:0002024//diet induced thermogenesis;GO:0006811//ion transport;GO:0006816//calcium ion transport;GO:0006874//cellular calcium ion homeostasis;GO:0006970//response to osmotic stress;GO:0007015//actin filament organization;GO:0007043//cell-cell junction assembly;GO:0007204//positive regulation of cytosolic calcium io…	--
ENSBTAG00000000032	ABI3	ABI family member 3 [Source:VGNC Symbol;Acc:VGNC:25507]	0.127	0	0.05	0	0	0	3	0	1	0	0	0	-	-	-	-	GO:0005737//cytoplasm;GO:0030027//lamellipodium;GO:0031209//SCAR complex	GO:0005515//protein binding;GO:0017124//SH3 domain binding;GO:0042802//identical protein binding	GO:0002357//defense response to tumor cell;GO:0010593//negative regulation of lamellipodium assembly;GO:0030334//regulation of cell migration;GO:0050794//regulation of cellular process;GO:1903077//negative regulation of protein localization to plasma membrane;GO:2000774//positive regulation of cellular senescence	--
ENSBTAG00000000033	PHOSPHO1	phosphoethanolamine/phosphocholine phosphatase 1 [Source:VGNC Symbol;Acc:VGNC:32842]	2.308	1.105	1.962	1.028	1.721	1.167	80	35	57	33	50	41	Metabolism;Metabolism	Global and overview maps;Lipid metabolism	ko01100//Metabolic pathways;ko00564//Glycerophospholipid metabolism	K06124;K06124	GO:0031012//extracellular matrix;GO:0065010//extracellular membrane-bounded organelle	GO:0016462//pyrophosphatase activity;GO:0016791//phosphatase activity;GO:0046872//metal ion binding;GO:0052731//phosphocholine phosphatase activity;GO:0052732//phosphoethanolamine phosphatase activity	GO:0001958//endochondral ossification;GO:0016311//dephosphorylation;GO:0030282//bone mineralization;GO:0035630//bone mineralization involved in bone maturation	--
ENSBTAG00000000037	CWC27	CWC27 spliceosome associated cyclophilin [Source:VGNC Symbol;Acc:VGNC:27843]	4.866	3.758	3.642	2.404	3.984	3.513	153	108	96	70	105	112	-	-	-	-	GO:0005634//nucleus;GO:0005654//nucleoplasm;GO:0071005//U2-type precatalytic spliceosome;GO:0071013//catalytic step 2 spliceosome	GO:0003755//peptidyl-prolyl cis-trans isomerase activity	GO:0000413//protein peptidyl-prolyl isomerization;GO:0006457//protein folding	--
ENSBTAG00000000039	SIRT7	sirtuin 7 [Source:VGNC Symbol;Acc:VGNC:34636]	10.218	9.853	10.702	7.841	8.787	9.641	290	258	257	208	211	280	Metabolism;Metabolism	Global and overview maps;Metabolism of cofactors and vitamins	ko01100//Metabolic pathways;ko00760//Nicotinate and nicotinamide metabolism	K11417;K11417	GO:0000785//chromatin;GO:0005634//nucleus;GO:0005654//nucleoplasm;GO:0005694//chromosome;GO:0005730//nucleolus;GO:0005731//nucleolus organizer region;GO:0005737//cytoplasm;GO:0016607//nuclear speck;GO:0035861//site of double-strand break	GO:0003682//chromatin binding;GO:0003714//transcription corepressor activity;GO:0004407//histone deacetylase activity;GO:0016740//transferase activity;GO:0019213//deacetylase activity;GO:0034979//NAD-dependent protein deacetylase activity;GO:0036055//protein-succinyllysine desuccinylase activity;GO:0046872//metal ion binding;GO:0061697//protein-glutaryllysine deglutarylase activity;GO:0070403//NA…	GO:0000122//negative regulation of transcription from RNA polymerase II promoter;GO:0001649//osteoblast differentiation;GO:0006111//regulation of gluconeogenesis;GO:0006281//DNA repair;GO:0006282//regulation of DNA repair;GO:0006325//chromatin organization;GO:0006476//protein deacetylation;GO:0006974//cellular response to DNA damage stimulus;GO:0007072//positive regulation of transcription involv…	--
ENSBTAG00000000040	MAFG	MAF bZIP transcription factor G [Source:VGNC Symbol;Acc:VGNC:31141]	6.828	6.375	7.774	9.607	10.202	11.462	198	169	189	258	248	337	-	-	-	-	GO:0005634//nucleus	GO:0000978//RNA polymerase II core promoter proximal region sequence-specific DNA binding;GO:0000981//RNA polymerase II transcription factor activity, sequence-specific DNA binding;GO:0001228//transcriptional activator activity, RNA polymerase II transcription regulatory region sequence-specific binding;GO:0003677//DNA binding;GO:0003700//transcription factor activity, sequence-specific DNA bindi…	GO:0001701//in utero embryonic development;GO:0006355//regulation of transcription, DNA-templated;GO:0006357//regulation of transcription from RNA polymerase II promoter;GO:0010628//positive regulation of gene expression;GO:0030534//adult behavior;GO:0042127//regulation of cell proliferation;GO:0045604//regulation of epidermal cell differentiation;GO:0045944//positive regulation of transcription …	--
ENSBTAG00000000042	PYCR1	pyrroline-5-carboxylate reductase 1 [Source:VGNC Symbol;Acc:VGNC:33586]	67.583	65.934	74.174	76.757	70.764	80.33	2000	1786	1840	2099	1757	2414	Metabolism;Metabolism;Metabolism	Global and overview maps;Global and overview maps;Amino acid metabolism	ko01100//Metabolic pathways;ko01230//Biosynthesis of amino acids;ko00330//Arginine and proline metabolism	K00286;K00286;K00286	GO:0005739//mitochondrion;GO:0016020//membrane;GO:0016021//integral component of membrane	GO:0004735//pyrroline-5-carboxylate reductase activity;GO:0016491//oxidoreductase activity;GO:0042802//identical protein binding	GO:0006561//proline biosynthetic process;GO:0008652//cellular amino acid biosynthetic process;GO:0034599//cellular response to oxidative stress;GO:0051881//regulation of mitochondrial membrane potential;GO:0055129//L-proline biosynthetic process;GO:1903206//negative regulation of hydrogen peroxide-induced cell death	--
ENSBTAG00000000044	MYADML2	myeloid associated differentiation marker like 2 [Source:VGNC Symbol;Acc:VGNC:31775]	0	0	0	0	0	0	0	0	0	0	0	0	-	-	-	-	GO:0005737//cytoplasm;GO:0016020//membrane;GO:0016021//integral component of membrane	-	-	--
ENSBTAG00000000046	SURF2	surfeit 2 [Source:VGNC Symbol;Acc:VGNC:35484]	12.848	13.656	14.193	9.302	9.144	10.079	176	171	163	118	105	140	-	-	-	-	GO:0005654//nucleoplasm;GO:0005730//nucleolus;GO:0005886//plasma membrane;GO:0016607//nuclear speck	-	-	--
ENSBTAG00000000049	CCDC77	coiled-coil domain containing 77 [Source:VGNC Symbol;Acc:VGNC:26915]	2.586	3.042	2.645	2.646	2.435	3.296	102	110	88	97	81	132	-	-	-	-	GO:0005813//centrosome	-	-	--
ENSBTAG00000000050	PSMG3	proteasome assembly chaperone 3 [Source:VGNC Symbol;Acc:VGNC:33480]	46.86	48.509	50.595	39.375	34.899	44.396	559	529	506	435	349	537	-	-	-	-	GO:0032991//macromolecular complex	GO:0044877//macromolecular complex binding;GO:0060090//binding, bridging	GO:0043248//proteasome assembly;GO:0051131//chaperone-mediated protein complex assembly	--
ENSBTAG00000000052	PKNOX2	PBX/knotted 1 homeobox 2 [Source:VGNC Symbol;Acc:VGNC:32949]	0	0	0	0	0	0	0	0	0	0	0	0	-	-	-	-	GO:0005634//nucleus;GO:0005654//nucleoplasm;GO:0005737//cytoplasm;GO:0015629//actin cytoskeleton;GO:0015630//microtubule cytoskeleton;GO:0045171//intercellular bridge	GO:0000977//RNA polymerase II regulatory region sequence-specific DNA binding;GO:0000978//RNA polymerase II core promoter proximal region sequence-specific DNA binding;GO:0000981//RNA polymerase II transcription factor activity, sequence-specific DNA binding;GO:0003677//DNA binding;GO:0003785//actin monomer binding;GO:0043565//sequence-specific DNA binding;GO:0051015//actin filament binding;GO:19…	GO:0006355//regulation of transcription, DNA-templated;GO:0006357//regulation of transcription from RNA polymerase II promoter	TF_Otx
ENSBTAG00000000053	FILIP1	filamin A interacting protein 1 [Source:VGNC Symbol;Acc:VGNC:29012]	0	0	0	0	0	0	0	0	0	0	0	0	-	-	-	-	GO:0005730//nucleolus;GO:0005886//plasma membrane;GO:0015629//actin cytoskeleton	-	-	--
ENSBTAG00000000054	SNAPC4	small nuclear RNA activating complex polypeptide 4 [Source:VGNC Symbol;Acc:VGNC:58415]	2.995	2.972	2.314	2.475	1.722	2.524	247	224	160	189	119	211	-	-	-	-	-	-	-	MYB
ENSBTAG00000000056	STRADA	STE20 related adaptor alpha [Source:VGNC Symbol;Acc:VGNC:35418]	10.417	11.07	12.96	12.082	11.097	10.824	373	353	371	380	312	377	Environmental Information Processing;Environmental Information Processing	Signal transduction;Signal transduction	ko04150//mTOR signaling pathway;ko04152//AMPK signaling pathway	K08271;K08271	GO:0005634//nucleus;GO:0005737//cytoplasm	GO:0004672//protein kinase activity;GO:0005524//ATP binding;GO:0030295//protein kinase activator activity	GO:0006468//protein phosphorylation;GO:0006611//protein export from nucleus;GO:0007049//cell cycle;GO:0032147//activation of protein kinase activity	--
ENSBTAG00000000057	THBS3	thrombospondin 3 [Source:VGNC Symbol;Acc:VGNC:35830]	0.965	1.539	1.6	0.886	0.824	1.131	60	81	76	52	46	65	Environmental Information Processing;Human Diseases;Cellular Processes;Cellular Processes;Human Diseases;Environmental Information Processing	Signal transduction;Infectious disease: viral;Transport and catabolism;Cellular community - eukaryotes;Infectious disease: parasitic;Signaling molecules and interaction	ko04151//PI3K-Akt signaling pathway;ko05165//Human papillomavirus infection;ko04145//Phagosome;ko04510//Focal adhesion;ko05144//Malaria;ko04512//ECM-receptor interaction	K04659;K04659;K04659;K04659;K04659;K04659	GO:0005576//extracellular region;GO:0048471//perinuclear region of cytoplasm	GO:0005509//calcium ion binding;GO:0008201//heparin binding	GO:0003417//growth plate cartilage development;GO:0007155//cell adhesion;GO:0043931//ossification involved in bone maturation;GO:0060346//bone trabecula formation	--
ENSBTAG00000000060	PRDM14	PR/SET domain 14 [Source:VGNC Symbol;Acc:VGNC:33292]	0	0	0	0	0	0	0	0	0	0	0	0	-	-	-	-	GO:0005634//nucleus;GO:0005654//nucleoplasm	GO:0000977//RNA polymerase II regulatory region sequence-specific DNA binding;GO:0003723//RNA binding;GO:0005515//protein binding;GO:0008168//methyltransferase activity;GO:0031490//chromatin DNA binding	GO:0000122//negative regulation of transcription from RNA polymerase II promoter;GO:0000902//cell morphogenesis;GO:0001708//cell fate specification;GO:0001827//inner cell mass cell fate commitment;GO:0006357//regulation of transcription from RNA polymerase II promoter;GO:0007281//germ cell development;GO:0007566//embryo implantation;GO:0009566//fertilization;GO:0010468//regulation of gene express…	zf-C2H2
ENSBTAG00000000061	PCDH7	protocadherin 7 [Source:VGNC Symbol;Acc:VGNC:32621]	67.748	64.513	62.61	54.316	51.805	62.498	4331	3770	3357	3209	2774	4057	-	-	-	-	GO:0005886//plasma membrane;GO:0005887//integral component of plasma membrane;GO:0016020//membrane;GO:0016021//integral component of membrane	GO:0005509//calcium ion binding	GO:0007155//cell adhesion;GO:0007156//homophilic cell adhesion via plasma membrane adhesion molecules	--
ENSBTAG00000000062	RASL12	RAS like family 12 [Source:VGNC Symbol;Acc:VGNC:33756]	0.047	0.077	0	0	0.028	0	2	3	0	0	1	0	-	-	-	-	GO:0005886//plasma membrane;GO:0016020//membrane	GO:0000166//nucleotide binding;GO:0003924//GTPase activity;GO:0005525//GTP binding;GO:0016787//hydrolase activity;GO:0019003//GDP binding	GO:0007165//signal transduction	--
ENSBTAG00000000064	FEN1	flap structure-specific endonuclease 1 [Source:VGNC Symbol;Acc:VGNC:28947]	46.836	47.385	46.609	34.756	35.776	38.893	1557	1440	1299	1070	997	1311	Genetic Information Processing;Genetic Information Processing;Genetic Information Processing	Replication and repair;Replication and repair;Replication and repair	ko03410//Base excision repair;ko03030//DNA replication;ko03450//Non-homologous end-joining	K04799;K04799;K04799	GO:0000781//chromosome, telomeric region;GO:0005634//nucleus;GO:0005654//nucleoplasm;GO:0005730//nucleolus;GO:0005739//mitochondrion;GO:0032991//macromolecular complex	GO:0000287//magnesium ion binding;GO:0003677//DNA binding;GO:0003824//catalytic activity;GO:0004518//nuclease activity;GO:0004519//endonuclease activity;GO:0004523//RNA-DNA hybrid ribonuclease activity;GO:0004527//exonuclease activity;GO:0008409//5'-3' exonuclease activity;GO:0016787//hydrolase activity;GO:0016788//hydrolase activity, acting on ester bonds;GO:0017108//5'-flap endonuclease activit…	GO:0006260//DNA replication;GO:0006281//DNA repair;GO:0006284//base-excision repair;GO:0006974//cellular response to DNA damage stimulus;GO:0043137//DNA replication, removal of RNA primer;GO:0045876//positive regulation of sister chromatid cohesion;GO:0090305//nucleic acid phosphodiester bond hydrolysis;GO:0090502//RNA phosphodiester bond hydrolysis, endonucleolytic	--
ENSBTAG00000000065	CRLS1	cardiolipin synthase 1 [Source:VGNC Symbol;Acc:VGNC:27719]	4.568	4.903	5.076	4.319	3.892	4.505	161	158	150	141	115	161	Metabolism;Metabolism	Global and overview maps;Lipid metabolism	ko01100//Metabolic pathways;ko00564//Glycerophospholipid metabolism	K08744;K08744	GO:0005739//mitochondrion;GO:0016020//membrane;GO:0016021//integral component of membrane	GO:0008808//cardiolipin synthase activity;GO:0016780//phosphotransferase activity, for other substituted phosphate groups	GO:0008654//phospholipid biosynthetic process;GO:0032049//cardiolipin biosynthetic process;GO:0046474//glycerophospholipid biosynthetic process	--
ENSBTAG00000000066	LRRN4	leucine rich repeat neuronal 4 [Source:VGNC Symbol;Acc:VGNC:31041]	0	0	0	0	0	0	0	0	0	0	0	0	-	-	-	-	GO:0005887//integral component of plasma membrane;GO:0016020//membrane;GO:0016021//integral component of membrane	GO:0005515//protein binding	GO:0007616//long-term memory;GO:0008542//visual learning	--
ENSBTAG00000000067	SDF2L1	stromal cell derived factor 2 like 1 [Source:VGNC Symbol;Acc:VGNC:34386]	11.291	12.484	13.415	9.243	8.162	10.057	288	289	286	217	174	259	-	-	-	-	GO:0005783//endoplasmic reticulum;GO:0005788//endoplasmic reticulum lumen	-	-	--
ENSBTAG00000000070	F13B	coagulation factor XIII B chain [Source:VGNC Symbol;Acc:VGNC:28681]	0	0	0	0	0	0	0	0	0	0	0	0	Organismal Systems	Immune system	ko04610//Complement and coagulation cascades	K03906	-	-	-	--
ENSBTAG00000000071	PMP2	peripheral myelin protein 2 [Source:VGNC Symbol;Acc:VGNC:53876]	0	0	0	0	0	0	0	0	0	0	0	0	-	-	-	-	GO:0005737//cytoplasm;GO:0043209//myelin sheath	GO:0005504//fatty acid binding;GO:0008289//lipid binding;GO:0015485//cholesterol binding	GO:0061024//membrane organization	--
ENSBTAG00000000072	TFB2M	transcription factor B2, mitochondrial [Source:VGNC Symbol;Acc:VGNC:35783]	8.853	9.684	9.56	5.685	6.905	7.181	338	338	306	201	221	278	-	-	-	-	GO:0005739//mitochondrion;GO:0005759//mitochondrial matrix;GO:0042645//mitochondrial nucleoid	GO:0000179//rRNA (adenine-N6,N6-)-dimethyltransferase activity;GO:0003712//transcription cofactor activity;GO:0003723//RNA binding;GO:0008168//methyltransferase activity;GO:0008649//rRNA methyltransferase activity;GO:0016740//transferase activity;GO:0034246//mitochondrial RNA polymerase binding promoter specificity activity	GO:0000154//rRNA modification;GO:0006355//regulation of transcription, DNA-templated;GO:0006364//rRNA processing;GO:0006390//transcription from mitochondrial promoter;GO:0006391//transcription initiation from mitochondrial promoter;GO:0031167//rRNA methylation;GO:0032259//methylation	--
ENSBTAG00000000073	LRPAP1	LDL receptor related protein associated protein 1 [Source:VGNC Symbol;Acc:VGNC:30995]	48.381	53.639	55.384	46.481	45.694	48.352	1758	1782	1687	1565	1392	1781	Organismal Systems	Digestive system	ko04979//Cholesterol metabolism	K22290	GO:0005768//endosome;GO:0005783//endoplasmic reticulum;GO:0005793//endoplasmic reticulum-Golgi intermediate compartment;GO:0005794//Golgi apparatus;GO:0005801//cis-Golgi network;GO:0005886//plasma membrane;GO:0012505//endomembrane system;GO:0048237//rough endoplasmic reticulum lumen	GO:0008201//heparin binding;GO:0035473//lipase binding;GO:0048018//receptor agonist activity;GO:0048019//receptor antagonist activity;GO:0050750//low-density lipoprotein particle receptor binding;GO:0070326//very-low-density lipoprotein particle receptor binding	GO:0002091//negative regulation of receptor internalization;GO:0007165//signal transduction;GO:0010916//negative regulation of very-low-density lipoprotein particle clearance;GO:0032091//negative regulation of protein binding;GO:0048259//regulation of receptor-mediated endocytosis;GO:0060548//negative regulation of cell death;GO:1900222//negative regulation of beta-amyloid clearance;GO:2000272//n…	--
ENSBTAG00000000074	NFIA	nuclear factor I A [Source:VGNC Symbol;Acc:VGNC:32038]	2.705	2.313	2.607	2.082	1.765	2.053	100	80	79	70	56	74	-	-	-	-	GO:0005634//nucleus;GO:0005654//nucleoplasm;GO:0030054//cell junction	GO:0000978//RNA polymerase II core promoter proximal region sequence-specific DNA binding;GO:0000981//RNA polymerase II transcription factor activity, sequence-specific DNA binding;GO:0001228//transcriptional activator activity, RNA polymerase II transcription regulatory region sequence-specific binding;GO:0003677//DNA binding;GO:0003682//chromatin binding;GO:0003700//transcription factor activit…	GO:0006260//DNA replication;GO:0006355//regulation of transcription, DNA-templated;GO:0006357//regulation of transcription from RNA polymerase II promoter;GO:0045893//positive regulation of transcription, DNA-templated;GO:0045944//positive regulation of transcription from RNA polymerase II promoter;GO:0060074//synapse maturation;GO:0072189//ureter development	MH1
ENSBTAG00000000076	RECK	reversion inducing cysteine rich protein with kazal motifs [Source:VGNC Symbol;Acc:VGNC:33847]	1.009	1.105	0.786	0.363	0.82	1.066	72	73	47	24	49	78	Human Diseases	Cancer: overview	ko05206//MicroRNAs in cancer	K17461	GO:0005886//plasma membrane;GO:1990909//Wnt signalosome	GO:0004866//endopeptidase inhibitor activity;GO:0005515//protein binding;GO:0008191//metalloendopeptidase inhibitor activity;GO:0017147//Wnt-protein binding;GO:1904928//coreceptor activity involved in canonical Wnt signaling pathway	GO:0001955//blood vessel maturation;GO:0002040//sprouting angiogenesis;GO:0007566//embryo implantation;GO:0030198//extracellular matrix organization;GO:0030336//negative regulation of cell migration;GO:0035115//embryonic forelimb morphogenesis;GO:0045765//regulation of angiogenesis;GO:0060070//canonical Wnt signaling pathway;GO:0090210//regulation of establishment of blood-brain barrier;GO:009026…	--
ENSBTAG00000000077	ADSL	adenylosuccinate lyase [Source:VGNC Symbol;Acc:VGNC:58439]	81.59	79.982	84.21	64.447	65.192	65.422	3177	2847	2749	2324	2128	2582.98	Metabolism;Metabolism;Metabolism	Global and overview maps;Nucleotide metabolism;Amino acid metabolism	ko01100//Metabolic pathways;ko00230//Purine metabolism;ko00250//Alanine, aspartate and glutamate metabolism	K01756;K01756;K01756	GO:0005829//cytosol;GO:0032991//macromolecular complex	GO:0003824//catalytic activity;GO:0004018//N6-(1,2-dicarboxyethyl)AMP AMP-lyase (fumarate-forming) activity;GO:0016829//lyase activity;GO:0042802//identical protein binding;GO:0070626//(S)-2-(5-amino-1-(5-phospho-D-ribosyl)imidazole-4-carboxamido)succinate AMP-lyase (fumarate-forming) activity	GO:0006164//purine nucleotide biosynthetic process;GO:0006167//AMP biosynthetic process;GO:0006177//GMP biosynthetic process;GO:0006189//'de novo' IMP biosynthetic process;GO:0009152//purine ribonucleotide biosynthetic process;GO:0009168//purine ribonucleoside monophosphate biosynthetic process;GO:0044208//'de novo' AMP biosynthetic process;GO:0097294//'de novo' XMP biosynthetic process	--
ENSBTAG00000000078	GLIPR2	GLI pathosis related 2 [Source:VGNC Symbol;Acc:VGNC:29405]	45.506	45.922	44.591	49.887	54.753	57.476	981	878	811	1082	982	1125	-	-	-	-	GO:0000139//Golgi membrane;GO:0005576//extracellular region;GO:0005615//extracellular space	GO:0042803//protein homodimerization activity	GO:0010634//positive regulation of epithelial cell migration;GO:0010718//positive regulation of epithelial to mesenchymal transition;GO:0070374//positive regulation of ERK1 and ERK2 cascade	--
ENSBTAG00000000079	CCSAP	centriole, cilia and spindle associated protein [Source:VGNC Symbol;Acc:VGNC:26992]	2.122	1.423	2.123	1.848	1.143	1.89	31	19	26	25	14	28	-	-	-	-	GO:0005813//centrosome;GO:0005814//centriole;GO:0005819//spindle;GO:0005856//cytoskeleton;GO:0005929//cilium;GO:0005930//axoneme;GO:0030424//axon;GO:0035869//ciliary transition zone;GO:0036064//ciliary basal body;GO:0061673//mitotic spindle astral microtubule;GO:0072686//mitotic spindle	GO:0008017//microtubule binding	GO:1901673//regulation of mitotic spindle assembly;GO:1990755//mitotic spindle microtubule depolymerization	--
ENSBTAG00000000080	GRWD1	glutamate rich WD repeat containing 1 [Source:VGNC Symbol;Acc:VGNC:29669]	32.255	33.52	34.627	24.064	23.506	26.866	1100	1045	990	760	672	929	-	-	-	-	GO:0005634//nucleus;GO:0005654//nucleoplasm;GO:0005694//chromosome;GO:0005730//nucleolus;GO:0005829//cytosol;GO:0032991//macromolecular complex	GO:0003682//chromatin binding;GO:0003688//DNA replication origin binding;GO:0005515//protein binding;GO:0042393//histone binding	GO:0006260//DNA replication;GO:0006334//nucleosome assembly;GO:0006337//nucleosome disassembly	--
ENSBTAG00000000081	CERT1	ceramide transporter 1 [Source:VGNC Symbol;Acc:VGNC:27566]	8.236	7.739	8.131	5.199	8.183	4.989	437	375	362	255	364	268	-	-	-	-	GO:0005654//nucleoplasm;GO:0005737//cytoplasm;GO:0005739//mitochondrion;GO:0005783//endoplasmic reticulum;GO:0005794//Golgi apparatus;GO:0005829//cytosol;GO:0016020//membrane;GO:0048471//perinuclear region of cytoplasm	GO:0008289//lipid binding;GO:0016301//kinase activity;GO:0070273//phosphatidylinositol-4-phosphate binding;GO:0097001//ceramide binding;GO:1902387//ceramide 1-phosphate binding;GO:1902388//ceramide 1-phosphate transporter activity	GO:0000902//cell morphogenesis;GO:0001701//in utero embryonic development;GO:0003007//heart morphogenesis;GO:0006672//ceramide metabolic process;GO:0006869//lipid transport;GO:0006936//muscle contraction;GO:0007029//endoplasmic reticulum organization;GO:0007165//signal transduction;GO:0008283//cell proliferation;GO:0016310//phosphorylation;GO:0034976//response to endoplasmic reticulum stress;GO:0…	--
ENSBTAG00000000082	KCNJ14	potassium inwardly rectifying channel subfamily J member 14 [Source:VGNC Symbol;Acc:VGNC:30457]	0.05	0.055	0.208	0.108	0	0.123	2	2	7	4	0	5	Organismal Systems;Organismal Systems	Endocrine system;Nervous system	ko04921//Oxytocin signaling pathway;ko04725//Cholinergic synapse	K05007;K05007	GO:0005886//plasma membrane;GO:0016020//membrane;GO:0016021//integral component of membrane	GO:0005242//inward rectifier potassium channel activity;GO:0005244//voltage-gated ion channel activity	GO:0006811//ion transport;GO:0006813//potassium ion transport;GO:0034765//regulation of ion transmembrane transport;GO:1990573//potassium ion import across plasma membrane	--
ENSBTAG00000000084	MRPS30	mitochondrial ribosomal protein S30 [Source:VGNC Symbol;Acc:VGNC:31669]	32.904	34.905	32.588	30.42	29.61	26.608	766	743	636	656	578	628	-	-	-	-	GO:0005739//mitochondrion;GO:0005743//mitochondrial inner membrane;GO:0005762//mitochondrial large ribosomal subunit;GO:0005840//ribosome	GO:0003735//structural constituent of ribosome	GO:0006412//translation	--
ENSBTAG00000000085	CYP1A2	cytochrome P450 family 1 subfamily A member 2 [Source:HGNC Symbol;Acc:HGNC:2596]	0	0	0	0	0	0	0	0	0	0	0	0	Metabolism;Human Diseases;Metabolism;Metabolism;Metabolism;Metabolism;Metabolism;Metabolism;Metabolism	Global and overview maps;Cancer: overview;Lipid metabolism;Metabolism of cofactors and vitamins;Xenobiotics biodegradation and metabolism;Xenobiotics biodegradation and metabolism;Amino acid metabolism;Lipid metabolism;Biosynthesis of other secondary metabolites	ko01100//Metabolic pathways;ko05204//Chemical carcinogenesis - DNA adducts;ko00140//Steroid hormone biosynthesis;ko00830//Retinol metabolism;ko00980//Metabolism of xenobiotics by cytochrome P450;ko00982//Drug metabolism - cytochrome P450;ko00380//Tryptophan metabolism;ko00591//Linoleic acid metabolism;ko00232//Caffeine metabolism	K07409;K07409;K07409;K07409;K07409;K07409;K07409;K07409;K07409	GO:0005783//endoplasmic reticulum;GO:0005789//endoplasmic reticulum membrane;GO:0016020//membrane;GO:0043231//intracellular membrane-bounded organelle	GO:0004497//monooxygenase activity;GO:0005506//iron ion binding;GO:0016491//oxidoreductase activity;GO:0016705//oxidoreductase activity, acting on paired donors, with incorporation or reduction of molecular oxygen;GO:0016712//oxidoreductase activity, acting on paired donors, with incorporation or reduction of molecular oxygen, reduced flavin or flavoprotein as one donor, and incorporation of one …	GO:0006629//lipid metabolic process;GO:0006706//steroid catabolic process;GO:0006725//cellular aromatic compound metabolic process;GO:0006778//porphyrin-containing compound metabolic process;GO:0006805//xenobiotic metabolic process;GO:0008210//estrogen metabolic process;GO:0009403//toxin biosynthetic process;GO:0009404//toxin metabolic process;GO:0009791//post-embryonic development;GO:0009820//al…	--
ENSBTAG00000000087	HSD17B12	hydroxysteroid 17-beta dehydrogenase 12 [Source:VGNC Symbol;Acc:VGNC:54883]	18.397	15.325	17.201	12.413	18.838	13.546	805	613	631	503	691	601	Metabolism;Metabolism;Metabolism;Metabolism;Metabolism	Global and overview maps;Lipid metabolism;Global and overview maps;Lipid metabolism;Lipid metabolism	ko01100//Metabolic pathways;ko00140//Steroid hormone biosynthesis;ko01212//Fatty acid metabolism;ko00062//Fatty acid elongation;ko01040//Biosynthesis of unsaturated fatty acids	K10251;K10251;K10251;K10251;K10251	GO:0005783//endoplasmic reticulum;GO:0009923//fatty acid elongase complex;GO:0016020//membrane;GO:0016021//integral component of membrane;GO:0031012//extracellular matrix	GO:0001968//fibronectin binding;GO:0005518//collagen binding;GO:0008201//heparin binding;GO:0016491//oxidoreductase activity;GO:0050062//long-chain-fatty-acyl-CoA reductase activity	GO:0010811//positive regulation of cell-substrate adhesion;GO:0030198//extracellular matrix organization	--
ENSBTAG00000000088	ALCAM	activated leukocyte cell adhesion molecule [Source:VGNC Symbol;Acc:VGNC:25805]	26.239	27.504	23.65	17.36	26.839	21.256	1392	1334	1052	853	1193	1144	Environmental Information Processing	Signaling molecules and interaction	ko04514//Cell adhesion molecules	K06547	GO:0001772//immunological synapse;GO:0005886//plasma membrane;GO:0009897//external side of plasma membrane;GO:0016020//membrane;GO:0016021//integral component of membrane;GO:0030424//axon;GO:0030425//dendrite;GO:0031226//intrinsic component of plasma membrane;GO:0042101//T cell receptor complex;GO:0042995//cell projection;GO:0043025//neuronal cell body	GO:0042802//identical protein binding	GO:0007157//heterophilic cell-cell adhesion via plasma membrane cell adhesion molecules;GO:0007411//axon guidance;GO:0008045//motor neuron axon guidance	--
ENSBTAG00000000090	SEC31B	SEC31 homolog B, COPII coat complex component [Source:VGNC Symbol;Acc:VGNC:34418]	2.706	2.886	2.712	1.454	1.26	2.031	179	170	145	86	67	129	Genetic Information Processing	Folding, sorting and degradation	ko04141//Protein processing in endoplasmic reticulum	K14005	GO:0005783//endoplasmic reticulum;GO:0005789//endoplasmic reticulum membrane;GO:0030120//vesicle coat;GO:0030127//COPII vesicle coat;GO:0070971//endoplasmic reticulum exit site	GO:0005198//structural molecule activity;GO:0005515//protein binding	GO:0006886//intracellular protein transport;GO:0006888//ER to Golgi vesicle-mediated transport;GO:0007029//endoplasmic reticulum organization;GO:0016192//vesicle-mediated transport;GO:0090110//cargo loading into COPII-coated vesicle	--
ENSBTAG00000000091	NDUFB8	NADH:ubiquinone oxidoreductase subunit B8 [Source:NCBI gene (formerly Entrezgene);Acc:282517]	93.281	93.976	95.32	76.386	80.524	88.805	1556	1433	1333	1180	1126	1502	Metabolism;Human Diseases;Human Diseases;Organismal Systems;Human Diseases;Metabolism;Human Diseases;Organismal Systems	Global and overview maps;Neurodegenerative disease;Neurodegenerative disease;Environmental adaptation;Neurodegenerative disease;Energy metabolism;Endocrine and metabolic disease;Nervous system	ko01100//Metabolic pathways;ko05010//Alzheimer disease;ko05016//Huntington disease;ko04714//Thermogenesis;ko05012//Parkinson disease;ko00190//Oxidative phosphorylation;ko04932//Non-alcoholic fatty liver disease;ko04723//Retrograde endocannabinoid signaling	K03964;K03964;K03964;K03964;K03964;K03964;K03964;K03964	GO:0005739//mitochondrion;GO:0005743//mitochondrial inner membrane;GO:0005747//mitochondrial respiratory chain complex I;GO:0016020//membrane;GO:0016021//integral component of membrane;GO:0070469//respiratory chain	GO:0008137//NADH dehydrogenase (ubiquinone) activity	GO:0006120//mitochondrial electron transport, NADH to ubiquinone;GO:0032981//mitochondrial respiratory chain complex I assembly	--
ENSBTAG00000000092	HIF1AN	hypoxia inducible factor 1 subunit alpha inhibitor [Source:VGNC Symbol;Acc:VGNC:29849]	22.481	21.594	22.78	20.9	21.25	20.947	525	461	446	452	416	496	-	-	-	-	GO:0005634//nucleus;GO:0005654//nucleoplasm;GO:0005737//cytoplasm;GO:0005829//cytosol;GO:0048471//perinuclear region of cytoplasm	GO:0005112//Notch binding;GO:0008198//ferrous iron binding;GO:0008270//zinc ion binding;GO:0016706//oxidoreductase activity, acting on paired donors, with incorporation or reduction of molecular oxygen, 2-oxoglutarate as one donor, and incorporation of one atom each of oxygen into both donors;GO:0031406//carboxylic acid binding;GO:0036139//peptidyl-histidine dioxygenase activity;GO:0036140//pepti…	GO:0036138//peptidyl-histidine hydroxylation;GO:0042264//peptidyl-aspartic acid hydroxylation;GO:0042265//peptidyl-asparagine hydroxylation;GO:0045663//positive regulation of myoblast differentiation;GO:0045746//negative regulation of Notch signaling pathway;GO:0061428//negative regulation of transcription from RNA polymerase II promoter in response to hypoxia	--
ENSBTAG00000000094	ATPAF1	ATP synthase mitochondrial F1 complex assembly factor 1 [Source:VGNC Symbol;Acc:VGNC:26332]	41.227	43.166	38.422	38.891	34.669	36.137	1222	1170	955	1068	862	1087	-	-	-	-	GO:0005739//mitochondrion	-	GO:0033615//mitochondrial proton-transporting ATP synthase complex assembly;GO:0065003//macromolecular complex assembly	--
ENSBTAG00000000095	CD274	CD274 molecule [Source:VGNC Symbol;Acc:VGNC:27019]	0.077	0.084	0	0.042	0.046	0	2	2	0	1	1	0	Environmental Information Processing;Human Diseases	Signaling molecules and interaction;Cancer: overview	ko04514//Cell adhesion molecules;ko05235//PD-L1 expression and PD-1 checkpoint pathway in cancer	K06745;K06745	GO:0009897//external side of plasma membrane;GO:0016020//membrane;GO:0016021//integral component of membrane	-	GO:0006955//immune response;GO:0007166//cell surface receptor signaling pathway;GO:0031295//T cell costimulation;GO:0042102//positive regulation of T cell proliferation;GO:0042130//negative regulation of T cell proliferation;GO:0071222//cellular response to lipopolysaccharide	--
ENSBTAG00000000097	EFCAB14	EF-hand calcium binding domain 14 [Source:VGNC Symbol;Acc:VGNC:28342]	15.255	15.062	14.414	12.536	11.419	11.571	996	899	789	758	625	766	-	-	-	-	GO:0016020//membrane;GO:0016021//integral component of membrane	GO:0005509//calcium ion binding	-	--
ENSBTAG00000000098	SETDB1	SET domain bifurcated histone lysine methyltransferase 1 [Source:VGNC Symbol;Acc:VGNC:34499]	14.586	13.389	14.174	11.62	11.681	13.505	1144	960	932	844	768	1074	Metabolism;Cellular Processes;Metabolism	Global and overview maps;Cellular community - eukaryotes;Amino acid metabolism	ko01100//Metabolic pathways;ko04550//Signaling pathways regulating pluripotency of stem cells;ko00310//Lysine degradation	K11421;K11421;K11421	GO:0005634//nucleus;GO:0005694//chromosome	GO:0003677//DNA binding;GO:0005515//protein binding;GO:0008168//methyltransferase activity;GO:0008270//zinc ion binding;GO:0016740//transferase activity;GO:0018024//histone-lysine N-methyltransferase activity;GO:0046872//metal ion binding;GO:0046974//histone methyltransferase activity (H3-K9 specific)	GO:0006325//chromatin organization;GO:0010629//negative regulation of gene expression;GO:0032259//methylation;GO:0034968//histone lysine methylation;GO:0051567//histone H3-K9 methylation;GO:0070828//heterochromatin organization;GO:0090309//positive regulation of methylation-dependent chromatin silencing	MBD
ENSBTAG00000000099	CERS2	ceramide synthase 2 [Source:VGNC Symbol;Acc:VGNC:27224]	296.43	298.523	310.591	247.267	234.907	248.594	10132	9338	8904	7834	6733	8617	Metabolism;Environmental Information Processing;Metabolism	Global and overview maps;Signal transduction;Lipid metabolism	ko01100//Metabolic pathways;ko04071//Sphingolipid signaling pathway;ko00600//Sphingolipid metabolism	K04710;K04710;K04710	GO:0005634//nucleus;GO:0005783//endoplasmic reticulum;GO:0005789//endoplasmic reticulum membrane;GO:0016020//membrane;GO:0016021//integral component of membrane	GO:0003677//DNA binding;GO:0016410//N-acyltransferase activity;GO:0016740//transferase activity;GO:0050291//sphingosine N-acyltransferase activity	GO:0006629//lipid metabolic process;GO:0006665//sphingolipid metabolic process;GO:0019216//regulation of lipid metabolic process;GO:0030148//sphingolipid biosynthetic process;GO:0046513//ceramide biosynthetic process	TF_Otx
ENSBTAG00000000102	GPR75	G protein-coupled receptor 75 [Source:VGNC Symbol;Acc:VGNC:29598]	0	0	0	0	0	0	0	0	0	0	0	0	-	-	-	-	GO:0005886//plasma membrane;GO:0016020//membrane;GO:0016021//integral component of membrane	GO:0004930//G-protein coupled receptor activity;GO:0016493//C-C chemokine receptor activity	GO:0007186//G-protein coupled receptor signaling pathway;GO:0070098//chemokine-mediated signaling pathway;GO:1901214//regulation of neuron death	--
ENSBTAG00000000103	MRPL23	mitochondrial ribosomal protein L23 [Source:NCBI gene (formerly Entrezgene);Acc:508825]	20.137	25.401	17.747	16.422	19.201	20.854	217	245	160	162	174	227	Genetic Information Processing	Translation	ko03010//Ribosome	K02892	GO:0005737//cytoplasm;GO:0005762//mitochondrial large ribosomal subunit;GO:0005840//ribosome;GO:0016020//membrane;GO:0016021//integral component of membrane	GO:0003735//structural constituent of ribosome	GO:0006412//translation;GO:0032543//mitochondrial translation	--
ENSBTAG00000000105	RIT1	Ras like without CAAX 1 [Source:VGNC Symbol;Acc:VGNC:33987]	14.216	13.295	13.179	27.435	29.535	22.156	772	660	583	1342	1323	1220	-	-	-	-	GO:0005886//plasma membrane;GO:0016020//membrane	GO:0000166//nucleotide binding;GO:0003924//GTPase activity;GO:0005516//calmodulin binding;GO:0005525//GTP binding;GO:0019003//GDP binding	GO:0007165//signal transduction;GO:0007265//Ras protein signal transduction	--
ENSBTAG00000000106	DIPK1C	divergent protein kinase domain 1C [Source:VGNC Symbol;Acc:VGNC:28826]	0	0	0	0	0	0	0	0	0	0	0	0	-	-	-	-	GO:0005789//endoplasmic reticulum membrane;GO:0016020//membrane;GO:0016021//integral component of membrane	-	-	--
ENSBTAG00000000108	KHDC4	KH domain containing 4, pre-mRNA splicing factor [Source:VGNC Symbol;Acc:VGNC:30559]	8.791	9.595	9.109	7.809	8.24	8.81	434	433	377	357	341	441	-	-	-	-	GO:0005634//nucleus	GO:0003723//RNA binding	-	--
ENSBTAG00000000109	NPTXR	neuronal pentraxin receptor [Source:VGNC Symbol;Acc:VGNC:32220]	9.591	9.406	9.78	8.108	7.979	8.31	889	797	760	696	620	781	-	-	-	-	-	-	-	--
ENSBTAG00000000111	UGP2	UDP-glucose pyrophosphorylase 2 [Source:VGNC Symbol;Acc:VGNC:36651]	31.218	30.923	30.772	48.216	48.2	41.52	1103	979	930	1533	1444	1492	Metabolism;Metabolism;Metabolism;Metabolism;Metabolism	Global and overview maps;Carbohydrate metabolism;Carbohydrate metabolism;Carbohydrate metabolism;Carbohydrate metabolism	ko01100//Metabolic pathways;ko00520//Amino sugar and nucleotide sugar metabolism;ko00500//Starch and sucrose metabolism;ko00040//Pentose and glucuronate interconversions;ko00052//Galactose metabolism	K00963;K00963;K00963;K00963;K00963	GO:0005737//cytoplasm	GO:0003983//UTP:glucose-1-phosphate uridylyltransferase activity;GO:0016740//transferase activity;GO:0016779//nucleotidyltransferase activity;GO:0042802//identical protein binding;GO:0046872//metal ion binding;GO:0070569//uridylyltransferase activity	GO:0005977//glycogen metabolic process;GO:0005978//glycogen biosynthetic process;GO:0006011//UDP-glucose metabolic process;GO:0007420//brain development	--
ENSBTAG00000000113	ARHGEF2	Rho/Rac guanine nucleotide exchange factor 2 [Source:VGNC Symbol;Acc:VGNC:26111]	45.404	45.437	48.662	49.356	46.335	49.074	3477	3174	3122	3498	2975	3810	Human Diseases;Human Diseases;Cellular Processes;Human Diseases	Infectious disease: bacterial;Infectious disease: bacterial;Cellular community - eukaryotes;Cardiovascular disease	ko05131//Shigellosis;ko05130//Pathogenic Escherichia coli infection;ko04530//Tight junction;ko05418//Fluid shear stress and atherosclerosis	K12791;K12791;K12791;K12791	GO:0005737//cytoplasm;GO:0005794//Golgi apparatus;GO:0005819//spindle;GO:0005856//cytoskeleton;GO:0005874//microtubule;GO:0005923//bicellular tight junction;GO:0031982//vesicle;GO:0032587//ruffle membrane;GO:0032991//macromolecular complex	GO:0005085//guanyl-nucleotide exchange factor activity;GO:0008017//microtubule binding;GO:0031267//small GTPase binding	GO:0000902//cell morphogenesis;GO:0002376//immune system process;GO:0007015//actin filament organization;GO:0007026//negative regulation of microtubule depolymerization;GO:0007049//cell cycle;GO:0007399//nervous system development;GO:0030154//cell differentiation;GO:0032755//positive regulation of interleukin-6 production;GO:0032760//positive regulation of tumor necrosis factor production;GO:0035…	--
ENSBTAG00000000115	VPS54	VPS54 subunit of GARP complex [Source:VGNC Symbol;Acc:VGNC:36830]	3.8	3.707	4.081	1.581	2.414	1.914	231	206	208	89	123	118	-	-	-	-	GO:0000938//GARP complex;GO:0005654//nucleoplasm;GO:0005794//Golgi apparatus;GO:0005802//trans-Golgi network;GO:0005829//cytosol;GO:0048471//perinuclear region of cytoplasm	GO:0019905//syntaxin binding	GO:0006896//Golgi to vacuole transport;GO:0007041//lysosomal transport;GO:0015031//protein transport;GO:0040008//regulation of growth;GO:0042147//retrograde transport, endosome to Golgi;GO:0048873//homeostasis of number of cells within a tissue;GO:0050881//musculoskeletal movement;GO:0060052//neurofilament cytoskeleton organization	--
ENSBTAG00000000118	OR52E8	olfactory receptor family 52 subfamily E member 8 [Source:VGNC Symbol;Acc:VGNC:101201]	0	0	0	0	0	0	0	0	0	0	0	0	Organismal Systems	Sensory system	ko04740//Olfactory transduction	K04257	GO:0005886//plasma membrane;GO:0016020//membrane;GO:0016021//integral component of membrane	GO:0004930//G-protein coupled receptor activity;GO:0004984//olfactory receptor activity	GO:0007165//signal transduction;GO:0007186//G-protein coupled receptor signaling pathway;GO:0007608//sensory perception of smell;GO:0050896//response to stimulus;GO:0050911//detection of chemical stimulus involved in sensory perception of smell	--
ENSBTAG00000000120	USP43	ubiquitin specific peptidase 43 [Source:VGNC Symbol;Acc:VGNC:36730]	1.139	1.078	0.855	1.796	1.282	1.136	89	77	56	130	84	90	-	-	-	-	-	GO:0004843//thiol-dependent ubiquitin-specific protease activity	GO:0006511//ubiquitin-dependent protein catabolic process;GO:0016579//protein deubiquitination	--
ENSBTAG00000000123	HAO2	hydroxyacid oxidase 2 [Source:VGNC Symbol;Acc:VGNC:29748]	0	0	0.029	0.079	0	0.048	0	0	1	3	0	2	Metabolism;Metabolism;Cellular Processes;Metabolism	Global and overview maps;Global and overview maps;Transport and catabolism;Carbohydrate metabolism	ko01100//Metabolic pathways;ko01200//Carbon metabolism;ko04146//Peroxisome;ko00630//Glyoxylate and dicarboxylate metabolism	K11517;K11517;K11517;K11517	GO:0005777//peroxisome;GO:0005782//peroxisomal matrix	GO:0003824//catalytic activity;GO:0003973//(S)-2-hydroxy-acid oxidase activity;GO:0010181//FMN binding;GO:0016491//oxidoreductase activity	GO:0019395//fatty acid oxidation	--
ENSBTAG00000000124	DHH	desert hedgehog signaling molecule [Source:VGNC Symbol;Acc:VGNC:28037]	0.453	0.425	0.193	0.245	0.154	0.543	14	12	5	7	4	17	Environmental Information Processing	Signal transduction	ko04340//Hedgehog signaling pathway	K11990	GO:0005615//extracellular space;GO:0005886//plasma membrane;GO:0016020//membrane	GO:0005113//patched binding;GO:0005509//calcium ion binding;GO:0008233//peptidase activity;GO:0008270//zinc ion binding;GO:0016787//hydrolase activity;GO:0046872//metal ion binding	GO:0001649//osteoblast differentiation;GO:0001708//cell fate specification;GO:0006508//proteolysis;GO:0007224//smoothened signaling pathway;GO:0007267//cell-cell signaling;GO:0007275//multicellular organism development;GO:0007286//spermatid development;GO:0009987//cellular process;GO:0010468//regulation of gene expression;GO:0016539//intein-mediated protein splicing;GO:0016540//protein autoproces…	--
ENSBTAG00000000125	SPATA5	spermatosis associated 5 [Source:VGNC Symbol;Acc:VGNC:35187]	5.782	5.486	5.47	5.498	5.575	5.434	253	225	203	226	207	241	Genetic Information Processing	Translation	ko03008//Ribosome biogenesis in eukaryotes	K14575	GO:0005737//cytoplasm;GO:0005819//spindle	GO:0005524//ATP binding;GO:0016887//ATPase activity	GO:0007420//brain development	--
ENSBTAG00000000128	FGF18	fibroblast growth factor 18 [Source:VGNC Symbol;Acc:VGNC:28974]	1.16	1.264	1.444	1.081	0.755	2.101	37	42	44	28	23	67	Human Diseases;Environmental Information Processing;Environmental Information Processing;Environmental Information Processing;Environmental Information Processing;Cellular Processes;Human Diseases;Human Diseases;Human Diseases	Cancer: overview;Signal transduction;Signal transduction;Signal transduction;Signal transduction;Cell motility;Cancer: specific types;Cancer: specific types;Cancer: specific types	ko05200//Pathways in cancer;ko04151//PI3K-Akt signaling pathway;ko04014//Ras signaling pathway;ko04010//MAPK signaling pathway;ko04015//Rap1 signaling pathway;ko04810//Regulation of actin cytoskeleton;ko05226//Gastric cancer;ko05224//Breast cancer;ko05218//Melanoma	K04358;K04358;K04358;K04358;K04358;K04358;K04358;K04358;K04358	GO:0005576//extracellular region;GO:0005615//extracellular space;GO:0005730//nucleolus;GO:0005737//cytoplasm	GO:0005104//fibroblast growth factor receptor binding;GO:0005105//type 1 fibroblast growth factor receptor binding;GO:0005111//type 2 fibroblast growth factor receptor binding;GO:0008083//growth factor activity	GO:0001503//ossification;GO:0001525//angiogenesis;GO:0001934//positive regulation of protein phosphorylation;GO:0001957//intramembranous ossification;GO:0001958//endochondral ossification;GO:0002063//chondrocyte development;GO:0008284//positive regulation of cell proliferation;GO:0008543//fibroblast growth factor receptor signaling pathway;GO:0009887//organ morphogenesis;GO:0010628//positive regu…	--
ENSBTAG00000000130	TNFSF13	TNF superfamily member 13 [Source:VGNC Symbol;Acc:VGNC:55879]	1.669	3.104	2.349	1.658	1.234	1.844	50	85	59	46	31	56	Environmental Information Processing;Human Diseases;Organismal Systems	Signaling molecules and interaction;Immune disease;Immune system	ko04060//Cytokine-cytokine receptor interaction;ko05323//Rheumatoid arthritis;ko04672//Intestinal immune network for IgA production	K05475;K05475;K05475	GO:0005576//extracellular region;GO:0005615//extracellular space;GO:0005737//cytoplasm;GO:0016020//membrane;GO:0016021//integral component of membrane	GO:0005125//cytokine activity;GO:0005164//tumor necrosis factor receptor binding;GO:0005515//protein binding;GO:0048018//receptor agonist activity	GO:0006955//immune response;GO:0007165//signal transduction;GO:0048298//positive regulation of isotype switching to IgA isotypes	--
ENSBTAG00000000131	SENP3	SUMO specific peptidase 3 [Source:NCBI gene (formerly Entrezgene);Acc:100138267]	40.883	39.534	42.602	33.932	36.253	36.139	1543	1364	1348	1186	1147	1383	-	-	-	-	GO:0005634//nucleus;GO:0005730//nucleolus;GO:0071339//MLL1 complex	GO:0004843//thiol-dependent ubiquitin-specific protease activity;GO:0008234//cysteine-type peptidase activity	GO:0006508//proteolysis;GO:0016926//protein desumoylation;GO:0019538//protein metabolic process	--
ENSBTAG00000000132	EIF4A1	eukaryotic translation initiation factor 4A1 [Source:VGNC Symbol;Acc:VGNC:28404]	616.779	646.491	639.358	613.635	617.851	567.58	23819	22823	20700	21946	20002	22225	Genetic Information Processing	Translation	ko03013//Nucleocytoplasmic transport	K03257	GO:0005737//cytoplasm	GO:0000166//nucleotide binding;GO:0003676//nucleic acid binding;GO:0003723//RNA binding;GO:0003724//RNA helicase activity;GO:0003725//double-stranded RNA binding;GO:0003743//translation initiation factor activity;GO:0004386//helicase activity;GO:0005524//ATP binding;GO:0016787//hydrolase activity;GO:0016887//ATPase activity	GO:0002183//cytoplasmic translational initiation;GO:0006412//translation;GO:0006413//translational initiation	--
ENSBTAG00000000133	CD68	CD68 molecule [Source:VGNC Symbol;Acc:VGNC:27042]	1.503	1.046	1.684	1.082	0.924	1.123	33	21	31	22	17	25	Cellular Processes	Transport and catabolism	ko04142//Lysosome	K06501	GO:0005764//lysosome;GO:0005765//lysosomal membrane;GO:0005886//plasma membrane;GO:0016020//membrane;GO:0016021//integral component of membrane;GO:0031902//late endosome membrane;GO:0043231//intracellular membrane-bounded organelle	-	GO:0072594//establishment of protein localization to organelle	--
ENSBTAG00000000134	MPDU1	mannose-P-dolichol utilization defect 1 [Source:VGNC Symbol;Acc:VGNC:31571]	45.592	46.465	51.408	36.827	35.904	35.787	1024	954	968	766	676	815	-	-	-	-	GO:0016020//membrane;GO:0016021//integral component of membrane	-	GO:0006488//dolichol-linked oligosaccharide biosynthetic process;GO:0009312//oligosaccharide biosynthetic process	--
ENSBTAG00000000137	FRYL	FRY like transcription coactivator [Source:VGNC Symbol;Acc:VGNC:29123]	4.381	5.238	3.781	2.943	3.562	3.212	807	882	584	502	550	600	-	-	-	-	GO:0005938//cell cortex;GO:0030427//site of polarized growth	-	GO:0000902//cell morphogenesis;GO:0031175//neuron projection development	--
ENSBTAG00000000138	CCDC178	coiled-coil domain containing 178 [Source:VGNC Symbol;Acc:VGNC:26874]	0	0	0	0	0	0	0	0	0	0	0	0	-	-	-	-	GO:0036064//ciliary basal body	-	-	--
ENSBTAG00000000139	KMT5A	lysine methyltransferase 5A [Source:VGNC Symbol;Acc:VGNC:53910]	19.704	16.666	17.447	11.922	12.903	14.094	351	271	261	197	193	255	Metabolism;Metabolism	Global and overview maps;Amino acid metabolism	ko01100//Metabolic pathways;ko00310//Lysine degradation	K11428;K11428	GO:0005634//nucleus;GO:0005654//nucleoplasm;GO:0005694//chromosome;GO:0005829//cytosol	GO:0002039//p53 binding;GO:0003714//transcription corepressor activity;GO:0005515//protein binding;GO:0008168//methyltransferase activity;GO:0016279//protein-lysine N-methyltransferase activity;GO:0016740//transferase activity;GO:0018024//histone-lysine N-methyltransferase activity	GO:0000122//negative regulation of transcription from RNA polymerase II promoter;GO:0006325//chromatin organization;GO:0007049//cell cycle;GO:0018026//peptidyl-lysine monomethylation;GO:0032259//methylation;GO:0034968//histone lysine methylation;GO:0043516//regulation of DNA damage response, signal transduction by p53 class mediator;GO:0045892//negative regulation of transcription, DNA-templated;…	--
ENSBTAG00000000140	EPHX1	epoxide hydrolase 1 [Source:VGNC Symbol;Acc:VGNC:28541]	0.402	0.24	0.601	0.421	0.345	0.241	18.45	18.67	31.81	14.89	18.24	14.64	Organismal Systems;Human Diseases;Metabolism	Digestive system;Cancer: overview;Xenobiotics biodegradation and metabolism	ko04976//Bile secretion;ko05204//Chemical carcinogenesis - DNA adducts;ko00980//Metabolism of xenobiotics by cytochrome P450	K01253;K01253;K01253	GO:0005783//endoplasmic reticulum;GO:0005789//endoplasmic reticulum membrane;GO:0016020//membrane	GO:0003824//catalytic activity;GO:0004301//epoxide hydrolase activity;GO:0016787//hydrolase activity;GO:0033961//cis-stilbene-oxide hydrolase activity	GO:0009636//response to toxic substance;GO:0019369//arachidonic acid metabolic process;GO:0019439//aromatic compound catabolic process;GO:0097176//epoxide metabolic process	--
ENSBTAG00000000141	NFU1	NFU1 iron-sulfur cluster scaffold [Source:VGNC Symbol;Acc:VGNC:32052]	23.06	20.531	21.63	18.463	22.386	15.402	352	296	269	257	282	247	-	-	-	-	GO:0005634//nucleus;GO:0005654//nucleoplasm;GO:0005737//cytoplasm;GO:0005739//mitochondrion;GO:0005829//cytosol	GO:0005506//iron ion binding;GO:0051536//iron-sulfur cluster binding;GO:0051539//4 iron, 4 sulfur cluster binding	GO:0016226//iron-sulfur cluster assembly;GO:0097428//protein maturation by iron-sulfur cluster transfer	--
ENSBTAG00000000144	TRGC1	XP_024846901.1 T-cell receptor gamma chain C region C10.5 isoform X3 [Bos taurus]	0	0	0	0	0	0	0	0	0	0	0	0	-	-	-	-	GO:0009897//external side of plasma membrane;GO:0016020//membrane;GO:0016021//integral component of membrane	-	GO:0002376//immune system process	--
ENSBTAG00000000145	OR13D2	olfactory receptor family 13 subfamily D member 2 [Source:VGNC Symbol;Acc:VGNC:100503]	0	0	0	0	0	0	0	0	0	0	0	0	Organismal Systems	Sensory system	ko04740//Olfactory transduction	K04257	GO:0005886//plasma membrane;GO:0016020//membrane;GO:0016021//integral component of membrane	GO:0004930//G-protein coupled receptor activity;GO:0004984//olfactory receptor activity	GO:0007165//signal transduction;GO:0007186//G-protein coupled receptor signaling pathway;GO:0007608//sensory perception of smell;GO:0050896//response to stimulus;GO:0050911//detection of chemical stimulus involved in sensory perception of smell	--
ENSBTAG00000000146	FARP1	FERM, ARH/RhoGEF and pleckstrin domain protein 1 [Source:VGNC Symbol;Acc:VGNC:28865]	88.822	84.274	86.504	90.29	80.707	86.549	6591	5772	5383	6150	4979	6548	-	-	-	-	GO:0005856//cytoskeleton	GO:0005085//guanyl-nucleotide exchange factor activity;GO:0008092//cytoskeletal protein binding	GO:0050790//regulation of catalytic activity	--
ENSBTAG00000000147	RIC8B	RIC8 guanine nucleotide exchange factor B [Source:VGNC Symbol;Acc:VGNC:33962]	5.974	6.632	6.49	7.71	7.668	6.545	288	293	266	347	313	321	-	-	-	-	GO:0005737//cytoplasm;GO:0005829//cytosol;GO:0005886//plasma membrane	GO:0001965//G-protein alpha-subunit binding;GO:0005085//guanyl-nucleotide exchange factor activity	GO:0007186//G-protein coupled receptor signaling pathway;GO:0050790//regulation of catalytic activity	--
ENSBTAG00000000149	USP40	ubiquitin specific peptidase 40 [Source:VGNC Symbol;Acc:VGNC:52845]	9.496	10.564	9.664	10.63	10.736	8.785	879	893	745	908	830	820	-	-	-	-	GO:0005634//nucleus;GO:0005829//cytosol	GO:0004197//cysteine-type endopeptidase activity;GO:0004843//thiol-dependent ubiquitin-specific protease activity	GO:0006511//ubiquitin-dependent protein catabolic process;GO:0016579//protein deubiquitination;GO:0031647//regulation of protein stability	--
ENSBTAG00000000152	RANBP2	RAN binding protein 2 [Source:NCBI gene (formerly Entrezgene);Acc:785768]	20.928	20.914	19.842	10.769	15.994	14.857	3501	3202	2788.92	1669	2245	2509	Genetic Information Processing	Translation	ko03013//Nucleocytoplasmic transport	K12172	GO:0005635//nuclear envelope;GO:0005642//annulate lamellae;GO:0005643//nuclear pore;GO:0005654//nucleoplasm;GO:0005739//mitochondrion;GO:0031965//nuclear membrane;GO:0042405//nuclear inclusion body;GO:0043231//intracellular membrane-bounded organelle;GO:0044614//nuclear pore cytoplasmic filaments;GO:0044615//nuclear pore nuclear basket	GO:0003755//peptidyl-prolyl cis-trans isomerase activity;GO:0005515//protein binding;GO:0031267//small GTPase binding;GO:0046872//metal ion binding;GO:0061665//SUMO ligase activity	GO:0000413//protein peptidyl-prolyl isomerization;GO:0006111//regulation of gluconeogenesis;GO:0006457//protein folding;GO:0006607//NLS-bearing protein import into nucleus;GO:0015031//protein transport;GO:0016925//protein sumoylation;GO:0033133//positive regulation of glucokinase activity;GO:0046907//intracellular transport;GO:0051642//centrosome localization	--
ENSBTAG00000000153	LRFN3	leucine rich repeat and fibronectin type III domain containing 3 [Source:VGNC Symbol;Acc:VGNC:30977]	2.199	2	2.047	1.376	0.774	1.067	89	74	71	53	27	45	-	-	-	-	GO:0005886//plasma membrane;GO:0009986//cell surface;GO:0016020//membrane;GO:0016021//integral component of membrane;GO:0030054//cell junction;GO:0030424//axon;GO:0030425//dendrite;GO:0042734//presynaptic membrane;GO:0042995//cell projection;GO:0045202//synapse;GO:0045211//postsynaptic membrane	GO:0005515//protein binding	GO:0007155//cell adhesion	--
ENSBTAG00000000154	IRF2BP1	XP_002699572.1 interferon regulatory factor 2-binding protein 1 [Bos taurus]	0	0	0	0	0	0	0	0	0	0	0	0	-	-	-	-	GO:0005634//nucleus	GO:0003714//transcription corepressor activity;GO:0046872//metal ion binding	GO:0006357//regulation of transcription from RNA polymerase II promoter;GO:0045892//negative regulation of transcription, DNA-templated	--
ENSBTAG00000000157	CCDC138	coiled-coil domain containing 138 [Source:VGNC Symbol;Acc:VGNC:26850]	0.354	0.517	0.176	0.287	0.247	0.058	12	16	5	9	7	2	-	-	-	-	-	-	-	--
ENSBTAG00000000160	CBS	cystathionine beta-synthase [Source:NCBI gene (formerly Entrezgene);Acc:514525]	33.096	32.737	34.487	30.511	30.81	29.731	1601	1443	1395	1362	1246	1454	Metabolism;Metabolism;Metabolism;Metabolism	Global and overview maps;Global and overview maps;Amino acid metabolism;Amino acid metabolism	ko01100//Metabolic pathways;ko01230//Biosynthesis of amino acids;ko00270//Cysteine and methionine metabolism;ko00260//Glycine, serine and threonine metabolism	K01697;K01697;K01697;K01697	GO:0005737//cytoplasm	GO:0004122//cystathionine beta-synthase activity;GO:0016829//lyase activity	GO:0001958//endochondral ossification;GO:0001974//blood vessel remodeling;GO:0006535//cysteine biosynthetic process from serine;GO:0006801//superoxide metabolic process;GO:0008652//cellular amino acid biosynthetic process;GO:0010749//regulation of nitric oxide mediated signal transduction;GO:0019343//cysteine biosynthetic process via cystathionine;GO:0019344//cysteine biosynthetic process;GO:0021…	--
ENSBTAG00000000161	TMEM40	transmembrane protein 40 [Source:VGNC Symbol;Acc:VGNC:36084]	0	0	0	0	0	0.074	0	0	0	0	0	2	-	-	-	-	GO:0016020//membrane;GO:0016021//integral component of membrane	-	-	--
ENSBTAG00000000162	ANAPC16	anaphase promoting complex subunit 16 [Source:VGNC Symbol;Acc:VGNC:25883]	23.555	24.227	24.563	26.904	25.202	19.926	485	456	424	513	435	416	-	-	-	-	GO:0000775//chromosome, centromeric region;GO:0000776//kinetochore;GO:0005634//nucleus;GO:0005680//anaphase-promoting complex;GO:0005694//chromosome;GO:0005737//cytoplasm;GO:0005829//cytosol	-	GO:0007049//cell cycle;GO:0016567//protein ubiquitination;GO:0051301//cell division	--
ENSBTAG00000000163	DDIT4	DNA damage inducible transcript 4 [Source:VGNC Symbol;Acc:VGNC:27948]	11.48	12.719	12.684	794.987	680.421	505.568	312	316	289	20009	15502	13932	Environmental Information Processing;Environmental Information Processing;Human Diseases;Cellular Processes	Signal transduction;Signal transduction;Cancer: overview;Transport and catabolism	ko04151//PI3K-Akt signaling pathway;ko04150//mTOR signaling pathway;ko05206//MicroRNAs in cancer;ko04140//Autophagy - animal	K08270;K08270;K08270;K08270	GO:0005737//cytoplasm;GO:0005739//mitochondrion;GO:0005829//cytosol	GO:0071889//14-3-3 protein binding	GO:0001666//response to hypoxia;GO:0001764//neuron migration;GO:0006915//apoptotic process;GO:0007420//brain development;GO:0009968//negative regulation of signal transduction;GO:0010801//negative regulation of peptidyl-threonine phosphorylation;GO:0030182//neuron differentiation;GO:0032006//regulation of TOR signaling;GO:0032007//negative regulation of TOR signaling;GO:0032984//macromolecular co…	--
ENSBTAG00000000164	GNRH1	gonadotropin releasing hormone 1 [Source:VGNC Symbol;Acc:VGNC:29481]	0	0	0	0	0	0	0	0	0	0	0	0	Environmental Information Processing;Organismal Systems;Organismal Systems	Signaling molecules and interaction;Endocrine system;Endocrine system	ko04080//Neuroactive ligand-receptor interaction;ko04912//GnRH signaling pathway;ko04929//GnRH secretion	K05252;K05252;K05252	GO:0005576//extracellular region;GO:0005615//extracellular space	GO:0005179//hormone activity;GO:0005183//gonadotropin hormone-releasing hormone activity;GO:0031530//gonadotropin-releasing hormone receptor binding	GO:0000003//reproduction;GO:0007165//signal transduction;GO:0007275//multicellular organism development;GO:0010468//regulation of gene expression;GO:0045471//response to ethanol;GO:0048545//response to steroid hormone;GO:2000354//regulation of ovarian follicle development;GO:2001223//negative regulation of neuron migration	--
ENSBTAG00000000168	RPS21	DAA24663.1 TPA: ribosomal protein S21-like [Bos taurus]	0	0	0	0	0	0	0	0	0	0	0	0	Genetic Information Processing	Translation	ko03010//Ribosome	K02971	GO:0005840//ribosome;GO:0022627//cytosolic small ribosomal subunit	GO:0003735//structural constituent of ribosome	GO:0000447//endonucleolytic cleavage in ITS1 to separate SSU-rRNA from 5.8S rRNA and LSU-rRNA from tricistronic rRNA transcript (SSU-rRNA, 5.8S rRNA, LSU-rRNA);GO:0000461//endonucleolytic cleavage to generate mature 3'-end of SSU-rRNA from (SSU-rRNA, 5.8S rRNA, LSU-rRNA);GO:0006412//translation	--
ENSBTAG00000000169	ASZ1	ankyrin repeat, SAM and basic leucine zipper domain containing 1 [Source:VGNC Symbol;Acc:VGNC:26231]	0	0	0	0	0	0	0	0	0	0	0	0	-	-	-	-	GO:0005737//cytoplasm;GO:0071546//pi-body	GO:0005515//protein binding	GO:0007140//male meiosis;GO:0007283//spermatogenesis;GO:0030154//cell differentiation;GO:0031047//gene silencing by RNA;GO:0034587//piRNA metabolic process;GO:0043046//DNA methylation involved in gamete generation;GO:0051321//meiotic cell cycle	--
ENSBTAG00000000170	GSTT4	glutathione S-transferase, theta 4 [Source:NCBI gene (formerly Entrezgene);Acc:506093]	1.93	1.875	2.588	2.282	1.672	2.242	38	29	36	33	23	39	Metabolism;Human Diseases;Human Diseases;Human Diseases;Organismal Systems;Human Diseases;Human Diseases;Metabolism;Metabolism;Metabolism;Metabolism	Global and overview maps;Cancer: overview;Cancer: specific types;Cardiovascular disease;Aging;Drug resistance: antineoplastic;Cancer: overview;Xenobiotics biodegradation and metabolism;Xenobiotics biodegradation and metabolism;Xenobiotics biodegradation and metabolism;Metabolism of other amino acids	ko01100//Metabolic pathways;ko05200//Pathways in cancer;ko05225//Hepatocellular carcinoma;ko05418//Fluid shear stress and atherosclerosis;ko04212//Longevity regulating pathway - worm;ko01524//Platinum drug resistance;ko05204//Chemical carcinogenesis - DNA adducts;ko00983//Drug metabolism - other enzymes;ko00980//Metabolism of xenobiotics by cytochrome P450;ko00982//Drug metabolism - cytochrome P4…	K00799;K00799;K00799;K00799;K00799;K00799;K00799;K00799;K00799;K00799;K00799	GO:0005737//cytoplasm	GO:0004364//glutathione transferase activity;GO:0005515//protein binding	GO:0006749//glutathione metabolic process;GO:0009987//cellular process	--
ENSBTAG00000000172	PFKFB1	6-phosphofructo-2-kinase/fructose-2,6-biphosphatase 1 [Source:VGNC Symbol;Acc:VGNC:32769]	0	0	0	0	0	0	0	0	0	0	0	0	Metabolism;Environmental Information Processing;Organismal Systems;Metabolism	Global and overview maps;Signal transduction;Endocrine system;Carbohydrate metabolism	ko01100//Metabolic pathways;ko04152//AMPK signaling pathway;ko04922//Glucagon signaling pathway;ko00051//Fructose and mannose metabolism	K19028;K19028;K19028;K19028	GO:0043540//6-phosphofructo-2-kinase/fructose-2,6-biphosphatase complex	GO:0003824//catalytic activity;GO:0003873//6-phosphofructo-2-kinase activity;GO:0004331//fructose-2,6-bisphosphate 2-phosphatase activity;GO:0005524//ATP binding;GO:0016301//kinase activity;GO:0016787//hydrolase activity;GO:0042802//identical protein binding	GO:0006000//fructose metabolic process;GO:0006003//fructose 2,6-bisphosphate metabolic process;GO:0008152//metabolic process;GO:0016310//phosphorylation;GO:0016311//dephosphorylation;GO:0046835//carbohydrate phosphorylation	--
ENSBTAG00000000175	N4BP2	NEDD4 binding protein 2 [Source:VGNC Symbol;Acc:VGNC:53766]	3.101	3.31	2.982	1.159	1.882	1.471	289	282	233	100	147	139	-	-	-	-	GO:0005829//cytosol	GO:0004519//endonuclease activity;GO:0005515//protein binding;GO:0005524//ATP binding;GO:0043130//ubiquitin binding;GO:0046404//ATP-dependent polydeoxyribonucleotide 5'-hydroxyl-kinase activity	GO:0016310//phosphorylation;GO:0090305//nucleic acid phosphodiester bond hydrolysis	--
ENSBTAG00000000176	SP3	Sp3 transcription factor [Source:VGNC Symbol;Acc:VGNC:35154]	13.328	13.856	12.401	10.25	11.989	10.483	487	461	385	347	365	390	-	-	-	-	GO:0005634//nucleus;GO:0017053//transcriptional repressor complex	GO:0000977//RNA polymerase II regulatory region sequence-specific DNA binding;GO:0000978//RNA polymerase II core promoter proximal region sequence-specific DNA binding;GO:0000981//RNA polymerase II transcription factor activity, sequence-specific DNA binding;GO:0000987//core promoter proximal region sequence-specific DNA binding;GO:0001227//transcriptional repressor activity, RNA polymerase II tr…	GO:0000122//negative regulation of transcription from RNA polymerase II promoter;GO:0001503//ossification;GO:0001701//in utero embryonic development;GO:0001779//natural killer cell differentiation;GO:0001829//trophectodermal cell differentiation;GO:0001889//liver development;GO:0001892//embryonic placenta development;GO:0006355//regulation of transcription, DNA-templated;GO:0006357//regulation of…	zf-C2H2
ENSBTAG00000000177	MSLN	mesothelin [Source:NCBI gene (formerly Entrezgene);Acc:516237]	73.264	76.211	76.982	88.53	84.755	93.311	1804	1715	1589	2019	1749	2330	-	-	-	-	GO:0009986//cell surface;GO:0016020//membrane	-	GO:0007160//cell-matrix adhesion	--
ENSBTAG00000000179	RPUSD1	RNA pseudouridine synthase domain containing 1 [Source:VGNC Symbol;Acc:VGNC:34154]	3.583	4.245	4.198	3.455	3.053	2.966	112	122	110	100	80	94	-	-	-	-	-	GO:0003723//RNA binding;GO:0009982//pseudouridine synthase activity	GO:0000455//enzyme-directed rRNA pseudouridine synthesis;GO:0001522//pseudouridine synthesis;GO:0009451//RNA modification	--
ENSBTAG00000000181	SUSD3	sushi domain containing 3 [Source:VGNC Symbol;Acc:VGNC:35488]	0	0	0	0	0	0	0	0	0	0	0	0	-	-	-	-	GO:0005886//plasma membrane;GO:0016020//membrane;GO:0016021//integral component of membrane	-	-	--
ENSBTAG00000000182	SPINT2	serine peptidase inhibitor, Kunitz type 2 [Source:VGNC Symbol;Acc:VGNC:49973]	27.621	28.683	29.35	30.721	28.274	29.737	723	687	644	742	621	790	-	-	-	-	GO:0005737//cytoplasm;GO:0005886//plasma membrane;GO:0016020//membrane;GO:0016021//integral component of membrane	GO:0004867//serine-type endopeptidase inhibitor activity	GO:0001843//neural tube closure;GO:0007163//establishment or maintenance of cell polarity;GO:0010951//negative regulation of endopeptidase activity;GO:0022408//negative regulation of cell-cell adhesion;GO:0060672//epithelial cell morphogenesis involved in placental branching;GO:0071711//basement membrane organization;GO:2000146//negative regulation of cell motility	--
ENSBTAG00000000184	EIF2AK3	eukaryotic translation initiation factor 2 alpha kinase 3 [Source:VGNC Symbol;Acc:VGNC:28382]	10.506	9.323	8.822	16.768	17.202	14.541	804	646	566	1164	1091	1125	Human Diseases;Human Diseases;Human Diseases;Human Diseases;Genetic Information Processing;Cellular Processes;Human Diseases;Cellular Processes;Cellular Processes;Cellular Processes	Infectious disease: viral;Neurodegenerative disease;Infectious disease: viral;Endocrine and metabolic disease;Folding, sorting and degradation;Cell growth and death;Infectious disease: viral;Transport and catabolism;Transport and catabolism;Cell growth and death	ko05168//Herpes simplex virus 1 infection;ko05010//Alzheimer disease;ko05162//Measles;ko04932//Non-alcoholic fatty liver disease;ko04141//Protein processing in endoplasmic reticulum;ko04210//Apoptosis;ko05160//Hepatitis C;ko04140//Autophagy - animal;ko04137//Mitophagy - animal;ko04214//Apoptosis - fly	K08860;K08860;K08860;K08860;K08860;K08860;K08860;K08860;K08860;K08860	GO:0005789//endoplasmic reticulum membrane;GO:0005829//cytosol	GO:0004672//protein kinase activity;GO:0004694//eukaryotic translation initiation factor 2alpha kinase activity;GO:0005515//protein binding;GO:0005524//ATP binding;GO:0019899//enzyme binding;GO:0019903//protein phosphatase binding;GO:0042802//identical protein binding	GO:0001503//ossification;GO:0001525//angiogenesis;GO:0006468//protein phosphorylation;GO:0006983//ER overload response;GO:0010468//regulation of gene expression;GO:0010575//positive regulation of vascular endothelial growth factor production;GO:0010628//positive regulation of gene expression;GO:0030968//endoplasmic reticulum unfolded protein response;GO:0031018//endocrine pancreas development;GO:…	--
ENSBTAG00000000185	SLC6A14	solute carrier family 6 member 14 [Source:VGNC Symbol;Acc:VGNC:34917]	0.026	0.064	0.057	0.028	0.11	0.129	1	3	2	1	5	5	-	-	-	-	GO:0005887//integral component of plasma membrane;GO:0016020//membrane;GO:0016021//integral component of membrane	GO:0015293//symporter activity	GO:0035725//sodium ion transmembrane transport;GO:0055085//transmembrane transport	--
ENSBTAG00000000186	FLAD1	flavin adenine dinucleotide synthetase 1 [Source:VGNC Symbol;Acc:VGNC:55191]	14.713	13.655	14.119	9.273	10.127	10.29	441	375	353	258	254	312	Metabolism;Metabolism	Global and overview maps;Metabolism of cofactors and vitamins	ko01100//Metabolic pathways;ko00740//Riboflavin metabolism	K00953;K00953	GO:0005829//cytosol;GO:0005886//plasma membrane	GO:0000166//nucleotide binding;GO:0003824//catalytic activity;GO:0003919//FMN adenylyltransferase activity;GO:0005524//ATP binding;GO:0016740//transferase activity;GO:0016779//nucleotidyltransferase activity;GO:0042802//identical protein binding	GO:0006747//FAD biosynthetic process;GO:0044237//cellular metabolic process	--
ENSBTAG00000000188	HS3ST5	heparan sulfate-glucosamine 3-sulfotransferase 5 [Source:VGNC Symbol;Acc:VGNC:29960]	0	0	0	0	0	0	0	0	0	0	0	0	Metabolism	Glycan biosynthesis and metabolism	ko00534//Glycosaminoglycan biosynthesis - heparan sulfate / heparin	K08104	GO:0005794//Golgi apparatus	GO:0008146//sulfotransferase activity;GO:0008467//[heparan sulfate]-glucosamine 3-sulfotransferase 1 activity;GO:0016740//transferase activity	GO:0006477//protein sulfation;GO:0015015//heparan sulfate proteoglycan biosynthetic process, enzymatic modification;GO:0046596//regulation of viral entry into host cell;GO:0050819//negative regulation of coagulation	--
ENSBTAG00000000189	LHFPL3	LHFPL tetraspan subfamily member 3 [Source:VGNC Symbol;Acc:VGNC:30866]	0	0	0	0	0	0	0	0	0	0	0	0	-	-	-	-	GO:0005886//plasma membrane;GO:0016020//membrane;GO:0016021//integral component of membrane	-	GO:0007605//sensory perception of sound	--
ENSBTAG00000000191	SLC25A20	solute carrier family 25 member 20 [Source:VGNC Symbol;Acc:VGNC:34748]	6.551	6.013	7.735	5.545	5.144	6.395	199	167	197	156	131	197	Organismal Systems	Environmental adaptation	ko04714//Thermogenesis	K15109	GO:0005739//mitochondrion;GO:0005829//cytosol;GO:0016020//membrane;GO:0016021//integral component of membrane	-	GO:0001701//in utero embryonic development	--
ENSBTAG00000000195	ZNF548	XP_010813930.1 zinc finger protein 501 isoform X4 [Bos taurus]	2.487	1.803	2.359	1.488	1.823	1.714	83	55	66	46	51	58	Human Diseases	Infectious disease: viral	ko05168//Herpes simplex virus 1 infection	K09228	GO:0005634//nucleus	GO:0000978//RNA polymerase II core promoter proximal region sequence-specific DNA binding;GO:0000981//RNA polymerase II transcription factor activity, sequence-specific DNA binding;GO:0003677//DNA binding;GO:0046872//metal ion binding	GO:0006355//regulation of transcription, DNA-templated;GO:0006357//regulation of transcription from RNA polymerase II promoter	zf-C2H2
ENSBTAG00000000197	TRMT10A	tRNA methyltransferase 10A [Source:VGNC Symbol;Acc:VGNC:36366]	1.092	0.942	0.881	0.681	1.082	0.849	71	56	48	41	59	56	-	-	-	-	GO:0005634//nucleus;GO:0005654//nucleoplasm;GO:0005730//nucleolus;GO:0005829//cytosol;GO:0015629//actin cytoskeleton	GO:0000049//tRNA binding;GO:0008168//methyltransferase activity;GO:0009019//tRNA (guanine-N1-)-methyltransferase activity;GO:0016740//transferase activity;GO:0052905//tRNA (guanine(9)-N(1))-methyltransferase activity	GO:0002939//tRNA N1-guanine methylation;GO:0030488//tRNA methylation;GO:0032259//methylation	--
ENSBTAG00000000198	LYZ1	XP_002687436.2 lysozyme C, tracheal isozyme isoform X1 [Bos taurus]	0	0	0	0	0	0	0	0	0	0	0	0	Organismal Systems	Digestive system	ko04970//Salivary secretion	K13915	-	GO:0003796//lysozyme activity;GO:0003824//catalytic activity;GO:0016787//hydrolase activity;GO:0016798//hydrolase activity, acting on glycosyl bonds	GO:0008152//metabolic process;GO:0019835//cytolysis;GO:0042742//defense response to bacterium;GO:0050829//defense response to Gram-negative bacterium;GO:0050830//defense response to Gram-positive bacterium	--
ENSBTAG00000000199	PDP1	pyruvate dehydrogenase phosphatase catalytic subunit 1 [Source:VGNC Symbol;Acc:VGNC:32713]	29.403	29.719	29.607	12.999	14.943	12.248	2026	1869	1669	796	853	813	-	-	-	-	GO:0005739//mitochondrion;GO:0005759//mitochondrial matrix	GO:0000287//magnesium ion binding;GO:0004721//phosphoprotein phosphatase activity;GO:0004722//protein serine/threonine phosphatase activity;GO:0004741//[pyruvate dehydrogenase (lipoamide)] phosphatase activity;GO:0005509//calcium ion binding;GO:0016787//hydrolase activity;GO:0016791//phosphatase activity;GO:0043169//cation binding;GO:0046872//metal ion binding	GO:0006470//protein dephosphorylation;GO:0016311//dephosphorylation;GO:0035970//peptidyl-threonine dephosphorylation;GO:1904184//positive regulation of pyruvate dehydrogenase activity	--
ENSBTAG00000000201	LTN1	listerin E3 ubiquitin protein ligase 1 [Source:VGNC Symbol;Acc:VGNC:31078]	2.291	2.1	2.216	1.148	2.216	1.496	222	186	180	103	180	147	-	-	-	-	GO:0005829//cytosol;GO:1990112//RQC complex	GO:0004842//ubiquitin-protein transferase activity;GO:0008270//zinc ion binding;GO:0016740//transferase activity;GO:0043023//ribosomal large subunit binding;GO:0046872//metal ion binding;GO:0061630//ubiquitin protein ligase activity	GO:0016567//protein ubiquitination;GO:0043161//proteasome-mediated ubiquitin-dependent protein catabolic process;GO:0051865//protein autoubiquitination;GO:0072344//rescue of stalled ribosome;GO:1990116//ribosome-associated ubiquitin-dependent protein catabolic process	--
ENSBTAG00000000202	SLC25A19	solute carrier family 25 member 19 [Source:VGNC Symbol;Acc:VGNC:34747]	10.123	10.394	10.815	6.393	7.952	8.942	489	459	438	286	322	438	-	-	-	-	GO:0005739//mitochondrion;GO:0005743//mitochondrial inner membrane;GO:0016020//membrane;GO:0016021//integral component of membrane;GO:0031305//integral component of mitochondrial inner membrane	GO:0015234//thiamine transmembrane transporter activity	GO:0030974//thiamine pyrophosphate transport;GO:0055085//transmembrane transport;GO:0071934//thiamine transmembrane transport	--
ENSBTAG00000000203	ATP6V1G1	ATPase H+ transporting V1 subunit G1 [Source:VGNC Symbol;Acc:VGNC:26324]	73.71	77.021	69.274	87.411	86.885	84.308	1853	1770	1460	2035	1831	2149	Metabolism;Human Diseases;Metabolism;Cellular Processes;Human Diseases;Environmental Information Processing;Organismal Systems;Human Diseases;Human Diseases;Organismal Systems	Global and overview maps;Infectious disease: viral;Energy metabolism;Transport and catabolism;Immune disease;Signal transduction;Nervous system;Infectious disease: bacterial;Infectious disease: bacterial;Excretory system	ko01100//Metabolic pathways;ko05165//Human papillomavirus infection;ko00190//Oxidative phosphorylation;ko04145//Phagosome;ko05323//Rheumatoid arthritis;ko04150//mTOR signaling pathway;ko04721//Synaptic vesicle cycle;ko05120//Epithelial cell signaling in Helicobacter pylori infection;ko05110//Vibrio cholerae infection;ko04966//Collecting duct acid secretion	K02152;K02152;K02152;K02152;K02152;K02152;K02152;K02152;K02152;K02152	GO:0000221//vacuolar proton-transporting V-type ATPase, V1 domain;GO:0005765//lysosomal membrane;GO:0005829//cytosol;GO:0005886//plasma membrane;GO:0016020//membrane;GO:0016324//apical plasma membrane;GO:0016471//vacuolar proton-transporting V-type ATPase complex	GO:0016887//ATPase activity;GO:0042626//ATPase activity, coupled to transmembrane movement of substances;GO:0046961//proton-transporting ATPase activity, rotational mechanism;GO:0051117//ATPase binding	GO:0006811//ion transport;GO:0006879//cellular iron ion homeostasis;GO:0036295//cellular response to increased oxygen levels;GO:1902600//hydrogen ion transmembrane transport	--
ENSBTAG00000000204	TMEM268	transmembrane protein 268 [Source:VGNC Symbol;Acc:VGNC:36073]	10.011	10.532	10.139	10.133	8.929	10.596	371	354	313	345	274	393	-	-	-	-	GO:0016020//membrane;GO:0016021//integral component of membrane	-	-	--
ENSBTAG00000000205	MMD	monocyte to macrophage differentiation associated [Source:VGNC Symbol;Acc:VGNC:31512]	13.238	12.533	10.754	13.962	14.165	12.616	602	521	410	588	540	535	-	-	-	-	GO:0005794//Golgi apparatus;GO:0016020//membrane;GO:0016021//integral component of membrane	GO:0004672//protein kinase activity	GO:0006468//protein phosphorylation;GO:0019835//cytolysis;GO:0032880//regulation of protein localization;GO:0045666//positive regulation of neuron differentiation;GO:0045860//positive regulation of protein kinase activity	--
ENSBTAG00000000207	PUDP	pseudouridine 5'-phosphatase [Source:VGNC Symbol;Acc:VGNC:33568]	12.043	13.01	13.039	11.17	13.028	12.455	410	408	375	339	372	425	-	-	-	-	-	GO:0016787//hydrolase activity;GO:0016791//phosphatase activity	GO:0016311//dephosphorylation	--
ENSBTAG00000000210	ARHGAP31	Rho GTPase activating protein 31 [Source:VGNC Symbol;Acc:VGNC:26089]	5.838	5.808	5.929	8.348	6.888	7.843	552	502	470	731	546	752	-	-	-	-	GO:0030027//lamellipodium	GO:0005096//GTPase activator activity;GO:0017124//SH3 domain binding	GO:0007165//signal transduction;GO:0007264//small GTPase mediated signal transduction;GO:0050790//regulation of catalytic activity	--
ENSBTAG00000000211	SHROOM2	shroom family member 2 [Source:VGNC Symbol;Acc:VGNC:106927]	3.097	2.485	2.785	2.409	2.41	3.119	178	121	132	142	124	192	-	-	-	-	GO:0005737//cytoplasm;GO:0005856//cytoskeleton;GO:0005874//microtubule;GO:0005912//adherens junction;GO:0016324//apical plasma membrane;GO:0030864//cortical actin cytoskeleton;GO:0043296//apical junction complex	GO:0003779//actin binding;GO:0005515//protein binding;GO:0051015//actin filament binding	GO:0007015//actin filament organization;GO:0009987//cellular process;GO:0032401//establishment of melanosome localization;GO:0045176//apical protein localization	--
ENSBTAG00000000212	NADK	NAD kinase [Source:VGNC Symbol;Acc:VGNC:31863]	65.28	62.982	62.88	44.842	42.034	48.641	2205	1946	1777	1402	1191	1667	Metabolism;Metabolism	Global and overview maps;Metabolism of cofactors and vitamins	ko01100//Metabolic pathways;ko00760//Nicotinate and nicotinamide metabolism	K00858;K00858	-	GO:0003951//NAD+ kinase activity;GO:0016301//kinase activity;GO:0016740//transferase activity;GO:0016773//phosphotransferase activity, alcohol group as acceptor	GO:0006741//NADP biosynthetic process;GO:0016310//phosphorylation;GO:0019674//NAD metabolic process	--
ENSBTAG00000000213	TMEM39A	transmembrane protein 39A [Source:VGNC Symbol;Acc:VGNC:36082]	10.087	9.481	9.217	17.144	18.948	16.719	336	288	256	531	530	567	-	-	-	-	GO:0005783//endoplasmic reticulum;GO:0005789//endoplasmic reticulum membrane;GO:0016020//membrane;GO:0016021//integral component of membrane	-	GO:0006914//autophagy;GO:0045070//positive regulation of viral genome replication;GO:1901097//negative regulation of autophagosome maturation;GO:1902902//negative regulation of autophagosome assembly	--
ENSBTAG00000000214	OR2AD1	olfactory receptor family 2 subfamily AD member 1 [Source:VGNC Symbol;Acc:VGNC:100634]	0	0	0	0	0.073	0	0	0	0	0	1	0	Organismal Systems	Sensory system	ko04740//Olfactory transduction	K04257	GO:0005886//plasma membrane;GO:0016020//membrane;GO:0016021//integral component of membrane	GO:0004930//G-protein coupled receptor activity;GO:0004984//olfactory receptor activity	GO:0007165//signal transduction;GO:0007186//G-protein coupled receptor signaling pathway;GO:0007608//sensory perception of smell;GO:0050896//response to stimulus;GO:0050911//detection of chemical stimulus involved in sensory perception of smell	--
ENSBTAG00000000215	GNB1	G protein subunit beta 1 [Source:VGNC Symbol;Acc:VGNC:29457]	316.34	305.641	309.095	323.323	310.315	329.093	11165	9845	9255	10432	9165	11649	Organismal Systems;Human Diseases;Environmental Information Processing;Environmental Information Processing;Human Diseases;Human Diseases;Human Diseases;Human Diseases;Organismal Systems;Organismal Systems;Environmental Information Processing;Organismal Systems;Organismal Systems;Organismal Systems;Organismal Systems;Organismal Systems;Organismal Systems;Human Diseases;Organismal Systems;Organism…	Sensory system;Cancer: overview;Signal transduction;Signal transduction;Infectious disease: viral;Substance dependence;Infectious disease: viral;Infectious disease: viral;Immune system;Nervous system;Signal transduction;Nervous system;Endocrine system;Nervous system;Nervous system;Nervous system;Environmental adaptation;Substance dependence;Nervous system;Sensory system	ko04740//Olfactory transduction;ko05200//Pathways in cancer;ko04151//PI3K-Akt signaling pathway;ko04014//Ras signaling pathway;ko05170//Human immunodeficiency virus 1 infection;ko05034//Alcoholism;ko05163//Human cytomegalovirus infection;ko05167//Kaposi sarcoma-associated herpesvirus infection;ko04062//Chemokine signaling pathway;ko04723//Retrograde endocannabinoid signaling;ko04371//Apelin signa…	K04536;K04536;K04536;K04536;K04536;K04536;K04536;K04536;K04536;K04536;K04536;K04536;K04536;K04536;K04536;K04536;K04536;K04536;K04536;K04536	GO:0001750//photoreceptor outer segment;GO:0005737//cytoplasm;GO:0005834//heterotrimeric G-protein complex;GO:0016020//membrane;GO:0097381//photoreceptor disc membrane	GO:0003924//GTPase activity;GO:0005515//protein binding;GO:0030159//receptor signaling complex scaffold activity;GO:0044877//macromolecular complex binding;GO:0051020//GTPase binding	GO:0007165//signal transduction;GO:0007186//G-protein coupled receptor signaling pathway;GO:0007191//adenylate cyclase-activating dopamine receptor signaling pathway;GO:0007200//phospholipase C-activating G-protein coupled receptor signaling pathway;GO:0008283//cell proliferation;GO:0050909//sensory perception of taste;GO:0060041//retina development in camera-type eye;GO:0071380//cellular respons…	--
ENSBTAG00000000218	MAP2K5	mitogen-activated protein kinase kinase 5 [Source:VGNC Symbol;Acc:VGNC:31186]	7.903	7.334	9.361	8.836	9.882	7.74	251	213	247	253	262	246	Environmental Information Processing;Human Diseases;Organismal Systems;Organismal Systems;Cellular Processes	Signal transduction;Cardiovascular disease;Endocrine system;Nervous system;Cellular community - eukaryotes	ko04010//MAPK signaling pathway;ko05418//Fluid shear stress and atherosclerosis;ko04921//Oxytocin signaling pathway;ko04722//Neurotrophin signaling pathway;ko04540//Gap junction	K04463;K04463;K04463;K04463;K04463	GO:0005819//spindle	GO:0000166//nucleotide binding;GO:0004672//protein kinase activity;GO:0004674//protein serine/threonine kinase activity;GO:0004708//MAP kinase kinase activity;GO:0005515//protein binding;GO:0005524//ATP binding	GO:0000165//MAPK cascade;GO:0006468//protein phosphorylation;GO:0007507//heart development	--
ENSBTAG00000000219	GRIN2B	glutamate ionotropic receptor NMDA type subunit 2B [Source:VGNC Symbol;Acc:VGNC:29647]	0	0	0	0	0	0	0	0	0	0	0	0	Human Diseases;Environmental Information Processing;Human Diseases;Environmental Information Processing;Human Diseases;Environmental Information Processing;Human Diseases;Environmental Information Processing;Organismal Systems;Organismal Systems;Organismal Systems;Human Diseases;Organismal Systems;Human Diseases;Human Diseases;Human Diseases;Human Diseases	Neurodegenerative disease;Signaling molecules and interaction;Neurodegenerative disease;Signal transduction;Immune disease;Signal transduction;Substance dependence;Signal transduction;Nervous system;Nervous system;Environmental adaptation;Neurodegenerative disease;Nervous system;Substance dependence;Neurodegenerative disease;Substance dependence;Substance dependence	ko05010//Alzheimer disease;ko04080//Neuroactive ligand-receptor interaction;ko05016//Huntington disease;ko04014//Ras signaling pathway;ko05322//Systemic lupus erythematosus;ko04015//Rap1 signaling pathway;ko05034//Alcoholism;ko04024//cAMP signaling pathway;ko04728//Dopaminergic synapse;ko04724//Glutamatergic synapse;ko04713//Circadian entrainment;ko05017//Spinocerebellar ataxia;ko04720//Long-term…	K05210;K05210;K05210;K05210;K05210;K05210;K05210;K05210;K05210;K05210;K05210;K05210;K05210;K05210;K05210;K05210;K05210	GO:0005886//plasma membrane;GO:0005887//integral component of plasma membrane;GO:0016020//membrane;GO:0016021//integral component of membrane;GO:0017146//NMDA selective glutamate receptor complex;GO:0030054//cell junction;GO:0045202//synapse;GO:0045211//postsynaptic membrane;GO:0098839//postsynaptic density membrane	GO:0004970//ionotropic glutamate receptor activity;GO:0004972//NMDA glutamate receptor activity;GO:0005216//ion channel activity;GO:0015276//ligand-gated ion channel activity;GO:0016594//glycine binding;GO:0022849//glutamate-gated calcium ion channel activity;GO:0038023//signaling receptor activity	GO:0006811//ion transport;GO:0019722//calcium-mediated signaling;GO:0035235//ionotropic glutamate receptor signaling pathway;GO:0045471//response to ethanol;GO:0060079//excitatory postsynaptic potential;GO:0060291//long-term synaptic potentiation;GO:0097553//calcium ion transmembrane import into cytosol	--
ENSBTAG00000000220	NEK10	NIMA related kinase 10 [Source:VGNC Symbol;Acc:VGNC:31992]	0.554	0.779	1.039	0.456	0.756	0.651	21	27	33	16	24	25	-	-	-	-	-	GO:0004674//protein serine/threonine kinase activity	GO:0006468//protein phosphorylation;GO:0043406//positive regulation of MAP kinase activity;GO:1902749//regulation of cell cycle G2/M phase transition	--
ENSBTAG00000000221	RBM34	RNA binding motif protein 34 [Source:VGNC Symbol;Acc:VGNC:107308]	7.551	7.762	8.681	5.366	8.17	6.71	189	189	183	152	160	180	-	-	-	-	-	GO:0003676//nucleic acid binding;GO:0003723//RNA binding	-	--
ENSBTAG00000000222	ARID4B	AT-rich interaction domain 4B [Source:VGNC Symbol;Acc:VGNC:26130]	5.334	5.1	5.214	5.111	7.707	5.016	498	442	408	429	589	452	-	-	-	-	GO:0005634//nucleus;GO:0005654//nucleoplasm;GO:0005739//mitochondrion;GO:0005829//cytosol	GO:0000976//transcription regulatory region sequence-specific DNA binding;GO:0003677//DNA binding	GO:0006355//regulation of transcription, DNA-templated;GO:0006357//regulation of transcription from RNA polymerase II promoter	ARID
ENSBTAG00000000223	PPM1B	protein phosphatase, Mg2+/Mn2+ dependent 1B [Source:VGNC Symbol;Acc:VGNC:33209]	13.315	12.081	12.845	13.995	14.908	12.665	608	503	491	576	556	569	Environmental Information Processing;Environmental Information Processing	Signal transduction;Signal transduction	ko04010//MAPK signaling pathway;ko04013//MAPK signaling pathway - fly	K04461;K04461	GO:0005634//nucleus;GO:0005737//cytoplasm;GO:0005829//cytosol;GO:0016020//membrane	GO:0000287//magnesium ion binding;GO:0004721//phosphoprotein phosphatase activity;GO:0004722//protein serine/threonine phosphatase activity;GO:0016787//hydrolase activity;GO:0016791//phosphatase activity;GO:0030145//manganese ion binding;GO:0043169//cation binding;GO:0046872//metal ion binding	GO:0006470//protein dephosphorylation;GO:0006499//N-terminal protein myristoylation;GO:0032688//negative regulation of interferon-beta production;GO:0043124//negative regulation of I-kappaB kinase/NF-kappaB signaling;GO:0050687//negative regulation of defense response to virus;GO:0090263//positive regulation of canonical Wnt signaling pathway;GO:1901223//negative regulation of NIK/NF-kappaB signa…	--
ENSBTAG00000000224	TSPAN15	tetraspanin 15 [Source:VGNC Symbol;Acc:VGNC:36430]	30.395	31.508	30.694	35.166	34.577	35.133	873	828	737	935	833	1024	-	-	-	-	GO:0005768//endosome;GO:0005829//cytosol;GO:0005886//plasma membrane;GO:0005887//integral component of plasma membrane;GO:0009986//cell surface;GO:0016020//membrane;GO:0016021//integral component of membrane;GO:0016604//nuclear body;GO:0030054//cell junction;GO:0031902//late endosome membrane;GO:0043231//intracellular membrane-bounded organelle;GO:0097197//tetraspanin-enriched microdomain	GO:0019899//enzyme binding	GO:0045746//negative regulation of Notch signaling pathway;GO:0051604//protein maturation;GO:0072659//protein localization to plasma membrane	--
ENSBTAG00000000225	POLB	DNA polymerase beta [Source:VGNC Symbol;Acc:VGNC:33112]	14.563	15.571	14.153	13.455	13.667	13.468	330	323	269	282	260	310	Human Diseases;Human Diseases;Genetic Information Processing	Infectious disease: viral;Cancer: overview;Replication and repair	ko05166//Human T-cell leukemia virus 1 infection;ko05203//Viral carcinogenesis;ko03410//Base excision repair	K02330;K02330;K02330	GO:0005634//nucleus;GO:0005737//cytoplasm;GO:0005874//microtubule;GO:0005876//spindle microtubule;GO:0032991//macromolecular complex	GO:0003677//DNA binding;GO:0003887//DNA-directed DNA polymerase activity;GO:0008017//microtubule binding;GO:0016740//transferase activity;GO:0016779//nucleotidyltransferase activity;GO:0016829//lyase activity;GO:0019899//enzyme binding;GO:0034061//DNA polymerase activity;GO:0046872//metal ion binding	GO:0001701//in utero embryonic development;GO:0006259//DNA metabolic process;GO:0006260//DNA replication;GO:0006261//DNA-dependent DNA replication;GO:0006281//DNA repair;GO:0006284//base-excision repair;GO:0006287//base-excision repair, gap-filling;GO:0006303//double-strand break repair via nonhomologous end joining;GO:0006915//apoptotic process;GO:0006954//inflammatory response;GO:0006974//cellu…	--
ENSBTAG00000000226	DKK4	dickkopf WNT signaling pathway inhibitor 4 [Source:VGNC Symbol;Acc:VGNC:28082]	0	0	0	0	0	0	0	0	0	0	0	0	Human Diseases;Environmental Information Processing	Neurodegenerative disease;Signal transduction	ko05010//Alzheimer disease;ko04310//Wnt signaling pathway	K02165;K02165	GO:0005576//extracellular region;GO:0005615//extracellular space	GO:0039706//co-receptor binding;GO:0048019//receptor antagonist activity	GO:0007275//multicellular organism development;GO:0016055//Wnt signaling pathway;GO:0030178//negative regulation of Wnt signaling pathway;GO:0050794//regulation of cellular process;GO:0061170//negative regulation of hair follicle placode formation;GO:0090090//negative regulation of canonical Wnt signaling pathway;GO:2000272//negative regulation of receptor activity	--
ENSBTAG00000000228	OR2Y3B	olfactory receptor family 2 subfamily Y member 3B [Source:VGNC Symbol;Acc:VGNC:100766]	0	0	0	0	0	0	0	0	0	0	0	0	Organismal Systems	Sensory system	ko04740//Olfactory transduction	K04257	GO:0005886//plasma membrane;GO:0016020//membrane;GO:0016021//integral component of membrane	GO:0004930//G-protein coupled receptor activity;GO:0004984//olfactory receptor activity	GO:0007165//signal transduction;GO:0007186//G-protein coupled receptor signaling pathway;GO:0007608//sensory perception of smell;GO:0050896//response to stimulus;GO:0050911//detection of chemical stimulus involved in sensory perception of smell	--
ENSBTAG00000000229	CYP4A6	XP_024845916.1 cytochrome P450 4A25-like isoform X1 [Bos taurus]	0	0	0	0	0	0	0	0	0	0	0	0	Metabolism;Organismal Systems;Organismal Systems;Metabolism;Organismal Systems;Metabolism;Metabolism	Global and overview maps;Circulatory system;Sensory system;Lipid metabolism;Endocrine system;Metabolism of cofactors and vitamins;Lipid metabolism	ko01100//Metabolic pathways;ko04270//Vascular smooth muscle contraction;ko04750//Inflammatory mediator regulation of TRP channels;ko00590//Arachidonic acid metabolism;ko03320//PPAR signaling pathway;ko00830//Retinol metabolism;ko00071//Fatty acid degradation	K07425;K07425;K07425;K07425;K07425;K07425;K07425	GO:0016020//membrane;GO:0016021//integral component of membrane	GO:0004497//monooxygenase activity;GO:0005506//iron ion binding;GO:0016491//oxidoreductase activity;GO:0016705//oxidoreductase activity, acting on paired donors, with incorporation or reduction of molecular oxygen;GO:0020037//heme binding;GO:0046872//metal ion binding	-	--
ENSBTAG00000000231	BMPR1A	bone morphotic protein receptor type 1A [Source:VGNC Symbol;Acc:VGNC:26524]	3.348	3.598	2.645	1.918	3.013	2.259	228	224	151	121	172	156	Environmental Information Processing;Environmental Information Processing;Human Diseases;Cellular Processes;Environmental Information Processing	Signaling molecules and interaction;Signal transduction;Cardiovascular disease;Cellular community - eukaryotes;Signal transduction	ko04060//Cytokine-cytokine receptor interaction;ko04390//Hippo signaling pathway;ko05418//Fluid shear stress and atherosclerosis;ko04550//Signaling pathways regulating pluripotency of stem cells;ko04350//TGF-beta signaling pathway	K04673;K04673;K04673;K04673;K04673	GO:0005886//plasma membrane;GO:0005901//caveola;GO:0009897//external side of plasma membrane;GO:0009986//cell surface;GO:0016020//membrane;GO:0016021//integral component of membrane;GO:0043235//receptor complex	GO:0000166//nucleotide binding;GO:0004672//protein kinase activity;GO:0004674//protein serine/threonine kinase activity;GO:0004675//transmembrane receptor protein serine/threonine kinase activity;GO:0005025//transforming growth factor beta receptor activity, type I;GO:0005524//ATP binding;GO:0016301//kinase activity;GO:0016740//transferase activity;GO:0019211//phosphatase activator activity;GO:00…	GO:0001649//osteoblast differentiation;GO:0001701//in utero embryonic development;GO:0001707//mesoderm formation;GO:0001756//somitogenesis;GO:0001880//Mullerian duct regression;GO:0002053//positive regulation of mesenchymal cell proliferation;GO:0002062//chondrocyte differentiation;GO:0003007//heart morphogenesis;GO:0003148//outflow tract septum morphogenesis;GO:0003151//outflow tract morphogenes…	--
ENSBTAG00000000232	OR51D1	olfactory receptor family 51 subfamily D member 1 [Source:VGNC Symbol;Acc:VGNC:101073]	0	0	0	0	0	0	0	0	0	0	0	0	Organismal Systems	Sensory system	ko04740//Olfactory transduction	K04257	GO:0005886//plasma membrane;GO:0016020//membrane;GO:0016021//integral component of membrane	GO:0004930//G-protein coupled receptor activity;GO:0004984//olfactory receptor activity	GO:0007165//signal transduction;GO:0007186//G-protein coupled receptor signaling pathway;GO:0007608//sensory perception of smell;GO:0050896//response to stimulus;GO:0050911//detection of chemical stimulus involved in sensory perception of smell	--
ENSBTAG00000000233	OR51E1	olfactory receptor family 51 subfamily E member 1 [Source:VGNC Symbol;Acc:VGNC:101074]	0	0	0	0	0	0	0	0	0	0	0	0	Organismal Systems	Sensory system	ko04740//Olfactory transduction	K04257	GO:0005886//plasma membrane;GO:0016020//membrane;GO:0016021//integral component of membrane	GO:0004930//G-protein coupled receptor activity;GO:0004984//olfactory receptor activity	GO:0007165//signal transduction;GO:0007186//G-protein coupled receptor signaling pathway;GO:0007608//sensory perception of smell;GO:0050896//response to stimulus;GO:0050911//detection of chemical stimulus involved in sensory perception of smell	--
ENSBTAG00000000236	YWHAZ	tyrosine 3-monooxygenase/tryptophan 5-monooxygenase activation protein zeta [Source:VGNC Symbol;Acc:VGNC:53885]	315.851	305.627	304.865	372.704	349.192	315.237	9260	8191	7493.22	10119.2	8582	9371	Environmental Information Processing;Human Diseases;Human Diseases;Human Diseases;Environmental Information Processing;Cellular Processes;Cellular Processes;Organismal Systems;Environmental Information Processing;Environmental Information Processing	Signal transduction;Cancer: overview;Infectious disease: viral;Infectious disease: viral;Signal transduction;Cell growth and death;Cell growth and death;Aging;Signal transduction;Signal transduction	ko04151//PI3K-Akt signaling pathway;ko05203//Viral carcinogenesis;ko05161//Hepatitis B;ko05160//Hepatitis C;ko04390//Hippo signaling pathway;ko04110//Cell cycle;ko04114//Oocyte meiosis;ko04212//Longevity regulating pathway - worm;ko04013//MAPK signaling pathway - fly;ko04391//Hippo signaling pathway - fly	K16197;K16197;K16197;K16197;K16197;K16197;K16197;K16197;K16197;K16197	GO:0005737//cytoplasm;GO:0042470//melanosome	-	GO:0006468//protein phosphorylation;GO:0007165//signal transduction;GO:0034613//cellular protein localization;GO:0070372//regulation of ERK1 and ERK2 cascade	--
ENSBTAG00000000237	SIAH1	XP_005206767.2 E3 ubiquitin-protein ligase SIAH1-like [Bos taurus]	0.072	0	0	0	0	0	1	0	0	0	0	0	Genetic Information Processing;Environmental Information Processing;Environmental Information Processing;Cellular Processes	Folding, sorting and degradation;Signal transduction;Signal transduction;Cell growth and death	ko04120//Ubiquitin mediated proteolysis;ko04310//Wnt signaling pathway;ko04013//MAPK signaling pathway - fly;ko04115//p53 signaling pathway	K04506;K04506;K04506;K04506	GO:0005737//cytoplasm	GO:0005515//protein binding;GO:0008270//zinc ion binding;GO:0016740//transferase activity;GO:0031624//ubiquitin conjugating enzyme binding;GO:0046872//metal ion binding;GO:0061630//ubiquitin protein ligase activity	GO:0006511//ubiquitin-dependent protein catabolic process;GO:0007275//multicellular organism development;GO:0016567//protein ubiquitination;GO:0043161//proteasome-mediated ubiquitin-dependent protein catabolic process	--
ENSBTAG00000000238	PSD2	pleckstrin and Sec7 domain containing 2 [Source:VGNC Symbol;Acc:VGNC:33432]	0.316	0.563	0.492	0.306	0.363	0.229	10	13	14	10	12	9	Cellular Processes;Organismal Systems	Transport and catabolism;Development and regeneration	ko04144//Endocytosis;ko04361//Axon regeneration	K12494;K12494	GO:0016020//membrane;GO:0030425//dendrite;GO:0032154//cleavage furrow;GO:0032587//ruffle membrane;GO:0043025//neuronal cell body;GO:0098794//postsynapse	GO:0005085//guanyl-nucleotide exchange factor activity;GO:0005515//protein binding;GO:0005543//phospholipid binding	GO:0032012//regulation of ARF protein signal transduction;GO:0050790//regulation of catalytic activity	--
ENSBTAG00000000240	AKAP7	A-kinase anchoring protein 7 [Source:VGNC Symbol;Acc:VGNC:25788]	0.596	0.873	0.692	0.501	0.85	0.323	20.31	27.22	19.78	15.82	24.29	11.17	-	-	-	-	GO:0005634//nucleus;GO:0005737//cytoplasm;GO:0005829//cytosol;GO:0032991//macromolecular complex	GO:0019901//protein kinase binding;GO:0034237//protein kinase A regulatory subunit binding;GO:0051018//protein kinase A binding	GO:0010738//regulation of protein kinase A signaling;GO:0050804//modulation of synaptic transmission	--
ENSBTAG00000000241	STAU1	staufen double-stranded RNA binding protein 1 [Source:VGNC Symbol;Acc:VGNC:35375]	45.623	48.487	44.47	40.115	39.667	38.867	2423	2354	1980	1973	1766	2093	-	-	-	-	GO:0005737//cytoplasm;GO:0005783//endoplasmic reticulum;GO:0005829//cytosol;GO:0005886//plasma membrane;GO:0030425//dendrite;GO:0036464//cytoplasmic ribonucleoprotein granule;GO:0044297//cell body	GO:0003723//RNA binding	GO:0045070//positive regulation of viral genome replication;GO:0046726//positive regulation by virus of viral protein levels in host cell	--
ENSBTAG00000000242	PSMA2	DAA33550.1 TPA: proteasome alpha 2 subunit-like [Bos taurus]	0	0	0.494	0	0	0.119	0	0	4.92	0	0	1.43	Genetic Information Processing	Folding, sorting and degradation	ko03050//Proteasome	K02726	GO:0000502//proteasome complex;GO:0005634//nucleus;GO:0005737//cytoplasm;GO:0005839//proteasome core complex;GO:0019773//proteasome core complex, alpha-subunit complex	-	GO:0006511//ubiquitin-dependent protein catabolic process;GO:0010498//proteasomal protein catabolic process;GO:0051603//proteolysis involved in cellular protein catabolic process	--
ENSBTAG00000000243	HEBP2	heme binding protein 2 [Source:VGNC Symbol;Acc:VGNC:29798]	19.146	19.673	18.627	18.522	17.836	19.006	461	433	376	413	360	464	-	-	-	-	GO:0005737//cytoplasm;GO:0005739//mitochondrion	GO:0020037//heme binding	GO:0010917//negative regulation of mitochondrial membrane potential;GO:0010940//positive regulation of necrotic cell death;GO:0035794//positive regulation of mitochondrial membrane permeability	--
ENSBTAG00000000244	NRXN2	neurexin 2 [Source:VGNC Symbol;Acc:VGNC:32271]	0	0	0	0.029	0	0	0	0	0	3	0	0	Environmental Information Processing	Signaling molecules and interaction	ko04514//Cell adhesion molecules	K07377	GO:0005886//plasma membrane;GO:0016020//membrane;GO:0016021//integral component of membrane;GO:0032991//macromolecular complex;GO:0045202//synapse;GO:0098793//presynapse	GO:0004888//transmembrane signaling receptor activity;GO:0005246//calcium channel regulator activity;GO:0050839//cell adhesion molecule binding;GO:0097109//neuroligin family protein binding	GO:0007165//signal transduction;GO:0007268//synaptic transmission;GO:0007269//neurotransmitter secretion;GO:0007416//synapse assembly;GO:0030534//adult behavior;GO:0035176//social behavior;GO:0042297//vocal learning;GO:0071625//vocalization behavior;GO:0097104//postsynaptic membrane assembly;GO:0097116//gephyrin clustering involved in postsynaptic density assembly;GO:0097118//neuroligin clusterin…	--
ENSBTAG00000000245	NHSL1	NHS like 1 [Source:VGNC Symbol;Acc:VGNC:32072]	5.033	4.471	4.77	7.896	7.582	7.428	542	448	434	756	673	771	-	-	-	-	-	-	GO:0030154//cell differentiation	--
ENSBTAG00000000246	ME3	malic enzyme 3 [Source:VGNC Symbol;Acc:VGNC:31341]	11.71	11.045	12.23	10.783	10.12	11.167	394	339	345	336	285	381	Metabolism;Metabolism;Organismal Systems;Metabolism	Global and overview maps;Global and overview maps;Endocrine system;Carbohydrate metabolism	ko01100//Metabolic pathways;ko01200//Carbon metabolism;ko03320//PPAR signaling pathway;ko00620//Pyruvate metabolism	K00029;K00029;K00029;K00029	GO:0005739//mitochondrion	GO:0004470//malic enzyme activity;GO:0004471//malate dehydrogenase (decarboxylating) (NAD+) activity;GO:0004473//malate dehydrogenase (decarboxylating) (NADP+) activity;GO:0016491//oxidoreductase activity;GO:0046872//metal ion binding;GO:0051287//NAD binding;GO:0070401//NADP+ binding	GO:0006090//pyruvate metabolic process;GO:0006108//malate metabolic process	--
ENSBTAG00000000250	HDHD3	haloacid dehalogenase like hydrolase domain containing 3 [Source:VGNC Symbol;Acc:VGNC:29789]	19.001	21.026	19.164	32.796	33.518	36.176	518	524	438	828	766	1000	-	-	-	-	GO:0005730//nucleolus;GO:0043231//intracellular membrane-bounded organelle	-	-	--
ENSBTAG00000000251	ALAD	aminolevulinate dehydratase [Source:VGNC Symbol;Acc:VGNC:25802]	80.329	77.823	78.763	82.549	81.055	87.896	1635	1448	1344	1556	1383	1814	Metabolism;Metabolism	Global and overview maps;Metabolism of cofactors and vitamins	ko01100//Metabolic pathways;ko00860//Porphyrin metabolism	K01698;K01698	GO:0005829//cytosol	GO:0003824//catalytic activity;GO:0004655//porphobilinogen synthase activity;GO:0008270//zinc ion binding;GO:0016829//lyase activity;GO:0042802//identical protein binding;GO:0046872//metal ion binding	GO:0006779//porphyrin-containing compound biosynthetic process;GO:0006782//protoporphyrinogen IX biosynthetic process;GO:0006783//heme biosynthetic process;GO:0008152//metabolic process;GO:0033014//tetrapyrrole biosynthetic process;GO:0051260//protein homooligomerization;GO:0071353//cellular response to interleukin-4;GO:1901799//negative regulation of proteasomal protein catabolic process	--
ENSBTAG00000000252	POLE3	DNA polymerase epsilon 3, accessory subunit [Source:VGNC Symbol;Acc:VGNC:33120]	120.352	120.914	125.114	146.552	136.354	137.294	3861	3546	3365	4354	3667	4466	Genetic Information Processing;Genetic Information Processing;Genetic Information Processing	Replication and repair;Replication and repair;Replication and repair	ko03410//Base excision repair;ko03420//Nucleotide excision repair;ko03030//DNA replication	K02326;K02326;K02326	GO:0005634//nucleus;GO:0008622//epsilon DNA polymerase complex;GO:0008623//CHRAC	GO:0003677//DNA binding;GO:0031490//chromatin DNA binding;GO:0046982//protein heterodimerization activity	GO:0006272//leading strand elongation;GO:0006974//cellular response to DNA damage stimulus;GO:0031507//heterochromatin assembly;GO:0042766//nucleosome mobilization;GO:0043966//histone H3 acetylation	NF-YB
ENSBTAG00000000253	PTPRF	protein tyrosine phosphatase receptor type F [Source:VGNC Symbol;Acc:VGNC:33550]	39.244	35.971	37.269	27.271	27.633	32.769	4971	4174	3965	3217	2946	4197	Environmental Information Processing;Organismal Systems;Human Diseases;Cellular Processes	Signaling molecules and interaction;Endocrine system;Endocrine and metabolic disease;Cellular community - eukaryotes	ko04514//Cell adhesion molecules;ko04910//Insulin signaling pathway;ko04931//Insulin resistance;ko04520//Adherens junction	K05695;K05695;K05695;K05695	GO:0016020//membrane;GO:0016021//integral component of membrane;GO:0043005//neuron projection;GO:0043025//neuronal cell body	GO:0004721//phosphoprotein phosphatase activity;GO:0004725//protein tyrosine phosphatase activity;GO:0005515//protein binding;GO:0008201//heparin binding;GO:0016787//hydrolase activity;GO:0016791//phosphatase activity;GO:0035373//chondroitin sulfate proteoglycan binding;GO:0044877//macromolecular complex binding;GO:0050839//cell adhesion molecule binding	GO:0006470//protein dephosphorylation;GO:0007155//cell adhesion;GO:0010975//regulation of neuron projection development;GO:0016043//cellular component organization;GO:0016311//dephosphorylation;GO:0016477//cell migration;GO:0031102//neuron projection regeneration;GO:0035335//peptidyl-tyrosine dephosphorylation;GO:0048679//regulation of axon regeneration;GO:0099560//synaptic membrane adhesion;GO:1…	--
ENSBTAG00000000256	TLE1	TLE family member 1, transcriptional corepressor [Source:HGNC Symbol;Acc:HGNC:11837]	33.379	32.948	33.478	29.92	26.289	27.909	1301	1174	1094	1080	859	1103	-	-	-	-	GO:0005634//nucleus;GO:0005654//nucleoplasm;GO:0005667//transcription factor complex;GO:0005829//cytosol;GO:1990907//beta-catenin-TCF complex	GO:0003714//transcription corepressor activity;GO:0005515//protein binding;GO:0042802//identical protein binding	GO:0006355//regulation of transcription, DNA-templated;GO:0010628//positive regulation of gene expression;GO:0016055//Wnt signaling pathway;GO:0030178//negative regulation of Wnt signaling pathway;GO:0043124//negative regulation of I-kappaB kinase/NF-kappaB signaling;GO:0045892//negative regulation of transcription, DNA-templated;GO:0090090//negative regulation of canonical Wnt signaling pathway;…	--
ENSBTAG00000000257	MRAP2	melanocortin 2 receptor accessory protein 2 [Source:VGNC Symbol;Acc:VGNC:31596]	0	0	0	0	0	0	0	0	0	0	0	0	-	-	-	-	GO:0005783//endoplasmic reticulum;GO:0005789//endoplasmic reticulum membrane;GO:0005886//plasma membrane;GO:0016020//membrane;GO:0016021//integral component of membrane	GO:0030545//receptor regulator activity;GO:0031780//corticotropin hormone receptor binding;GO:0031781//type 3 melanocortin receptor binding;GO:0031782//type 4 melanocortin receptor binding;GO:0031783//type 5 melanocortin receptor binding;GO:0042802//identical protein binding;GO:0070996//type 1 melanocortin receptor binding	GO:0006112//energy reserve metabolic process;GO:0007631//feeding behavior;GO:0009987//cellular process;GO:0072659//protein localization to plasma membrane;GO:0097009//energy homeostasis;GO:1903077//negative regulation of protein localization to plasma membrane	--
ENSBTAG00000000259	CHIA	chitinase acidic [Source:VGNC Symbol;Acc:VGNC:55040]	0	0	0	0	0	0	0	0	0	0	0	0	Metabolism;Metabolism	Global and overview maps;Carbohydrate metabolism	ko01100//Metabolic pathways;ko00520//Amino sugar and nucleotide sugar metabolism	K01183;K01183	GO:0005576//extracellular region;GO:0005615//extracellular space	GO:0004553//hydrolase activity, hydrolyzing O-glycosyl compounds;GO:0004568//chitinase activity;GO:0008061//chitin binding;GO:0016787//hydrolase activity;GO:0016798//hydrolase activity, acting on glycosyl bonds;GO:0019900//kinase binding	GO:0002532//production of molecular mediator involved in inflammatory response;GO:0005975//carbohydrate metabolic process;GO:0006032//chitin catabolic process;GO:0008152//metabolic process;GO:0032722//positive regulation of chemokine production	--
ENSBTAG00000000260	ZNRF2	zinc and ring finger 2 [Source:VGNC Symbol;Acc:VGNC:37364]	33.368	34.959	33.648	34.348	32.721	33.128	899	861	760	857	739	905	-	-	-	-	GO:0001650//fibrillar center;GO:0005654//nucleoplasm;GO:0005737//cytoplasm;GO:0005886//plasma membrane;GO:0030659//cytoplasmic vesicle membrane;GO:0032991//macromolecular complex;GO:0043231//intracellular membrane-bounded organelle	GO:0046872//metal ion binding;GO:0061630//ubiquitin protein ligase activity	GO:0016567//protein ubiquitination	--
ENSBTAG00000000261	FAM228A	family with sequence similarity 228 member A [Source:VGNC Symbol;Acc:VGNC:28802]	0	0	0	0	0	0	0	0	0	0	0	0	-	-	-	-	-	-	-	--
ENSBTAG00000000264	RFX6	regulatory factor X6 [Source:VGNC Symbol;Acc:VGNC:33898]	0	0	0	0	0	0	0	0	0	0	0	0	Human Diseases	Endocrine and metabolic disease	ko04950//Maturity onset diabetes of the young	K19521	GO:0005634//nucleus	GO:0000976//transcription regulatory region sequence-specific DNA binding;GO:0000977//RNA polymerase II regulatory region sequence-specific DNA binding;GO:0000978//RNA polymerase II core promoter proximal region sequence-specific DNA binding;GO:0000981//RNA polymerase II transcription factor activity, sequence-specific DNA binding;GO:0001228//transcriptional activator activity, RNA polymerase II …	GO:0003309//type B pancreatic cell differentiation;GO:0003310//pancreatic A cell differentiation;GO:0003311//pancreatic D cell differentiation;GO:0006355//regulation of transcription, DNA-templated;GO:0006357//regulation of transcription from RNA polymerase II promoter;GO:0031018//endocrine pancreas development;GO:0035774//positive regulation of insulin secretion involved in cellular response to …	RFX
ENSBTAG00000000265	SYNPR	synaptoporin [Source:VGNC Symbol;Acc:VGNC:35532]	0	0.13	0	0	0	0	0	2	0	0	0	0	-	-	-	-	GO:0008021//synaptic vesicle;GO:0016020//membrane;GO:0016021//integral component of membrane;GO:0030672//synaptic vesicle membrane	-	-	--
ENSBTAG00000000266	NAB1	NGFI-A binding protein 1 [Source:VGNC Symbol;Acc:VGNC:31857]	9.394	10.063	8.825	15.718	16.588	14.059	583	544	429	841	815	812	-	-	-	-	GO:0005634//nucleus	GO:0003712//transcription cofactor activity	GO:0006355//regulation of transcription, DNA-templated;GO:0045892//negative regulation of transcription, DNA-templated	--
ENSBTAG00000000267	SMG6	SMG6 nonsense mediated mRNA decay factor [Source:VGNC Symbol;Acc:VGNC:35011]	14.605	14.111	14.388	18.396	16.533	15.532	1430	1263	1181	1668	1357	1542	Genetic Information Processing	Translation	ko03015//mRNA surveillance pathway	K11124	GO:0005634//nucleus;GO:0005697//telomerase holoenzyme complex;GO:0005730//nucleolus;GO:0005737//cytoplasm;GO:0005829//cytosol;GO:0035145//exon-exon junction complex	GO:0003723//RNA binding;GO:0004521//endoribonuclease activity;GO:0005515//protein binding;GO:0042162//telomeric DNA binding;GO:0043021//ribonucleoprotein complex binding;GO:0070034//telomerase RNA binding;GO:0070182//DNA polymerase binding	GO:0000184//nuclear-transcribed mRNA catabolic process, nonsense-mediated decay;GO:0019222//regulation of metabolic process;GO:0032204//regulation of telomere maintenance;GO:0090502//RNA phosphodiester bond hydrolysis, endonucleolytic;GO:1904354//negative regulation of telomere capping	--
ENSBTAG00000000269	CBWD2	XP_003586435.1 COBW domain-containing protein 2 isoform X2 [Bos taurus]	10.4	10.813	11.38	8.817	11.073	6.612	242	230	222	190	216	156	-	-	-	-	GO:0005737//cytoplasm	-	-	--
ENSBTAG00000000271	MNS1	meiosis specific nuclear structural 1 [Source:VGNC Symbol;Acc:VGNC:31539]	0.815	1.191	0.972	0.449	0.486	0.369	24	30	24	11	12	10	-	-	-	-	GO:0005634//nucleus;GO:0005635//nuclear envelope;GO:0005882//intermediate filament;GO:0005930//axoneme;GO:0036126//sperm flagellum	GO:0042802//identical protein binding	GO:0007283//spermatogenesis;GO:0007288//sperm axoneme assembly;GO:0044782//cilium organization;GO:0045724//positive regulation of cilium assembly;GO:0070986//left/right axis specification	--
ENSBTAG00000000273	IL5RA	interleukin 5 receptor subunit alpha [Source:VGNC Symbol;Acc:VGNC:30165]	0	0	0	0	0	0	0	0	0	0	0	0	Human Diseases;Environmental Information Processing;Environmental Information Processing;Organismal Systems	Cancer: overview;Signaling molecules and interaction;Signal transduction;Immune system	ko05200//Pathways in cancer;ko04060//Cytokine-cytokine receptor interaction;ko04630//JAK-STAT signaling pathway;ko04640//Hematopoietic cell lineage	K05067;K05067;K05067;K05067	GO:0009897//external side of plasma membrane;GO:0016020//membrane;GO:0016021//integral component of membrane;GO:0043235//receptor complex	GO:0004896//cytokine receptor activity;GO:0005515//protein binding;GO:0019955//cytokine binding	GO:0002437//inflammatory response to antigenic stimulus;GO:0019221//cytokine-mediated signaling pathway;GO:0032674//regulation of interleukin-5 production;GO:0071310//cellular response to organic substance	--
ENSBTAG00000000274	YKT6	YKT6 v-SNARE homolog [Source:VGNC Symbol;Acc:VGNC:37030]	53.45	53.407	59.546	36.353	40.54	42.131	1848	1688	1726	1164	1175	1477	Genetic Information Processing	Folding, sorting and degradation	ko04130//SNARE interactions in vesicular transport	K08516	GO:0000139//Golgi membrane;GO:0005737//cytoplasm;GO:0005739//mitochondrion;GO:0005768//endosome;GO:0005783//endoplasmic reticulum;GO:0005794//Golgi apparatus;GO:0005829//cytosol;GO:0005887//integral component of plasma membrane;GO:0016020//membrane;GO:0016021//integral component of membrane;GO:0030659//cytoplasmic vesicle membrane;GO:0031410//cytoplasmic vesicle	GO:0005484//SNAP receptor activity;GO:0016740//transferase activity;GO:0019706//protein-cysteine S-palmitoyltransferase activity	GO:0006888//ER to Golgi vesicle-mediated transport;GO:0006903//vesicle targeting;GO:0006904//vesicle docking involved in exocytosis;GO:0015031//protein transport;GO:0016192//vesicle-mediated transport;GO:0042147//retrograde transport, endosome to Golgi;GO:0061025//membrane fusion	--
ENSBTAG00000000275	PARP11	poly(ADP-ribose) polymerase family member 11 [Source:VGNC Symbol;Acc:VGNC:49073]	1.827	2.118	2.248	2.064	1.863	2.055	148	156	152	154	126	168	-	-	-	-	GO:0005635//nuclear envelope;GO:0005654//nucleoplasm;GO:0005829//cytosol;GO:0016604//nuclear body	GO:0003950//NAD+ ADP-ribosyltransferase activity;GO:0016740//transferase activity;GO:0016757//transferase activity, transferring glycosyl groups;GO:1990404//protein ADP-ribosylase activity	GO:0006998//nuclear envelope organization;GO:0070213//protein auto-ADP-ribosylation	--
ENSBTAG00000000277	IL18	interleukin 18 [Source:VGNC Symbol;Acc:VGNC:30126]	1.404	1.239	1.096	0.669	1.158	0.656	20	26	24	15	15	14	Environmental Information Processing;Human Diseases;Human Diseases;Human Diseases;Human Diseases;Organismal Systems;Human Diseases;Human Diseases;Human Diseases;Human Diseases;Human Diseases;Environmental Information Processing;Human Diseases;Organismal Systems;Human Diseases	Signaling molecules and interaction;Infectious disease: bacterial;Infectious disease: bacterial;Infectious disease: bacterial;Infectious disease: bacterial;Immune system;Infectious disease: viral;Immune disease;Infectious disease: bacterial;Immune disease;Infectious disease: parasitic;Signaling molecules and interaction;Infectious disease: bacterial;Immune system;Infectious disease: parasitic	ko04060//Cytokine-cytokine receptor interaction;ko05131//Shigellosis;ko05132//Salmonella infection;ko05130//Pathogenic Escherichia coli infection;ko05152//Tuberculosis;ko04621//NOD-like receptor signaling pathway;ko05164//Influenza A;ko05323//Rheumatoid arthritis;ko05135//Yersinia infection;ko05321//Inflammatory bowel disease;ko05144//Malaria;ko04061//Viral protein interaction with cytokine and c…	K05482;K05482;K05482;K05482;K05482;K05482;K05482;K05482;K05482;K05482;K05482;K05482;K05482;K05482;K05482	GO:0005576//extracellular region;GO:0005615//extracellular space;GO:0005737//cytoplasm	GO:0005125//cytokine activity;GO:0045515//interleukin-18 receptor binding	GO:0000165//MAPK cascade;GO:0001525//angiogenesis;GO:0006954//inflammatory response;GO:0006955//immune response;GO:0007165//signal transduction;GO:0008283//cell proliferation;GO:0009987//cellular process;GO:0010468//regulation of gene expression;GO:0010604//positive regulation of macromolecule metabolic process;GO:0010628//positive regulation of gene expression;GO:0010744//positive regulation of …	--
ENSBTAG00000000278	RNF17	ring finger protein 17 [Source:VGNC Symbol;Acc:VGNC:34035]	0	0	0	0	0	0	0	0	0	0	0	0	-	-	-	-	-	-	-	--
ENSBTAG00000000279	RAB26	RAB26, member RAS onco family [Source:VGNC Symbol;Acc:VGNC:33633]	2.895	3.318	3.741	2.68	2.714	2.549	84	88	91	72	66	75	-	-	-	-	GO:0000139//Golgi membrane;GO:0005886//plasma membrane;GO:0016020//membrane;GO:0031226//intrinsic component of plasma membrane	GO:0000166//nucleotide binding;GO:0003924//GTPase activity;GO:0005525//GTP binding;GO:0019002//GMP binding	GO:0015031//protein transport;GO:0017157//regulation of exocytosis;GO:0035272//exocrine system development;GO:0043001//Golgi to plasma membrane protein transport;GO:0045055//regulated exocytosis;GO:0099575//regulation of protein catabolic process at presynapse, modulating synaptic transmission	--
ENSBTAG00000000281	MND1	meiotic nuclear divisions 1 [Source:VGNC Symbol;Acc:VGNC:31538]	20.983	16.097	24.146	14.999	14.185	16.149	253	185	237	167	146	198	-	-	-	-	GO:0005634//nucleus	GO:0003690//double-stranded DNA binding	GO:0007131//reciprocal meiotic recombination	--
ENSBTAG00000000283	CSF1	colony stimulating factor 1 [Source:VGNC Symbol;Acc:VGNC:27753]	20.219	16.386	16.998	60.174	55.232	54.89	1508	1118	1063	4155	3452	4150	Environmental Information Processing;Human Diseases;Environmental Information Processing;Environmental Information Processing;Environmental Information Processing;Environmental Information Processing;Human Diseases;Organismal Systems;Organismal Systems;Environmental Information Processing;Environmental Information Processing	Signal transduction;Neurodegenerative disease;Signaling molecules and interaction;Signal transduction;Signal transduction;Signal transduction;Immune disease;Development and regeneration;Immune system;Signal transduction;Signaling molecules and interaction	ko04151//PI3K-Akt signaling pathway;ko05010//Alzheimer disease;ko04060//Cytokine-cytokine receptor interaction;ko04014//Ras signaling pathway;ko04010//MAPK signaling pathway;ko04015//Rap1 signaling pathway;ko05323//Rheumatoid arthritis;ko04380//Osteoclast differentiation;ko04640//Hematopoietic cell lineage;ko04668//TNF signaling pathway;ko04061//Viral protein interaction with cytokine and cytokin…	K05453;K05453;K05453;K05453;K05453;K05453;K05453;K05453;K05453;K05453;K05453	GO:0005576//extracellular region;GO:0005615//extracellular space;GO:0005886//plasma membrane;GO:0016020//membrane;GO:0016021//integral component of membrane;GO:0016604//nuclear body;GO:0048471//perinuclear region of cytoplasm;GO:1990682//CSF1-CSF1R complex	GO:0005125//cytokine activity;GO:0005157//macrophage colony-stimulating factor receptor binding;GO:0008083//growth factor activity;GO:0042802//identical protein binding;GO:0042803//protein homodimerization activity	GO:0001954//positive regulation of cell-matrix adhesion;GO:0002158//osteoclast proliferation;GO:0002376//immune system process;GO:0002931//response to ischemia;GO:0003006//developmental process involved in reproduction;GO:0006954//inflammatory response;GO:0007165//signal transduction;GO:0007169//transmembrane receptor protein tyrosine kinase signaling pathway;GO:0008284//positive regulation of ce…	--
ENSBTAG00000000284	NAALAD2	N-acetylated alpha-linked acidic dipeptidase 2 [Source:VGNC Symbol;Acc:VGNC:31855]	0	0	0	0	0	0	0	0	0	0	0	0	-	-	-	-	GO:0005886//plasma membrane;GO:0016020//membrane;GO:0016021//integral component of membrane	GO:0004180//carboxypeptidase activity;GO:0008235//metalloexopeptidase activity	GO:0006508//proteolysis	--
ENSBTAG00000000285	GUF1	GTP binding elongation factor GUF1 [Source:VGNC Symbol;Acc:VGNC:29724]	1.714	1.477	2.013	1.43	1.239	1.301	66	52	65	51	40	50	-	-	-	-	GO:0005739//mitochondrion;GO:0005743//mitochondrial inner membrane;GO:0005759//mitochondrial matrix;GO:0016020//membrane	GO:0000166//nucleotide binding;GO:0003924//GTPase activity;GO:0005525//GTP binding;GO:0016787//hydrolase activity;GO:0043022//ribosome binding;GO:0097177//mitochondrial ribosome binding	GO:0006412//translation;GO:0045727//positive regulation of translation	--
ENSBTAG00000000286	PFKM	phosphofructokinase, muscle [Source:VGNC Symbol;Acc:VGNC:32774]	9.81	10.255	8.909	10.782	10.725	11.203	458	441	353	470	422	536	Metabolism;Environmental Information Processing;Metabolism;Environmental Information Processing;Organismal Systems;Genetic Information Processing;Metabolism;Metabolism;Human Diseases;Metabolism;Metabolism;Metabolism	Global and overview maps;Signal transduction;Global and overview maps;Signal transduction;Endocrine system;Folding, sorting and degradation;Global and overview maps;Carbohydrate metabolism;Cancer: overview;Carbohydrate metabolism;Carbohydrate metabolism;Carbohydrate metabolism	ko01100//Metabolic pathways;ko04152//AMPK signaling pathway;ko01200//Carbon metabolism;ko04066//HIF-1 signaling pathway;ko04922//Glucagon signaling pathway;ko03018//RNA degradation;ko01230//Biosynthesis of amino acids;ko00010//Glycolysis / Gluconeogenesis;ko05230//Central carbon metabolism in cancer;ko00051//Fructose and mannose metabolism;ko00052//Galactose metabolism;ko00030//Pentose phosphate …	K00850;K00850;K00850;K00850;K00850;K00850;K00850;K00850;K00850;K00850;K00850;K00850	GO:0005634//nucleus;GO:0005737//cytoplasm;GO:0005829//cytosol;GO:0005945//6-phosphofructokinase complex;GO:0016020//membrane;GO:0016324//apical plasma membrane;GO:0097228//sperm principal piece	GO:0000166//nucleotide binding;GO:0003824//catalytic activity;GO:0003872//6-phosphofructokinase activity;GO:0005524//ATP binding;GO:0008022//protein C-terminus binding;GO:0008443//phosphofructokinase activity;GO:0016208//AMP binding;GO:0016301//kinase activity;GO:0016740//transferase activity;GO:0019900//kinase binding;GO:0042802//identical protein binding;GO:0046872//metal ion binding;GO:0048029…	GO:0005980//glycogen catabolic process;GO:0006002//fructose 6-phosphate metabolic process;GO:0006096//glycolytic process;GO:0008152//metabolic process;GO:0016310//phosphorylation;GO:0030388//fructose 1,6-bisphosphate metabolic process;GO:0032024//positive regulation of insulin secretion;GO:0042593//glucose homeostasis;GO:0045944//positive regulation of transcription from RNA polymerase II promote…	--
ENSBTAG00000000287	GNPDA2	glucosamine-6-phosphate deaminase 2 [Source:VGNC Symbol;Acc:VGNC:29477]	11.693	11.455	10.961	11.308	12.601	10.974	383	343	301	343	346	352	Metabolism;Metabolism	Global and overview maps;Carbohydrate metabolism	ko01100//Metabolic pathways;ko00520//Amino sugar and nucleotide sugar metabolism	K02564;K02564	GO:0005737//cytoplasm	GO:0004342//glucosamine-6-phosphate deaminase activity;GO:0016787//hydrolase activity;GO:0042802//identical protein binding	GO:0005975//carbohydrate metabolic process;GO:0006043//glucosamine catabolic process;GO:0006044//N-acetylglucosamine metabolic process;GO:0006046//N-acetylglucosamine catabolic process;GO:0006048//UDP-N-acetylglucosamine biosynthetic process;GO:0019262//N-acetylneuraminate catabolic process	--
ENSBTAG00000000288	UPF2	UPF2 regulator of nonsense mediated mRNA decay [Source:VGNC Symbol;Acc:VGNC:36681]	8.623	8.411	7.967	3.776	6.685	4.423	794	708	615	322	516	413	Genetic Information Processing;Genetic Information Processing	Translation;Translation	ko03013//Nucleocytoplasmic transport;ko03015//mRNA surveillance pathway	K14327;K14327	GO:0005634//nucleus;GO:0005737//cytoplasm;GO:0005829//cytosol;GO:0005844//polysome;GO:0035145//exon-exon junction complex;GO:0036464//cytoplasmic ribonucleoprotein granule	GO:0003723//RNA binding;GO:0005515//protein binding;GO:0042162//telomeric DNA binding	GO:0000184//nuclear-transcribed mRNA catabolic process, nonsense-mediated decay;GO:0001889//liver development;GO:0031100//organ regeneration	--
ENSBTAG00000000289	ASB8	ankyrin repeat and SOCS box containing 8 [Source:VGNC Symbol;Acc:VGNC:26201]	10.768	9.959	9.333	15.212	13.604	13.725	434	381	333	601	488	565	-	-	-	-	GO:0005737//cytoplasm	GO:0005515//protein binding	GO:0016567//protein ubiquitination;GO:0035556//intracellular signal transduction	--
ENSBTAG00000000290	ATP11B	ATPase phospholipid transporting 11B (putative) [Source:VGNC Symbol;Acc:VGNC:54671]	11.941	11.117	10.829	7.993	12.325	9.254	705	600	536	437	610	554	-	-	-	-	GO:0005783//endoplasmic reticulum;GO:0005802//trans-Golgi network;GO:0005886//plasma membrane;GO:0016020//membrane;GO:0016021//integral component of membrane;GO:0055037//recycling endosome	GO:0000166//nucleotide binding;GO:0000287//magnesium ion binding;GO:0005215//transporter activity;GO:0005524//ATP binding;GO:0046872//metal ion binding	GO:0015914//phospholipid transport;GO:0015917//aminophospholipid transport;GO:0034204//lipid translocation;GO:0045332//phospholipid translocation	--
ENSBTAG00000000291	DHTKD1	dehydrogenase E1 and transketolase domain containing 1 [Source:VGNC Symbol;Acc:VGNC:28047]	8.795	9.594	10.066	12.106	11.06	10.312	666	697	665	860	730	791	Metabolism;Metabolism;Metabolism	Global and overview maps;Amino acid metabolism;Amino acid metabolism	ko01100//Metabolic pathways;ko00310//Lysine degradation;ko00380//Tryptophan metabolism	K15791;K15791;K15791	GO:0005739//mitochondrion	GO:0004591//oxoglutarate dehydrogenase (succinyl-transferring) activity;GO:0016491//oxidoreductase activity;GO:0016624//oxidoreductase activity, acting on the aldehyde or oxo group of donors, disulfide as acceptor;GO:0030976//thiamine pyrophosphate binding	GO:0002244//hematopoietic progenitor cell differentiation;GO:0006091//generation of precursor metabolites and energy;GO:0006099//tricarboxylic acid cycle	--
ENSBTAG00000000292	TCIRG1	T cell immune regulator 1, ATPase H+ transporting V0 subunit a3 [Source:VGNC Symbol;Acc:VGNC:56298]	1.986	2.285	2.307	2.2	1.654	2.144	116	122	113	119	81	127	Metabolism;Human Diseases;Human Diseases;Metabolism;Cellular Processes;Human Diseases;Cellular Processes;Organismal Systems;Human Diseases;Human Diseases;Organismal Systems	Global and overview maps;Infectious disease: viral;Infectious disease: bacterial;Energy metabolism;Transport and catabolism;Immune disease;Transport and catabolism;Nervous system;Infectious disease: bacterial;Infectious disease: bacterial;Excretory system	ko01100//Metabolic pathways;ko05165//Human papillomavirus infection;ko05152//Tuberculosis;ko00190//Oxidative phosphorylation;ko04145//Phagosome;ko05323//Rheumatoid arthritis;ko04142//Lysosome;ko04721//Synaptic vesicle cycle;ko05120//Epithelial cell signaling in Helicobacter pylori infection;ko05110//Vibrio cholerae infection;ko04966//Collecting duct acid secretion	K02154;K02154;K02154;K02154;K02154;K02154;K02154;K02154;K02154;K02154;K02154	GO:0000220//vacuolar proton-transporting V-type ATPase, V0 domain;GO:0005634//nucleus;GO:0005764//lysosome;GO:0005770//late endosome;GO:0005886//plasma membrane;GO:0016020//membrane;GO:0016021//integral component of membrane;GO:0016324//apical plasma membrane;GO:0016471//vacuolar proton-transporting V-type ATPase complex;GO:0030667//secretory granule membrane;GO:0030670//phagocytic vesicle membra…	GO:0015078//hydrogen ion transmembrane transporter activity;GO:0051117//ATPase binding	GO:0000045//autophagosome assembly;GO:0001503//ossification;GO:0002158//osteoclast proliferation;GO:0006811//ion transport;GO:0006874//cellular calcium ion homeostasis;GO:0006914//autophagy;GO:0006915//apoptotic process;GO:0006954//inflammatory response;GO:0007035//vacuolar acidification;GO:0007039//protein catabolic process in the vacuole;GO:0010155//regulation of proton transport;GO:0010272//re…	--
ENSBTAG00000000295	CLHC1	clathrin heavy chain linker domain containing 1 [Source:VGNC Symbol;Acc:VGNC:27438]	1.447	2.306	1.322	1.13	1.212	0.772	47	69	36	34	33	26	-	-	-	-	-	-	-	--
ENSBTAG00000000296	IMPDH1	inosine monophosphate dehydrogenase 1 [Source:VGNC Symbol;Acc:VGNC:30188]	34.337	31.955	35.192	26.131	25.221	29.025	1513	1291	1301	1068	935	1300	Metabolism;Metabolism;Metabolism	Global and overview maps;Nucleotide metabolism;Xenobiotics biodegradation and metabolism	ko01100//Metabolic pathways;ko00230//Purine metabolism;ko00983//Drug metabolism - other enzymes	K00088;K00088;K00088	GO:0005634//nucleus;GO:0005737//cytoplasm;GO:0005829//cytosol	GO:0000166//nucleotide binding;GO:0003676//nucleic acid binding;GO:0003677//DNA binding;GO:0003824//catalytic activity;GO:0003938//IMP dehydrogenase activity;GO:0016491//oxidoreductase activity;GO:0046872//metal ion binding	GO:0006164//purine nucleotide biosynthetic process;GO:0006177//GMP biosynthetic process;GO:0006183//GTP biosynthetic process	--
ENSBTAG00000000297	ZNF330	zinc finger protein 330 [Source:NCBI gene (formerly Entrezgene);Acc:533230]	9.479	9.622	8.811	8.53	8.917	6.695	222	206	173	185	175.07	159	-	-	-	-	GO:0000775//chromosome, centromeric region;GO:0005634//nucleus;GO:0005694//chromosome;GO:0005730//nucleolus	GO:0008270//zinc ion binding;GO:0046872//metal ion binding	-	--
ENSBTAG00000000300	NEXMIF	neurite extension and migration factor [Source:VGNC Symbol;Acc:VGNC:32024]	1.532	1.892	1.606	0.664	1.025	0.653	132	149	116	53	74	57	-	-	-	-	GO:0005634//nucleus;GO:0005654//nucleoplasm;GO:0005829//cytosol;GO:0030496//midbody;GO:0072686//mitotic spindle	-	GO:0001953//negative regulation of cell-matrix adhesion;GO:0033629//negative regulation of cell adhesion mediated by integrin;GO:2000048//negative regulation of cell-cell adhesion mediated by cadherin;GO:2001223//negative regulation of neuron migration	--
ENSBTAG00000000301	GK	NP_001039902.1 glycerol kinase [Bos taurus]	0.252	0.311	0.301	0.034	0	0	8	9	8	1	0	0	Metabolism;Organismal Systems;Metabolism	Global and overview maps;Endocrine system;Lipid metabolism	ko01100//Metabolic pathways;ko03320//PPAR signaling pathway;ko00561//Glycerolipid metabolism	K00864;K00864;K00864	GO:0005737//cytoplasm;GO:0005739//mitochondrion;GO:0005741//mitochondrial outer membrane;GO:0016020//membrane	GO:0000166//nucleotide binding;GO:0004370//glycerol kinase activity;GO:0005524//ATP binding;GO:0016301//kinase activity;GO:0016740//transferase activity;GO:0016773//phosphotransferase activity, alcohol group as acceptor	GO:0005975//carbohydrate metabolic process;GO:0006071//glycerol metabolic process;GO:0006072//glycerol-3-phosphate metabolic process;GO:0006641//triglyceride metabolic process;GO:0016310//phosphorylation;GO:0019563//glycerol catabolic process;GO:0046167//glycerol-3-phosphate biosynthetic process	--
ENSBTAG00000000305	LMO4	LIM domain only 4 [Source:VGNC Symbol;Acc:VGNC:30936]	40.412	43.053	39.14	41.145	40.441	34.847	899	875	729	848	754	786	-	-	-	-	GO:0031252//cell leading edge	GO:0046872//metal ion binding	GO:0001843//neural tube closure;GO:0030334//regulation of cell migration;GO:0033674//positive regulation of kinase activity	--
ENSBTAG00000000306	ITK	IL2 inducible T cell kinase [Source:VGNC Symbol;Acc:VGNC:30338]	0	0	0	0	0	0	0	0	0	0	0	0	Organismal Systems;Organismal Systems;Organismal Systems	Immune system;Immune system;Immune system	ko04062//Chemokine signaling pathway;ko04660//T cell receptor signaling pathway;ko04670//Leukocyte transendothelial migration	K07363;K07363;K07363	GO:0005634//nucleus;GO:0005829//cytosol;GO:0005886//plasma membrane;GO:0005911//cell-cell junction	GO:0000166//nucleotide binding;GO:0004672//protein kinase activity;GO:0004713//protein tyrosine kinase activity;GO:0004714//transmembrane receptor protein tyrosine kinase activity;GO:0004715//non-membrane spanning protein tyrosine kinase activity;GO:0005515//protein binding;GO:0005524//ATP binding;GO:0016301//kinase activity;GO:0016740//transferase activity;GO:0046872//metal ion binding	GO:0001819//positive regulation of cytokine production;GO:0001865//NK T cell differentiation;GO:0002250//adaptive immune response;GO:0002376//immune system process;GO:0006468//protein phosphorylation;GO:0007202//activation of phospholipase C activity;GO:0016310//phosphorylation;GO:0018108//peptidyl-tyrosine phosphorylation;GO:0035556//intracellular signal transduction;GO:0038083//peptidyl-tyrosin…	--
ENSBTAG00000000308	ITCH	itchy E3 ubiquitin protein ligase [Source:VGNC Symbol;Acc:VGNC:30307]	14.373	13.968	14.109	10.322	13.427	11.598	627	557	516	417	491	513	Cellular Processes;Human Diseases;Genetic Information Processing;Environmental Information Processing	Transport and catabolism;Endocrine and metabolic disease;Folding, sorting and degradation;Signal transduction	ko04144//Endocytosis;ko04932//Non-alcoholic fatty liver disease;ko04120//Ubiquitin mediated proteolysis;ko04668//TNF signaling pathway	K05632;K05632;K05632;K05632	GO:0005634//nucleus;GO:0005654//nucleoplasm;GO:0005737//cytoplasm;GO:0005769//early endosome;GO:0005886//plasma membrane;GO:0005938//cell cortex;GO:0016020//membrane;GO:0031410//cytoplasmic vesicle;GO:0032991//macromolecular complex;GO:0043231//intracellular membrane-bounded organelle	GO:0004842//ubiquitin-protein transferase activity;GO:0005515//protein binding;GO:0016740//transferase activity;GO:0016874//ligase activity;GO:0043021//ribonucleoprotein complex binding;GO:0044389//ubiquitin-like protein ligase binding;GO:0045236//CXCR chemokine receptor binding;GO:0061630//ubiquitin protein ligase activity;GO:1990763//arrestin family protein binding	GO:0000209//protein polyubiquitination;GO:0002669//positive regulation of T cell anergy;GO:0006511//ubiquitin-dependent protein catabolic process;GO:0016567//protein ubiquitination;GO:0032088//negative regulation of NF-kappaB transcription factor activity;GO:0035519//protein K29-linked ubiquitination;GO:0043066//negative regulation of apoptotic process;GO:0043161//proteasome-mediated ubiquitin-de…	--
ENSBTAG00000000309	PTPRT	protein tyrosine phosphatase receptor type T [Source:VGNC Symbol;Acc:VGNC:57018]	0.358	0.302	0.262	0.461	0.477	0.327	26	20	16	31	29	24	-	-	-	-	GO:0005886//plasma membrane;GO:0005887//integral component of plasma membrane;GO:0009986//cell surface;GO:0016020//membrane;GO:0016021//integral component of membrane	GO:0004721//phosphoprotein phosphatase activity;GO:0004725//protein tyrosine phosphatase activity;GO:0005001//transmembrane receptor protein tyrosine phosphatase activity;GO:0005515//protein binding;GO:0008013//beta-catenin binding;GO:0016787//hydrolase activity;GO:0016790//thiolester hydrolase activity;GO:0016791//phosphatase activity;GO:0019903//protein phosphatase binding;GO:0042803//protein h…	GO:0006470//protein dephosphorylation;GO:0007156//homophilic cell adhesion via plasma membrane adhesion molecules;GO:0007169//transmembrane receptor protein tyrosine kinase signaling pathway;GO:0016311//dephosphorylation;GO:0030336//negative regulation of cell migration;GO:0035335//peptidyl-tyrosine dephosphorylation;GO:0071354//cellular response to interleukin-6;GO:1904893//negative regulation o…	--
ENSBTAG00000000310	MFAP5	microfibril associated protein 5 [Source:VGNC Symbol;Acc:VGNC:31425]	0.332	0.698	0.898	1.8	0.514	0.892	7	12	14	32	8	17	-	-	-	-	GO:0001527//microfibril;GO:0005576//extracellular region;GO:0016020//membrane;GO:0016021//integral component of membrane	-	-	--
ENSBTAG00000000312	GRINA	glutamate ionotropic receptor NMDA type subunit associated protein 1 [Source:VGNC Symbol;Acc:VGNC:29651]	34.29	33.728	37.942	34.184	33.602	34.426	1081	972	1004	998	888	1101	-	-	-	-	GO:0005783//endoplasmic reticulum;GO:0005794//Golgi apparatus;GO:0016020//membrane;GO:0016021//integral component of membrane	GO:0044325//ion channel binding	GO:0032469//endoplasmic reticulum calcium ion homeostasis;GO:1902236//negative regulation of endoplasmic reticulum stress-induced intrinsic apoptotic signaling pathway	--
ENSBTAG00000000313	NUDT13	nudix hydrolase 13 [Source:VGNC Symbol;Acc:VGNC:32327]	2.472	2.302	2.789	2.272	2.47	1.746	74	63	70	63	62	53	-	-	-	-	-	GO:0000210//NAD+ diphosphatase activity;GO:0016787//hydrolase activity;GO:0046872//metal ion binding	-	--
ENSBTAG00000000315	ECD	ecdysoneless cell cycle regulator [Source:VGNC Symbol;Acc:VGNC:28301]	19.404	21.105	21.258	20.383	18.478	20.068	699	695	642	680	558	733	-	-	-	-	GO:0005634//nucleus;GO:0005654//nucleoplasm;GO:0005737//cytoplasm;GO:0005829//cytosol	GO:0035035//histone acetyltransferase binding	GO:0045944//positive regulation of transcription from RNA polymerase II promoter	--
ENSBTAG00000000317	MAPK8IP1	mitogen-activated protein kinase 8 interacting protein 1 [Source:VGNC Symbol;Acc:VGNC:31224]	20.197	19.613	22.976	19.251	18.828	18.805	1000	891	949	886	778	944	Environmental Information Processing	Signal transduction	ko04010//MAPK signaling pathway	K04434	GO:0005737//cytoplasm;GO:0005829//cytosol;GO:0005886//plasma membrane;GO:0016020//membrane;GO:0030424//axon;GO:0030425//dendrite;GO:0043005//neuron projection;GO:0044297//cell body;GO:0044302//dentate gyrus mossy fiber;GO:0045202//synapse	GO:0005078//MAP-kinase scaffold activity;GO:0005515//protein binding;GO:0019894//kinesin binding;GO:0019901//protein kinase binding	GO:0006355//regulation of transcription, DNA-templated;GO:0007165//signal transduction;GO:0007258//JUN phosphorylation;GO:0016192//vesicle-mediated transport;GO:0046328//regulation of JNK cascade;GO:0046330//positive regulation of JNK cascade;GO:2000564//regulation of CD8-positive, alpha-beta T cell proliferation;GO:2001243//negative regulation of intrinsic apoptotic signaling pathway	--
ENSBTAG00000000320	UBAP1	ubiquitin associated protein 1 [Source:VGNC Symbol;Acc:VGNC:36571]	45.484	42.609	41.999	67.626	61.984	61.463	2021	1785	1617	2832	2360	2836	-	-	-	-	GO:0000813//ESCRT I complex;GO:0005737//cytoplasm;GO:0005829//cytosol;GO:0005886//plasma membrane;GO:0043231//intracellular membrane-bounded organelle	GO:0005515//protein binding;GO:0043130//ubiquitin binding	GO:0043162//ubiquitin-dependent protein catabolic process via the multivesicular body sorting pathway	--
ENSBTAG00000000321	TBL2	transducin beta like 2 [Source:VGNC Symbol;Acc:VGNC:35658]	8.329	7.394	7.6	14.4	13.22	12.86	366	297	280	586	487	573	-	-	-	-	GO:0005783//endoplasmic reticulum	GO:0005515//protein binding;GO:0019901//protein kinase binding;GO:0031369//translation initiation factor binding;GO:0051219//phosphoprotein binding	GO:0030968//endoplasmic reticulum unfolded protein response;GO:0042149//cellular response to glucose starvation;GO:0071456//cellular response to hypoxia	--
ENSBTAG00000000322	CD2AP	CD2 associated protein [Source:VGNC Symbol;Acc:VGNC:27022]	46.215	47.032	44.197	24.168	36.611	29.391	3615	3403	2921	1650	2329	2134	Human Diseases	Infectious disease: bacterial	ko05100//Bacterial invasion of epithelial cells	K13738	GO:0001650//fibrillar center;GO:0001726//ruffle;GO:0005737//cytoplasm;GO:0005829//cytosol;GO:0005886//plasma membrane;GO:0005911//cell-cell junction;GO:0030424//axon;GO:0030425//dendrite;GO:0031941//filamentous actin;GO:0031982//vesicle;GO:0034451//centriolar satellite	GO:0005515//protein binding;GO:0017124//SH3 domain binding;GO:0042802//identical protein binding	GO:0007015//actin filament organization;GO:0032911//negative regulation of transforming growth factor beta1 production;GO:0050714//positive regulation of protein secretion;GO:0051058//negative regulation of small GTPase mediated signal transduction;GO:1900182//positive regulation of protein localization to nucleus;GO:2000249//regulation of actin cytoskeleton reorganization	--
ENSBTAG00000000326	ENTHD1	ENTH domain containing 1 [Source:VGNC Symbol;Acc:VGNC:28508]	0	0	0	0	0	0	0	0	0	0	0	0	-	-	-	-	GO:0005768//endosome;GO:0005886//plasma membrane;GO:0030125//clathrin vesicle coat	GO:0005543//phospholipid binding;GO:0030276//clathrin binding	GO:0006897//endocytosis	--
ENSBTAG00000000328	TPPP2	tubulin polymerization promoting protein family member 2 [Source:VGNC Symbol;Acc:VGNC:36259]	0	0	0	0	0	0	0	0	0	0	0	0	-	-	-	-	GO:0005737//cytoplasm;GO:0005829//cytosol;GO:0005874//microtubule;GO:0005929//cilium;GO:0031514//motile cilium;GO:0036126//sperm flagellum;GO:0042995//cell projection	GO:0015631//tubulin binding	GO:0007283//spermatogenesis;GO:0030154//cell differentiation;GO:0032273//positive regulation of protein polymerization;GO:1901317//regulation of sperm motility	--
ENSBTAG00000000329	MEGF10	multiple EGF like domains 10 [Source:VGNC Symbol;Acc:VGNC:31375]	0	0	0.016	0.028	0.016	0	0	0	1	2	1	0	-	-	-	-	GO:0001891//phagocytic cup;GO:0005886//plasma membrane;GO:0016020//membrane;GO:0016021//integral component of membrane	GO:0001849//complement component C1q binding;GO:0005044//scavenger receptor activity;GO:0005112//Notch binding;GO:0005515//protein binding	GO:0014719//skeletal muscle satellite cell activation;GO:0014816//skeletal muscle satellite cell differentiation;GO:0014841//skeletal muscle satellite cell proliferation;GO:0022409//positive regulation of cell-cell adhesion;GO:0033002//muscle cell proliferation;GO:0034109//homotypic cell-cell adhesion;GO:0043277//apoptotic cell clearance;GO:0043652//engulfment of apoptotic cell;GO:0043654//recogn…	--
ENSBTAG00000000330	ALDH16A1	aldehyde dehydrogenase 16 family member A1 [Source:VGNC Symbol;Acc:VGNC:25806]	41.287	37.391	42.732	28.624	30.436	33.65	2033	1684	1765	1306	1257	1681	Metabolism;Metabolism;Metabolism;Metabolism;Metabolism;Metabolism;Metabolism;Metabolism;Metabolism;Metabolism;Metabolism;Metabolism;Metabolism	Global and overview maps;Amino acid metabolism;Lipid metabolism;Carbohydrate metabolism;Amino acid metabolism;Amino acid metabolism;Amino acid metabolism;Lipid metabolism;Carbohydrate metabolism;Metabolism of other amino acids;Carbohydrate metabolism;Amino acid metabolism;Metabolism of terpenoids and polyketides	ko01100//Metabolic pathways;ko00310//Lysine degradation;ko00561//Glycerolipid metabolism;ko00010//Glycolysis / Gluconeogenesis;ko00280//Valine, leucine and isoleucine degradation;ko00330//Arginine and proline metabolism;ko00380//Tryptophan metabolism;ko00071//Fatty acid degradation;ko00620//Pyruvate metabolism;ko00410//beta-Alanine metabolism;ko00053//Ascorbate and aldarate metabolism;ko00340//Hi…	K00128;K00128;K00128;K00128;K00128;K00128;K00128;K00128;K00128;K00128;K00128;K00128;K00128	-	GO:0016491//oxidoreductase activity;GO:0016620//oxidoreductase activity, acting on the aldehyde or oxo group of donors, NAD or NADP as acceptor	-	--
ENSBTAG00000000332	ERF	ETS2 repressor factor [Source:VGNC Symbol;Acc:VGNC:28576]	20.463	21.497	21.74	21.718	20.879	25.178	933	896	831	917	798	1164	-	-	-	-	GO:0005634//nucleus;GO:0005654//nucleoplasm;GO:0005829//cytosol	GO:0000981//RNA polymerase II transcription factor activity, sequence-specific DNA binding;GO:0001217//bacterial-type RNA polymerase transcriptional repressor activity, sequence-specific DNA binding;GO:0001227//transcriptional repressor activity, RNA polymerase II transcription regulatory region sequence-specific binding;GO:0003677//DNA binding;GO:0003700//transcription factor activity, sequence-…	GO:0000122//negative regulation of transcription from RNA polymerase II promoter;GO:0006355//regulation of transcription, DNA-templated;GO:0006357//regulation of transcription from RNA polymerase II promoter;GO:0030154//cell differentiation	ETS
ENSBTAG00000000333	ARHGAP20	Rho GTPase activating protein 20 [Source:VGNC Symbol;Acc:VGNC:26079]	0	0	0	0	0	0	0	0	0	0	0	0	-	-	-	-	-	GO:0005096//GTPase activator activity	GO:0007165//signal transduction;GO:0050790//regulation of catalytic activity;GO:0051056//regulation of small GTPase mediated signal transduction	--
ENSBTAG00000000335	HMGB4	high mobility group box 4 [Source:VGNC Symbol;Acc:VGNC:29876]	0	0	0	0	0	0	0	0	0	0	0	0	-	-	-	-	GO:0005634//nucleus;GO:0005694//chromosome	GO:0003677//DNA binding;GO:0008301//DNA binding, bending	GO:0006357//regulation of transcription from RNA polymerase II promoter	HMG
ENSBTAG00000000336	SLC7A3	XP_014333360.1 PREDICTED: LOW QUALITY PROTEIN: cationic amino acid transporter 3-like [Bos mutus]	0	0	0	0	0	0	0	0	0	0	0	0	-	-	-	-	GO:0005886//plasma membrane;GO:0016020//membrane;GO:0016021//integral component of membrane	GO:0000064//L-ornithine transmembrane transporter activity;GO:0015171//amino acid transmembrane transporter activity;GO:0015181//arginine transmembrane transporter activity;GO:0015189//L-lysine transmembrane transporter activity;GO:0022857//transmembrane transporter activity	GO:0006865//amino acid transport;GO:0055085//transmembrane transport;GO:0097638//L-arginine import across plasma membrane;GO:1903352//L-ornithine transmembrane transport;GO:1903401//L-lysine transmembrane transport	--
ENSBTAG00000000340	ADNP	activity dependent neuroprotector homeobox [Source:VGNC Symbol;Acc:VGNC:25683]	17.893	20.317	18.962	17.822	19.332	18.347	1739	1805	1545	1604	1575	1808	-	-	-	-	GO:0005615//extracellular space;GO:0005634//nucleus;GO:0090575//RNA polymerase II transcription factor complex	GO:0003677//DNA binding;GO:0003682//chromatin binding	GO:0010468//regulation of gene expression;GO:0043524//negative regulation of neuron apoptotic process	TF_Otx
ENSBTAG00000000341	ISOC1	isochorismatase domain containing 1 [Source:VGNC Symbol;Acc:VGNC:30301]	8.725	8.602	10.086	7.502	7.324	9.773	162	146	157	129	114	184	-	-	-	-	GO:0005737//cytoplasm	-	-	--
ENSBTAG00000000342	PLOD3	procollagen-lysine,2-oxoglutarate 5-dioxygenase 3 [Source:VGNC Symbol;Acc:VGNC:33041]	33.424	30.833	35.311	37.622	34.333	33.997	1627	1372	1441	1696	1401	1678	Metabolism;Metabolism;Metabolism	Global and overview maps;Amino acid metabolism;Glycan biosynthesis and metabolism	ko01100//Metabolic pathways;ko00310//Lysine degradation;ko00514//Other types of O-glycan biosynthesis	K13646;K13646;K13646	GO:0005615//extracellular space;GO:0005783//endoplasmic reticulum;GO:0005789//endoplasmic reticulum membrane;GO:0005794//Golgi apparatus;GO:0005802//trans-Golgi network;GO:0016020//membrane	GO:0005506//iron ion binding;GO:0008475//procollagen-lysine 5-dioxygenase activity;GO:0016491//oxidoreductase activity;GO:0016705//oxidoreductase activity, acting on paired donors, with incorporation or reduction of molecular oxygen;GO:0031418//L-ascorbic acid binding;GO:0033823//procollagen glucosyltransferase activity;GO:0046872//metal ion binding;GO:0050211//procollagen galactosyltransferase a…	GO:0001701//in utero embryonic development;GO:0001886//endothelial cell morphogenesis;GO:0006493//protein O-linked glycosylation;GO:0008104//protein localization;GO:0017185//peptidyl-lysine hydroxylation;GO:0021915//neural tube development;GO:0030199//collagen fibril organization;GO:0032963//collagen metabolic process;GO:0042311//vasodilation;GO:0046947//hydroxylysine biosynthetic process;GO:0048…	--
ENSBTAG00000000343	ZNHIT1	zinc finger HIT-type containing 1 [Source:VGNC Symbol;Acc:VGNC:37358]	31.698	30.986	33.787	22.576	29.667	29.433	376	336	336	248	295	354	-	-	-	-	GO:0000812//Swr1 complex;GO:0005634//nucleus;GO:0005654//nucleoplasm	GO:0031491//nucleosome binding;GO:0046872//metal ion binding	GO:0006338//chromatin remodeling;GO:0043486//histone exchange	--
ENSBTAG00000000344	SPACA3	sperm acrosome associated 3 [Source:VGNC Symbol;Acc:VGNC:55872]	0	0.079	0	0	0	0	0	1	0	0	0	0	Organismal Systems	Digestive system	ko04970//Salivary secretion	K13915	GO:0001669//acrosomal vesicle;GO:0002080//acrosomal membrane;GO:0005576//extracellular region;GO:0030141//secretory granule;GO:0036126//sperm flagellum;GO:0043159//acrosomal matrix	GO:0003796//lysozyme activity	GO:0007342//fusion of sperm to egg plasma membrane;GO:0009566//fertilization;GO:0035036//sperm-egg recognition	--
ENSBTAG00000000345	CLDN15	claudin 15 [Source:VGNC Symbol;Acc:VGNC:27405]	0	0.047	0	0.094	0.052	0.085	0	1	0	2	1	2	Human Diseases;Environmental Information Processing;Cellular Processes;Human Diseases;Organismal Systems	Infectious disease: bacterial;Signaling molecules and interaction;Cellular community - eukaryotes;Infectious disease: viral;Immune system	ko05130//Pathogenic Escherichia coli infection;ko04514//Cell adhesion molecules;ko04530//Tight junction;ko05160//Hepatitis C;ko04670//Leukocyte transendothelial migration	K06087;K06087;K06087;K06087;K06087	GO:0005886//plasma membrane;GO:0005923//bicellular tight junction;GO:0016020//membrane;GO:0016021//integral component of membrane;GO:0016328//lateral plasma membrane;GO:0030054//cell junction	GO:0005198//structural molecule activity	GO:0007155//cell adhesion;GO:0070830//bicellular tight junction assembly	--
ENSBTAG00000000347	RHOG	ras homolog family member G [Source:VGNC Symbol;Acc:VGNC:33949]	59.776	59.802	63.854	38.146	39.941	43.748	1264	1156	1132	747	708	938	Human Diseases;Human Diseases	Infectious disease: bacterial;Infectious disease: bacterial	ko05132//Salmonella infection;ko05100//Bacterial invasion of epithelial cells	K07863;K07863	GO:0005856//cytoskeleton;GO:0005886//plasma membrane;GO:0005938//cell cortex;GO:0031410//cytoplasmic vesicle;GO:0042995//cell projection	GO:0003924//GTPase activity;GO:0005525//GTP binding;GO:0019901//protein kinase binding	GO:0007015//actin filament organization;GO:0007163//establishment or maintenance of cell polarity;GO:0007264//small GTPase mediated signal transduction;GO:0007266//Rho protein signal transduction;GO:0008045//motor neuron axon guidance;GO:0008360//regulation of cell shape;GO:0016601//Rac protein signal transduction;GO:0030031//cell projection assembly;GO:0030036//actin cytoskeleton organization;GO…	--
ENSBTAG00000000354	PDE6G	phosphodiesterase 6G [Source:VGNC Symbol;Acc:VGNC:32683]	0.148	0.108	0.059	0.213	0.118	0.292	3	2	1	4	2	6	Metabolism;Metabolism;Organismal Systems	Global and overview maps;Nucleotide metabolism;Sensory system	ko01100//Metabolic pathways;ko00230//Purine metabolism;ko04744//Phototransduction	K13759;K13759;K13759	GO:0042622//photoreceptor outer segment membrane;GO:0097381//photoreceptor disc membrane	GO:0004114//3',5'-cyclic-nucleotide phosphodiesterase activity;GO:0008270//zinc ion binding;GO:0016787//hydrolase activity;GO:0030553//cGMP binding;GO:0047555//3',5'-cyclic-GMP phosphodiesterase activity	GO:0007601//visual perception;GO:0043410//positive regulation of MAPK cascade;GO:0045742//positive regulation of epidermal growth factor receptor signaling pathway;GO:0045745//positive regulation of G-protein coupled receptor protein signaling pathway;GO:0050896//response to stimulus	--
ENSBTAG00000000355	OXLD1	oxidoreductase like domain containing 1 [Source:VGNC Symbol;Acc:VGNC:32511]	4.487	3.66	3.568	2.167	2.3	2.601	114	85	76	51	49	67	-	-	-	-	-	-	-	--
ENSBTAG00000000356	CCDC137	coiled-coil domain containing 137 [Source:VGNC Symbol;Acc:VGNC:26849]	10.651	9.588	8.897	6.706	7.27	6.612	367	302	257	214	210	231	-	-	-	-	GO:0001650//fibrillar center;GO:0005694//chromosome;GO:0005730//nucleolus	-	-	--
ENSBTAG00000000357	PRAG1	PEAK1 related, kinase-activating pseudokinase 1 [Source:HGNC Symbol;Acc:HGNC:25438]	5.489	5.331	5.235	15.158	13.913	17.166	544	481	434	1384	1150	1715	-	-	-	-	GO:0005634//nucleus;GO:0005925//focal adhesion	GO:0004672//protein kinase activity;GO:0005524//ATP binding;GO:0042802//identical protein binding	GO:0006468//protein phosphorylation;GO:0008593//regulation of Notch signaling pathway;GO:0016477//cell migration	--
ENSBTAG00000000359	EIF3J	eukaryotic translation initiation factor 3 subunit J [Source:VGNC Symbol;Acc:VGNC:28400]	25.172	21.978	29.382	14.879	27.548	17.537	327	261	320	179	300	231	Genetic Information Processing	Translation	ko03013//Nucleocytoplasmic transport	K03245	GO:0005737//cytoplasm;GO:0005829//cytosol;GO:0005852//eukaryotic translation initiation factor 3 complex;GO:0016282//eukaryotic 43S preinitiation complex;GO:0033290//eukaryotic 48S preinitiation complex	GO:0003743//translation initiation factor activity;GO:0042802//identical protein binding	GO:0001732//formation of cytoplasmic translation initiation complex;GO:0002183//cytoplasmic translational initiation;GO:0006412//translation;GO:0006413//translational initiation	--
ENSBTAG00000000362	SPG11	SPG11 vesicle trafficking associated, spatacsin [Source:VGNC Symbol;Acc:VGNC:35207]	5.835	5.678	5.657	6.143	6.554	5.293	706	610	575	685	620	650	-	-	-	-	GO:0005730//nucleolus;GO:0005737//cytoplasm;GO:0005829//cytosol;GO:0005886//plasma membrane;GO:0016020//membrane;GO:0016021//integral component of membrane;GO:0030424//axon;GO:0030425//dendrite;GO:0031410//cytoplasmic vesicle;GO:0045202//synapse	-	GO:0007040//lysosome organization;GO:0007268//synaptic transmission;GO:0008088//axo-dendritic transport;GO:0048489//synaptic vesicle transport;GO:0048675//axon extension;GO:0090389//phagosome-lysosome fusion involved in apoptotic cell clearance;GO:0090659//walking behavior	--
ENSBTAG00000000363	BDP1	B double prime 1, subunit of RNA polymerase III transcription initiation factor IIIB [Source:VGNC Symbol;Acc:VGNC:26462]	2.051	2.488	2.136	0.865	1.025	0.983	284	315	248	111	119	138	-	-	-	-	GO:0000126//transcription factor TFIIIB complex;GO:0005654//nucleoplasm	GO:0001156//TFIIIC-class transcription factor binding	GO:0070898//RNA polymerase III transcriptional preinitiation complex assembly	--
ENSBTAG00000000365	TDP2	tyrosyl-DNA phosphodiesterase 2 [Source:VGNC Symbol;Acc:VGNC:35714]	4.012	3.998	3.137	2.383	2.738	1.956	180	164	118	99	103	89	-	-	-	-	GO:0005634//nucleus;GO:0005654//nucleoplasm;GO:0005730//nucleolus;GO:0005737//cytoplasm;GO:0016235//aggresome;GO:0016604//nuclear body;GO:0016605//PML body	GO:0000287//magnesium ion binding;GO:0003697//single-stranded DNA binding;GO:0003824//catalytic activity;GO:0004518//nuclease activity;GO:0005515//protein binding;GO:0016787//hydrolase activity;GO:0030145//manganese ion binding;GO:0036317//tyrosyl-RNA phosphodiesterase activity;GO:0046872//metal ion binding;GO:0070260//5'-tyrosyl-DNA phosphodiesterase activity	GO:0006281//DNA repair;GO:0006302//double-strand break repair;GO:0006974//cellular response to DNA damage stimulus;GO:0048666//neuron development;GO:0090305//nucleic acid phosphodiester bond hydrolysis	--
ENSBTAG00000000368	OR56A1	olfactory receptor family 56 subfamily A member 1 [Source:VGNC Symbol;Acc:VGNC:101261]	0	0	0	0	0	0	0	0	0	0	0	0	Organismal Systems	Sensory system	ko04740//Olfactory transduction	K04257	GO:0005887//integral component of plasma membrane;GO:0016020//membrane;GO:0016021//integral component of membrane	GO:0004930//G-protein coupled receptor activity;GO:0004984//olfactory receptor activity	GO:0007165//signal transduction;GO:0007186//G-protein coupled receptor signaling pathway;GO:0050911//detection of chemical stimulus involved in sensory perception of smell	--
ENSBTAG00000000369	EPS8	epidermal growth factor receptor pathway substrate 8 [Source:VGNC Symbol;Acc:VGNC:28555]	26.92	24.171	23.411	35.808	35.45	32.532	1677	1383	1222	2076	1857	2070	-	-	-	-	GO:0005737//cytoplasm;GO:0005886//plasma membrane;GO:0005903//brush border;GO:0005938//cell cortex;GO:0014069//postsynaptic density;GO:0017146//NMDA selective glutamate receptor complex;GO:0032420//stereocilium;GO:0032421//stereocilium bundle;GO:0032426//stereocilium tip;GO:0032587//ruffle membrane;GO:0045202//synapse	GO:0003779//actin binding;GO:0005515//protein binding;GO:0031267//small GTPase binding;GO:0035591//signaling adaptor activity	GO:0007266//Rho protein signal transduction;GO:0008344//adult locomotory behavior;GO:0008360//regulation of cell shape;GO:0010458//exit from mitosis;GO:0016601//Rac protein signal transduction;GO:0030832//regulation of actin filament length;GO:0031532//actin cytoskeleton reorganization;GO:0035023//regulation of Rho protein signal transduction;GO:0036336//dendritic cell migration;GO:0048149//behav…	--
ENSBTAG00000000371	DIS3L	DIS3 like exosome 3'-5' exoribonuclease [Source:VGNC Symbol;Acc:VGNC:28073]	25.997	24.379	24.389	16.268	15.878	17.071	1541	1321	1212	893	789	1026	Genetic Information Processing	Folding, sorting and degradation	ko03018//RNA degradation	K18681	GO:0000177//cytoplasmic exosome (RNase complex);GO:0000178//exosome (RNase complex);GO:0005737//cytoplasm;GO:0005813//centrosome;GO:0005829//cytosol;GO:0005886//plasma membrane;GO:0031090//organelle membrane	GO:0000175//3'-5'-exoribonuclease activity;GO:0003723//RNA binding;GO:0004540//ribonuclease activity;GO:0019899//enzyme binding	GO:0016075//rRNA catabolic process;GO:0090503//RNA phosphodiester bond hydrolysis, exonucleolytic	--
ENSBTAG00000000372	TIPIN	TIMELESS interacting protein [Source:VGNC Symbol;Acc:VGNC:35877]	11.409	11.939	11.565	10.098	9.609	8.808	299	288	254	247	214	235	-	-	-	-	GO:0000785//chromatin;GO:0005634//nucleus;GO:0005737//cytoplasm;GO:0031298//replication fork protection complex	GO:0003677//DNA binding	GO:0000076//DNA replication checkpoint;GO:0000077//DNA damage checkpoint;GO:0006974//cellular response to DNA damage stimulus;GO:0007049//cell cycle;GO:0008284//positive regulation of cell proliferation;GO:0009411//response to UV;GO:0009987//cellular process;GO:0031573//intra-S DNA damage checkpoint;GO:0043111//replication fork arrest;GO:0044770//cell cycle phase transition;GO:0048478//replicatio…	--
ENSBTAG00000000374	LRRTM4	leucine rich repeat transmembrane neuronal 4 [Source:VGNC Symbol;Acc:VGNC:59345]	0	0.098	0	0	0	0.029	0	3	0	0	0	1	-	-	-	-	GO:0005615//extracellular space;GO:0016020//membrane;GO:0016021//integral component of membrane;GO:0031012//extracellular matrix	GO:0005515//protein binding	-	--
ENSBTAG00000000375	SSRP1	structure specific recognition protein 1 [Source:VGNC Symbol;Acc:VGNC:35323]	262.885	260.895	271.496	277.109	262.274	269.806	11923	10819	10322	11637	9970	12407	-	-	-	-	GO:0005634//nucleus;GO:0005694//chromosome;GO:0035101//FACT complex	GO:0003677//DNA binding;GO:0003682//chromatin binding;GO:0031491//nucleosome binding;GO:0042393//histone binding	GO:0006260//DNA replication;GO:0006281//DNA repair;GO:0006974//cellular response to DNA damage stimulus;GO:1902275//regulation of chromatin organization	HMG
ENSBTAG00000000376	P2RX3	purinergic receptor P2X 3 [Source:VGNC Symbol;Acc:VGNC:32519]	0	0	0	0	0	0	0	0	0	0	0	0	Environmental Information Processing;Environmental Information Processing;Organismal Systems	Signaling molecules and interaction;Signal transduction;Sensory system	ko04080//Neuroactive ligand-receptor interaction;ko04020//Calcium signaling pathway;ko04742//Taste transduction	K05217;K05217;K05217	GO:0005639//integral component of nuclear inner membrane;GO:0005887//integral component of plasma membrane;GO:0016020//membrane;GO:0016021//integral component of membrane;GO:0030424//axon;GO:0043005//neuron projection;GO:0043235//receptor complex;GO:0098794//postsynapse	GO:0000166//nucleotide binding;GO:0001614//purinergic nucleotide receptor activity;GO:0004931//extracellular ATP-gated cation channel activity;GO:0005216//ion channel activity;GO:0005524//ATP binding;GO:0015267//channel activity	GO:0001666//response to hypoxia;GO:0006811//ion transport;GO:0006812//cation transport;GO:0007165//signal transduction;GO:0007268//synaptic transmission;GO:0007274//neuromuscular synaptic transmission;GO:0009266//response to temperature stimulus;GO:0009408//response to heat;GO:0009409//response to cold;GO:0009612//response to mechanical stimulus;GO:0009743//response to carbohydrate;GO:0010033//re…	--
ENSBTAG00000000377	BMX	BMX non-receptor tyrosine kinase [Source:VGNC Symbol;Acc:VGNC:26529]	0.076	0.028	0.12	0.054	0.03	0.05	3	1	4	2	1	2	-	-	-	-	GO:0005654//nucleoplasm;GO:0005886//plasma membrane;GO:0032587//ruffle membrane	GO:0000166//nucleotide binding;GO:0004672//protein kinase activity;GO:0004713//protein tyrosine kinase activity;GO:0004714//transmembrane receptor protein tyrosine kinase activity;GO:0004715//non-membrane spanning protein tyrosine kinase activity;GO:0005524//ATP binding;GO:0016301//kinase activity;GO:0016740//transferase activity;GO:0046872//metal ion binding	GO:0002250//adaptive immune response;GO:0006468//protein phosphorylation;GO:0007165//signal transduction;GO:0016310//phosphorylation;GO:0035556//intracellular signal transduction;GO:0038083//peptidyl-tyrosine autophosphorylation;GO:0046777//protein autophosphorylation;GO:0050853//B cell receptor signaling pathway	--
ENSBTAG00000000379	GOLT1B	golgi transport 1B [Source:VGNC Symbol;Acc:VGNC:29495]	16.612	16.54	16.87	21.214	21.411	16.992	323	294	275	382	349	335	-	-	-	-	GO:0000139//Golgi membrane;GO:0005783//endoplasmic reticulum;GO:0005794//Golgi apparatus;GO:0016020//membrane;GO:0016021//integral component of membrane;GO:0032991//macromolecular complex	-	GO:0015031//protein transport;GO:0016192//vesicle-mediated transport	--
ENSBTAG00000000381	S1PR4	sphingosine-1-phosphate receptor 4 [Source:VGNC Symbol;Acc:VGNC:34255]	0	0	0	0	0	0	0	0	0	0	0	0	Environmental Information Processing;Environmental Information Processing;Environmental Information Processing	Signaling molecules and interaction;Signal transduction;Signal transduction	ko04080//Neuroactive ligand-receptor interaction;ko04068//FoxO signaling pathway;ko04071//Sphingolipid signaling pathway	K04293;K04293;K04293	GO:0005737//cytoplasm;GO:0005739//mitochondrion;GO:0005886//plasma membrane;GO:0016020//membrane;GO:0016021//integral component of membrane	GO:0004930//G-protein coupled receptor activity;GO:0038036//sphingosine-1-phosphate receptor activity	GO:0003376//sphingosine-1-phosphate signaling pathway;GO:0007186//G-protein coupled receptor signaling pathway;GO:0007189//adenylate cyclase-activating G-protein coupled receptor signaling pathway;GO:0019222//regulation of metabolic process	--
ENSBTAG00000000382	MED27	mediator complex subunit 27 [Source:VGNC Symbol;Acc:VGNC:31363]	15.309	16.485	17.849	15.354	14.775	15.361	576	567	563	535	466	586	Organismal Systems	Endocrine system	ko04919//Thyroid hormone signaling pathway	K15170	GO:0005634//nucleus;GO:0005654//nucleoplasm;GO:0005667//transcription factor complex;GO:0005730//nucleolus;GO:0005829//cytosol;GO:0016592//mediator complex	GO:0003713//transcription coactivator activity	GO:0006357//regulation of transcription from RNA polymerase II promoter;GO:0019827//stem cell population maintenance;GO:0045893//positive regulation of transcription, DNA-templated	--
ENSBTAG00000000385	ZBTB18	zinc finger and BTB domain containing 18 [Source:VGNC Symbol;Acc:VGNC:37063]	7.278	8.406	9.058	5.799	6.689	8.632	405	379	394	320	327	381	-	-	-	-	GO:0000792//heterochromatin;GO:0005634//nucleus;GO:0005654//nucleoplasm;GO:0016607//nuclear speck	GO:0001227//transcriptional repressor activity, RNA polymerase II transcription regulatory region sequence-specific binding;GO:0005515//protein binding;GO:0043565//sequence-specific DNA binding;GO:1990837//sequence-specific double-stranded DNA binding	GO:0000122//negative regulation of transcription from RNA polymerase II promoter;GO:0045944//positive regulation of transcription from RNA polymerase II promoter	ZBTB
ENSBTAG00000000387	NICN1	nicolin 1 [Source:VGNC Symbol;Acc:VGNC:106837]	13.338	14.39	15.29	13.577	13.868	13.004	436	430	419	411	380	431	-	-	-	-	GO:0005654//nucleoplasm	-	-	--
ENSBTAG00000000389	ZNF212	zinc finger protein 212 [Source:VGNC Symbol;Acc:VGNC:37226]	5.403	6.176	5.972	9.002	7.524	5.634	245	256	227	378	286	259	Human Diseases	Infectious disease: viral	ko05168//Herpes simplex virus 1 infection	K09228	GO:0005654//nucleoplasm	GO:0000978//RNA polymerase II core promoter proximal region sequence-specific DNA binding;GO:0003677//DNA binding;GO:0003700//transcription factor activity, sequence-specific DNA binding;GO:0042802//identical protein binding;GO:0046872//metal ion binding	GO:0006355//regulation of transcription, DNA-templated;GO:0006357//regulation of transcription from RNA polymerase II promoter	zf-C2H2
ENSBTAG00000000390	TPST1	tyrosylprotein sulfotransferase 1 [Source:VGNC Symbol;Acc:VGNC:36264]	14.898	14.314	15.391	15.141	13.41	12.487	493	433	427	464	372	419	-	-	-	-	GO:0000139//Golgi membrane;GO:0005794//Golgi apparatus	GO:0008146//sulfotransferase activity;GO:0008476//protein-tyrosine sulfotransferase activity;GO:0016740//transferase activity	GO:0006478//peptidyl-tyrosine sulfation;GO:0009987//cellular process	--
ENSBTAG00000000392	ASCC1	activating signal cointegrator 1 complex subunit 1 [Source:VGNC Symbol;Acc:VGNC:26203]	21.987	21.529	21.678	32.276	28.393	27.689	715	640	591	972	774	913	-	-	-	-	GO:0005634//nucleus;GO:0005667//transcription factor complex;GO:0031594//neuromuscular junction	GO:0003676//nucleic acid binding;GO:0003723//RNA binding	GO:0006355//regulation of transcription, DNA-templated	--
ENSBTAG00000000393	SSPN	sarcospan [Source:VGNC Symbol;Acc:VGNC:35317]	2.193	2.649	3.161	4.786	3.488	4.551	48	53	58	97	64	101	-	-	-	-	GO:0005887//integral component of plasma membrane;GO:0016010//dystrophin-associated glycoprotein complex;GO:0016020//membrane;GO:0016021//integral component of membrane;GO:0030133//transport vesicle;GO:0042383//sarcolemma	-	-	--
ENSBTAG00000000394	BACE2	beta-secretase 2 [Source:VGNC Symbol;Acc:VGNC:26401]	60.778	60.01	59.508	69.676	70.16	74.875	2043	1844	1677	2169	1977	2552	Human Diseases	Neurodegenerative disease	ko05010//Alzheimer disease	K07747	GO:0005768//endosome;GO:0005783//endoplasmic reticulum;GO:0005794//Golgi apparatus;GO:0005802//trans-Golgi network;GO:0005886//plasma membrane;GO:0016020//membrane;GO:0016021//integral component of membrane	GO:0004190//aspartic-type endopeptidase activity;GO:0008233//peptidase activity;GO:0016787//hydrolase activity	GO:0006508//proteolysis;GO:0006509//membrane protein ectodomain proteolysis;GO:0042593//glucose homeostasis;GO:0042985//negative regulation of amyloid precursor protein biosynthetic process;GO:0050435//beta-amyloid metabolic process	--
ENSBTAG00000000395	ADAMTS20	ADAM metallopeptidase with thrombospondin type 1 motif 20 [Source:VGNC Symbol;Acc:VGNC:25625]	0	0	0.012	0.011	0	0.031	0	0	1	1	0	3	-	-	-	-	GO:0005576//extracellular region;GO:0005615//extracellular space;GO:0031012//extracellular matrix	GO:0004175//endopeptidase activity;GO:0004222//metalloendopeptidase activity;GO:0008233//peptidase activity;GO:0008237//metallopeptidase activity;GO:0008270//zinc ion binding;GO:0016787//hydrolase activity;GO:0046872//metal ion binding	GO:0006508//proteolysis;GO:0009967//positive regulation of signal transduction;GO:0030198//extracellular matrix organization;GO:0043066//negative regulation of apoptotic process;GO:0045636//positive regulation of melanocyte differentiation;GO:0048070//regulation of developmental pigmentation	--
ENSBTAG00000000396	PIM1	Pim-1 proto-onco, serine/threonine kinase [Source:VGNC Symbol;Acc:VGNC:32899]	14.999	15.56	17.66	133.425	110.433	89.752	697	661	688	5742	4302	4229	Human Diseases;Environmental Information Processing;Human Diseases;Human Diseases;Human Diseases	Cancer: overview;Signal transduction;Cancer: overview;Endocrine and metabolic disease;Cancer: specific types	ko05200//Pathways in cancer;ko04630//JAK-STAT signaling pathway;ko05206//MicroRNAs in cancer;ko04933//AGE-RAGE signaling pathway in diabetic complications;ko05221//Acute myeloid leukemia	K04702;K04702;K04702;K04702;K04702	GO:0005634//nucleus;GO:0005730//nucleolus;GO:0005737//cytoplasm;GO:0005829//cytosol	GO:0000166//nucleotide binding;GO:0004672//protein kinase activity;GO:0004674//protein serine/threonine kinase activity;GO:0005524//ATP binding;GO:0016301//kinase activity;GO:0016740//transferase activity;GO:0030145//manganese ion binding;GO:0043024//ribosomal small subunit binding	GO:0006468//protein phosphorylation;GO:0006915//apoptotic process;GO:0007049//cell cycle;GO:0016310//phosphorylation;GO:0022898//regulation of transmembrane transporter activity;GO:0043066//negative regulation of apoptotic process;GO:0043433//negative regulation of sequence-specific DNA binding transcription factor activity;GO:0045893//positive regulation of transcription, DNA-templated;GO:004677…	--
ENSBTAG00000000397	CNPY1	canopy FGF signaling regulator 1 [Source:VGNC Symbol;Acc:VGNC:27526]	0	0	0	0	0	0	0	0	0	0	0	0	-	-	-	-	GO:0005783//endoplasmic reticulum	-	-	--
ENSBTAG00000000399	NANOS3	nanos C2HC-type zinc finger 3 [Source:HGNC Symbol;Acc:HGNC:22048]	0.15	0	0	0.162	0	0	2	0	0	2	0	0	-	-	-	-	GO:0000932//cytoplasmic mRNA processing body;GO:0005634//nucleus;GO:0005737//cytoplasm;GO:0010494//cytoplasmic stress granule;GO:0048471//perinuclear region of cytoplasm	GO:0003723//RNA binding;GO:0003729//mRNA binding;GO:0008270//zinc ion binding;GO:0046872//metal ion binding	GO:0006417//regulation of translation;GO:0007281//germ cell development;GO:0007283//spermatogenesis;GO:0017148//negative regulation of translation;GO:0048477//oogenesis;GO:0051726//regulation of cell cycle;GO:1900153//positive regulation of nuclear-transcribed mRNA catabolic process, deadenylation-dependent decay;GO:2001234//negative regulation of apoptotic signaling pathway	--
ENSBTAG00000000400	KRT85	keratin 85 [Source:VGNC Symbol;Acc:VGNC:50410]	0.049	0.053	0	0	0	0.048	2	2	0	0	0	2	-	-	-	-	GO:0005882//intermediate filament;GO:0045095//keratin filament	-	-	--
ENSBTAG00000000401	TTC24	tetratricopeptide repeat domain 24 [Source:VGNC Symbol;Acc:VGNC:36463]	0	0	0	0	0	0	0	0	0	0	0	0	-	-	-	-	-	GO:0005515//protein binding	-	--
ENSBTAG00000000404	NAXE	NAD(P)HX epimerase [Source:VGNC Symbol;Acc:VGNC:55632]	67.32	63.382	73.442	54.571	58.274	62.322	1894	1641	1741	1426	1381	1779	-	-	-	-	GO:0005576//extracellular region;GO:0005615//extracellular space;GO:0005739//mitochondrion;GO:0005929//cilium;GO:0044297//cell body	GO:0000166//nucleotide binding;GO:0016853//isomerase activity;GO:0042802//identical protein binding;GO:0046872//metal ion binding;GO:0052856//NADHX epimerase activity;GO:0052857//NADPHX epimerase activity	GO:0002040//sprouting angiogenesis;GO:0010874//regulation of cholesterol efflux;GO:0016525//negative regulation of angiogenesis;GO:0031580//membrane raft distribution;GO:0046496//nicotinamide nucleotide metabolic process	--
ENSBTAG00000000405	VKORC1	vitamin K epoxide reductase complex subunit 1 [Source:NCBI gene (formerly Entrezgene);Acc:445422]	14.284	16.08	13.49	15.462	15.802	18.59	413	425	327	414	383	545	Metabolism;Metabolism	Global and overview maps;Metabolism of cofactors and vitamins	ko01100//Metabolic pathways;ko00130//Ubiquinone and other terpenoid-quinone biosynthesis	K05357;K05357	GO:0005783//endoplasmic reticulum;GO:0005789//endoplasmic reticulum membrane;GO:0016020//membrane;GO:0016021//integral component of membrane	GO:0016491//oxidoreductase activity;GO:0047057//vitamin-K-epoxide reductase (warfarin-sensitive) activity;GO:0048038//quinone binding	GO:0006805//xenobiotic metabolic process;GO:0007596//blood coagulation;GO:0017187//peptidyl-glutamic acid carboxylation;GO:0042373//vitamin K metabolic process;GO:0060348//bone development	--
ENSBTAG00000000406	GPATCH4	G-patch domain containing 4 [Source:VGNC Symbol;Acc:VGNC:29519]	15.23	15.505	15.641	10.889	12.178	8.591	481	454	420	323	327	279	-	-	-	-	-	GO:0003676//nucleic acid binding	GO:0002244//hematopoietic progenitor cell differentiation	--
ENSBTAG00000000409	CDC40	cell division cycle 40 [Source:VGNC Symbol;Acc:VGNC:27068]	4.137	4.193	3.972	3.959	5.467	4.127	246	222	193	218	267	240	Genetic Information Processing	Transcription	ko03040//Spliceosome	K12816	GO:0005654//nucleoplasm;GO:0016607//nuclear speck;GO:0071007//U2-type catalytic step 2 spliceosome;GO:0071013//catalytic step 2 spliceosome	GO:0003729//mRNA binding;GO:0005515//protein binding	GO:0000398//mRNA splicing, via spliceosome	--
ENSBTAG00000000410	PAX4	paired box 4 [Source:VGNC Symbol;Acc:VGNC:53663]	0	0	0	0	0	0	0	0	0	0	0	0	Human Diseases	Endocrine and metabolic disease	ko04950//Maturity onset diabetes of the young	K08032	GO:0005634//nucleus	GO:0000978//RNA polymerase II core promoter proximal region sequence-specific DNA binding;GO:0000981//RNA polymerase II transcription factor activity, sequence-specific DNA binding;GO:0001227//transcriptional repressor activity, RNA polymerase II transcription regulatory region sequence-specific binding;GO:0003677//DNA binding	GO:0000122//negative regulation of transcription from RNA polymerase II promoter;GO:0006355//regulation of transcription, DNA-templated;GO:0006357//regulation of transcription from RNA polymerase II promoter;GO:0031016//pancreas development;GO:0045595//regulation of cell differentiation;GO:0045597//positive regulation of cell differentiation;GO:0048856//anatomical structure development	PAX
ENSBTAG00000000411	HGS	hepatocyte growth factor-regulated tyrosine kinase substrate [Source:VGNC Symbol;Acc:VGNC:29836]	32.829	30.961	30.387	34.132	31.767	34.939	1641	1417	1276	1582	1338	1780	Cellular Processes;Cellular Processes	Transport and catabolism;Transport and catabolism	ko04144//Endocytosis;ko04145//Phagosome	K12182;K12182	GO:0005737//cytoplasm;GO:0005764//lysosome;GO:0005768//endosome;GO:0005769//early endosome;GO:0005829//cytosol;GO:0016020//membrane;GO:0031901//early endosome membrane;GO:0032585//multivesicular body membrane;GO:0033565//ESCRT-0 complex;GO:0043231//intracellular membrane-bounded organelle	GO:0019904//protein domain specific binding;GO:0035091//phosphatidylinositol binding;GO:0043130//ubiquitin binding;GO:0044389//ubiquitin-like protein ligase binding;GO:0046872//metal ion binding	GO:0006622//protein targeting to lysosome;GO:0010324//membrane invagination;GO:0010628//positive regulation of gene expression;GO:0010642//negative regulation of platelet-derived growth factor receptor signaling pathway;GO:0015031//protein transport;GO:0016525//negative regulation of angiogenesis;GO:0030948//negative regulation of vascular endothelial growth factor receptor signaling pathway;GO:0…	--
ENSBTAG00000000413	NRTN	neurturin [Source:VGNC Symbol;Acc:VGNC:32270]	0.555	0.152	0.414	0.524	0.331	0.274	8	2	5	7	4	4	-	-	-	-	GO:0005576//extracellular region	GO:0008083//growth factor activity;GO:0030116//glial cell-derived neurotrophic factor receptor binding;GO:0030971//receptor tyrosine kinase binding	GO:0001755//neural crest cell migration;GO:0007169//transmembrane receptor protein tyrosine kinase signaling pathway;GO:0021675//nerve development;GO:0031175//neuron projection development;GO:0048731//system development	--
ENSBTAG00000000414	FUT6	fucosyltransferase 6 [Source:NCBI gene (formerly Entrezgene);Acc:338077]	0.207	0.725	0.198	0.224	0.396	0.286	5	16	4	5	8	7	Metabolism;Metabolism	Global and overview maps;Glycan biosynthesis and metabolism	ko01100//Metabolic pathways;ko00601//Glycosphingolipid biosynthesis - lacto and neolacto series	K07633;K07633	GO:0005794//Golgi apparatus;GO:0016020//membrane;GO:0016021//integral component of membrane;GO:0032580//Golgi cisterna membrane	GO:0008417//fucosyltransferase activity;GO:0016740//transferase activity;GO:0016757//transferase activity, transferring glycosyl groups;GO:0046920//alpha-(1->3)-fucosyltransferase activity	GO:0006486//protein glycosylation;GO:0036065//fucosylation	--
ENSBTAG00000000415	ERBIN	erbb2 interacting protein [Source:VGNC Symbol;Acc:VGNC:28565]	35.405	35.872	34.38	22.002	31.743	24.489	3228	3035	2611	1876	2501	2263	Organismal Systems	Immune system	ko04621//NOD-like receptor signaling pathway	K12796	GO:0005634//nucleus;GO:0005737//cytoplasm;GO:0005886//plasma membrane;GO:0016020//membrane;GO:0016323//basolateral plasma membrane;GO:0016607//nuclear speck;GO:0030054//cell junction;GO:0030056//hemidesmosome;GO:0098794//postsynapse	GO:0005102//receptor binding;GO:0005176//ErbB-2 class receptor binding;GO:0005515//protein binding	GO:0006605//protein targeting;GO:0007165//signal transduction;GO:0032088//negative regulation of NF-kappaB transcription factor activity;GO:0032495//response to muramyl dipeptide;GO:0032496//response to lipopolysaccharide;GO:0043113//receptor clustering;GO:0045197//establishment or maintenance of epithelial cell apical/basal polarity;GO:0070433//negative regulation of nucleotide-binding oligomeri…	--
ENSBTAG00000000417	MRPL12	mitochondrial ribosomal protein L12 [Source:VGNC Symbol;Acc:VGNC:106827]	84.914	88.582	96.352	57.899	62.12	65.02	1704	1625	1621	1076	1045	1323	Genetic Information Processing	Translation	ko03010//Ribosome	K02935	GO:0005739//mitochondrion;GO:0005743//mitochondrial inner membrane;GO:0005762//mitochondrial large ribosomal subunit;GO:0005840//ribosome	GO:0003735//structural constituent of ribosome	GO:0006390//transcription from mitochondrial promoter;GO:0006412//translation;GO:0045893//positive regulation of transcription, DNA-templated	--
ENSBTAG00000000418	TOX3	TOX high mobility group box family member 3 [Source:VGNC Symbol;Acc:VGNC:36229]	0	0	0	0	0	0	0	0	0	0	0	0	-	-	-	-	GO:0005634//nucleus;GO:0005654//nucleoplasm;GO:0005829//cytosol	GO:0003677//DNA binding;GO:0003682//chromatin binding;GO:0003713//transcription coactivator activity;GO:0031490//chromatin DNA binding;GO:0042803//protein homodimerization activity;GO:0051219//phosphoprotein binding	GO:0006357//regulation of transcription from RNA polymerase II promoter;GO:0042981//regulation of apoptotic process;GO:0043524//negative regulation of neuron apoptotic process;GO:0045944//positive regulation of transcription from RNA polymerase II promoter	HMG
ENSBTAG00000000419	PHEX	phosphate regulating endopeptidase homolog X-linked [Source:VGNC Symbol;Acc:VGNC:50571]	1.232	1.148	0.599	0.69	0.844	0.675	54	46	22	28	31	30	-	-	-	-	GO:0005783//endoplasmic reticulum;GO:0005794//Golgi apparatus;GO:0005886//plasma membrane;GO:0016020//membrane;GO:0016021//integral component of membrane;GO:0048471//perinuclear region of cytoplasm	GO:0004222//metalloendopeptidase activity;GO:0008233//peptidase activity;GO:0008237//metallopeptidase activity;GO:0016787//hydrolase activity;GO:0046872//metal ion binding	GO:0006508//proteolysis;GO:0016485//protein processing;GO:0019637//organophosphate metabolic process;GO:0030282//bone mineralization;GO:0042476//odontogenesis	--
ENSBTAG00000000421	EEA1	early endosome antigen 1 [Source:VGNC Symbol;Acc:VGNC:54421]	4.068	4.221	3.528	2.093	3.053	2.382	290	273	210	139	185	175	Cellular Processes;Human Diseases;Cellular Processes	Transport and catabolism;Infectious disease: bacterial;Transport and catabolism	ko04144//Endocytosis;ko05152//Tuberculosis;ko04145//Phagosome	K12478;K12478;K12478	GO:0005768//endosome;GO:0005769//early endosome;GO:0005829//cytosol;GO:0005969//serine-pyruvate aminotransferase complex;GO:0019897//extrinsic component of plasma membrane;GO:0031410//cytoplasmic vesicle;GO:0044308//axonal spine	GO:0005545//1-phosphatidylinositol binding;GO:0030742//GTP-dependent protein binding;GO:0042803//protein homodimerization activity;GO:0046872//metal ion binding	GO:0006897//endocytosis;GO:0006906//vesicle fusion;GO:0039694//viral RNA genome replication	--
ENSBTAG00000000422	TSHZ1	teashirt zinc finger homeobox 1 [Source:VGNC Symbol;Acc:VGNC:56375]	1.874	1.845	1.789	1.749	1.437	1.65	140	126	112	121	90	125	Environmental Information Processing	Signal transduction	ko04391//Hippo signaling pathway - fly	K09236	GO:0005634//nucleus	GO:0000981//RNA polymerase II transcription factor activity, sequence-specific DNA binding;GO:0003677//DNA binding;GO:0046872//metal ion binding	GO:0006357//regulation of transcription from RNA polymerase II promoter;GO:0009952//anterior/posterior pattern specification;GO:0010468//regulation of gene expression;GO:0042474//middle ear morphogenesis;GO:0060023//soft palate development	zf-C2H2
ENSBTAG00000000423	RBM4B	RNA binding motif protein 4B [Source:NCBI gene (formerly Entrezgene);Acc:505756]	6.059	7.226	7.864	5.023	4.709	4.306	136.78	152.15	151.7	107.13	89	100	-	-	-	-	GO:0005634//nucleus;GO:0005654//nucleoplasm;GO:0005829//cytosol;GO:0016607//nuclear speck;GO:0032991//macromolecular complex	GO:0003676//nucleic acid binding;GO:0003723//RNA binding;GO:0003729//mRNA binding;GO:0008270//zinc ion binding	GO:0000398//mRNA splicing, via spliceosome;GO:0006397//mRNA processing;GO:0006417//regulation of translation;GO:0007623//circadian rhythm;GO:0008380//RNA splicing;GO:0010628//positive regulation of gene expression;GO:0032922//circadian regulation of gene expression;GO:0043153//entrainment of circadian clock by photoperiod	--
ENSBTAG00000000425	RPL17	NP_001002239.2 60S ribosomal protein L17 [Mus musculus]	0	0.133	0	0.132	0	0	0	1.01	0	1.01	0	0	Genetic Information Processing	Translation	ko03010//Ribosome	K02880	GO:0005840//ribosome;GO:0015934//large ribosomal subunit;GO:0022625//cytosolic large ribosomal subunit	GO:0003735//structural constituent of ribosome	GO:0002181//cytoplasmic translation;GO:0006412//translation	--
ENSBTAG00000000428	BAK1	BCL2 antagonist/killer 1 [Source:VGNC Symbol;Acc:VGNC:26416]	80.73	80.484	89.188	44.356	46.451	55.272	2832	2581	2623	1441	1366	1966	Human Diseases;Human Diseases;Human Diseases;Human Diseases;Human Diseases;Human Diseases;Human Diseases;Human Diseases;Human Diseases;Human Diseases;Human Diseases;Human Diseases;Human Diseases;Genetic Information Processing;Cellular Processes;Human Diseases;Human Diseases;Human Diseases;Human Diseases;Human Diseases;Human Diseases;Human Diseases;Human Diseases;Human Diseases;Human Diseases;Huma…	Cancer: overview;Infectious disease: viral;Infectious disease: viral;Infectious disease: viral;Infectious disease: viral;Cancer: overview;Cancer: overview;Infectious disease: bacterial;Infectious disease: bacterial;Infectious disease: viral;Infectious disease: viral;Infectious disease: viral;Infectious disease: viral;Folding, sorting and degradation;Cell growth and death;Cancer: overview;Cancer: …	ko05200//Pathways in cancer;ko05168//Herpes simplex virus 1 infection;ko05165//Human papillomavirus infection;ko05169//Epstein-Barr virus infection;ko05170//Human immunodeficiency virus 1 infection;ko05203//Viral carcinogenesis;ko05202//Transcriptional misregulation in cancer;ko05132//Salmonella infection;ko05130//Pathogenic Escherichia coli infection;ko05163//Human cytomegalovirus infection;ko05…	K14021;K14021;K14021;K14021;K14021;K14021;K14021;K14021;K14021;K14021;K14021;K14021;K14021;K14021;K14021;K14021;K14021;K14021;K14021;K14021;K14021;K14021;K14021;K14021;K14021;K14021;K14021;K14021;K14021;K14021;K14021;K14021	GO:0005739//mitochondrion;GO:0005741//mitochondrial outer membrane;GO:0005783//endoplasmic reticulum;GO:0005829//cytosol;GO:0016020//membrane;GO:0016021//integral component of membrane;GO:0031307//integral component of mitochondrial outer membrane;GO:0031966//mitochondrial membrane;GO:0046930//pore complex;GO:0097136//Bcl-2 family protein complex;GO:0097145//BAK complex	GO:0042802//identical protein binding;GO:0042803//protein homodimerization activity;GO:0044325//ion channel binding;GO:0046982//protein heterodimerization activity	GO:0001776//leukocyte homeostasis;GO:0001782//B cell homeostasis;GO:0001783//B cell apoptotic process;GO:0001836//release of cytochrome c from mitochondria;GO:0001974//blood vessel remodeling;GO:0002262//myeloid cell homeostasis;GO:0002352//B cell negative selection;GO:0006915//apoptotic process;GO:0006919//activation of cysteine-type endopeptidase activity involved in apoptotic process;GO:000805…	--
ENSBTAG00000000429	DGCR2	DiGeorge syndrome critical region 2 [Source:NCBI gene (formerly Entrezgene);Acc:767971]	43.373	40.328	40.82	29.521	26.928	33.012	2484	2147	1969	1574	1308	1954	-	-	-	-	GO:0016020//membrane;GO:0016021//integral component of membrane	GO:0005515//protein binding	GO:0007155//cell adhesion;GO:0050890//cognition	--
ENSBTAG00000000432	TRA	AAI02772.1 T cell receptor, alpha [Bos taurus]	0	0	0	0	0	0	0	0	0	0	0	0	Human Diseases;Human Diseases;Environmental Information Processing;Human Diseases;Human Diseases;Environmental Information Processing;Human Diseases;Environmental Information Processing;Environmental Information Processing;Human Diseases;Human Diseases;Environmental Information Processing;Human Diseases;Human Diseases;Human Diseases;Organismal Systems;Organismal Systems;Human Diseases;Organismal …	Infectious disease: viral;Infectious disease: viral;Signal transduction;Infectious disease: viral;Immune disease;Signal transduction;Cancer: overview;Signal transduction;Signaling molecules and interaction;Infectious disease: viral;Infectious disease: bacterial;Signal transduction;Immune disease;Infectious disease: bacterial;Infectious disease: parasitic;Immune system;Immune system;Cardiovascular…	ko05169//Epstein-Barr virus infection;ko05166//Human T-cell leukemia virus 1 infection;ko04014//Ras signaling pathway;ko05170//Human immunodeficiency virus 1 infection;ko05322//Systemic lupus erythematosus;ko04020//Calcium signaling pathway;ko05202//Transcriptional misregulation in cancer;ko04015//Rap1 signaling pathway;ko04514//Cell adhesion molecules;ko05162//Measles;ko05150//Staphylococcus aur…	K10784;K10784;K10784;K10784;K10784;K10784;K10784;K10784;K10784;K10784;K10784;K10784;K10784;K10784;K10784;K10784;K10784;K10784;K10784;K10784;K10784;K10784;K10784;K10784;K10784;K10784;K10784;K10784;K10784	GO:0016020//membrane;GO:0016021//integral component of membrane	-	GO:0009617//response to bacterium	--
ENSBTAG00000000434	CRYAB	crystallin alpha B [Source:VGNC Symbol;Acc:VGNC:27732]	495.101	515.114	528.326	360.711	371.149	384.346	7406	7049	6632	5005	4660	5837	Genetic Information Processing;Organismal Systems	Folding, sorting and degradation;Aging	ko04141//Protein processing in endoplasmic reticulum;ko04213//Longevity regulating pathway - multiple species	K09542;K09542	GO:0005576//extracellular region;GO:0005634//nucleus;GO:0005737//cytoplasm;GO:0005739//mitochondrion;GO:0005829//cytosol;GO:0005886//plasma membrane;GO:0030018//Z disc;GO:0032991//macromolecular complex;GO:0043292//contractile fiber	GO:0001540//beta-amyloid binding;GO:0005198//structural molecule activity;GO:0005212//structural constituent of eye lens;GO:0005515//protein binding;GO:0042802//identical protein binding;GO:0042803//protein homodimerization activity;GO:0044877//macromolecular complex binding;GO:0046872//metal ion binding;GO:0051082//unfolded protein binding	GO:0001666//response to hypoxia;GO:0002088//lens development in camera-type eye;GO:0007021//tubulin complex assembly;GO:0007517//muscle organ development;GO:0010629//negative regulation of gene expression;GO:0010941//regulation of cell death;GO:0031333//negative regulation of protein complex assembly;GO:0032387//negative regulation of intracellular transport;GO:0042542//response to hydrogen perox…	--
ENSBTAG00000000435	TARBP2	TARBP2 subunit of RISC loading complex [Source:VGNC Symbol;Acc:VGNC:35602]	17.782	18	18.717	13.183	11.674	12.727	536	496	473	368	295	389	-	-	-	-	GO:0005634//nucleus;GO:0005654//nucleoplasm;GO:0005737//cytoplasm;GO:0016442//RISC complex;GO:0016604//nuclear body;GO:0048471//perinuclear region of cytoplasm;GO:0070578//RISC-loading complex	GO:0003723//RNA binding;GO:0003725//double-stranded RNA binding;GO:0019899//enzyme binding;GO:0035197//siRNA binding;GO:0035198//miRNA binding;GO:0042802//identical protein binding;GO:0042803//protein homodimerization activity;GO:0047485//protein N-terminus binding;GO:0070883//pre-miRNA binding	GO:0006417//regulation of translation;GO:0007286//spermatid development;GO:0007338//single fertilization;GO:0030422//production of siRNA involved in RNA interference;GO:0030423//targeting of mRNA for destruction involved in RNA interference;GO:0031047//gene silencing by RNA;GO:0031054//pre-miRNA processing;GO:0035087//siRNA loading onto RISC involved in RNA interference;GO:0035196//production of …	--
ENSBTAG00000000436	TNFAIP3	TNF alpha induced protein 3 [Source:VGNC Symbol;Acc:VGNC:36155]	4.803	4.33	4.344	310.008	287.116	251.724	364	300	276	21793	18268	19370	Human Diseases;Human Diseases;Organismal Systems;Cellular Processes;Environmental Information Processing;Environmental Information Processing;Organismal Systems	Infectious disease: viral;Infectious disease: viral;Immune system;Cell growth and death;Signal transduction;Signal transduction;Immune system	ko05169//Epstein-Barr virus infection;ko05162//Measles;ko04621//NOD-like receptor signaling pathway;ko04217//Necroptosis;ko04064//NF-kappa B signaling pathway;ko04668//TNF signaling pathway;ko04657//IL-17 signaling pathway	K11859;K11859;K11859;K11859;K11859;K11859;K11859	GO:0005634//nucleus;GO:0005737//cytoplasm	GO:0002020//protease binding;GO:0003677//DNA binding;GO:0004842//ubiquitin-protein transferase activity;GO:0004843//thiol-dependent ubiquitin-specific protease activity;GO:0008022//protein C-terminus binding;GO:0008233//peptidase activity;GO:0008234//cysteine-type peptidase activity;GO:0008270//zinc ion binding;GO:0019900//kinase binding;GO:0042802//identical protein binding;GO:0043130//ubiquitin…	GO:0001922//B-1 B cell homeostasis;GO:0002237//response to molecule of bacterial origin;GO:0002634//regulation of germinal center formation;GO:0002677//negative regulation of chronic inflammatory response;GO:0006508//proteolysis;GO:0007010//cytoskeleton organization;GO:0016477//cell migration;GO:0016567//protein ubiquitination;GO:0016579//protein deubiquitination;GO:0030177//positive regulation o…	--
ENSBTAG00000000437	FFAR4	free fatty acid receptor 4 [Source:VGNC Symbol;Acc:VGNC:28962]	0.806	0.458	1.038	0.418	0.577	0.572	25	13	27	12	15	18	-	-	-	-	GO:0005886//plasma membrane;GO:0005887//integral component of plasma membrane;GO:0005929//cilium;GO:0016020//membrane;GO:0016021//integral component of membrane;GO:0030139//endocytic vesicle	GO:0004930//G-protein coupled receptor activity;GO:0005504//fatty acid binding;GO:0008527//taste receptor activity	GO:0001818//negative regulation of cytokine production;GO:0007186//G-protein coupled receptor signaling pathway;GO:0007200//phospholipase C-activating G-protein coupled receptor signaling pathway;GO:0007204//positive regulation of cytosolic calcium ion concentration;GO:0010827//regulation of glucose transport;GO:0032691//negative regulation of interleukin-1 beta production;GO:0036321//ghrelin sec…	--
ENSBTAG00000000438	GNRHR	gonadotropin releasing hormone receptor [Source:VGNC Symbol;Acc:VGNC:29482]	0	0	0	0	0	0	0	0	0	0	0	0	Environmental Information Processing;Organismal Systems	Signaling molecules and interaction;Endocrine system	ko04080//Neuroactive ligand-receptor interaction;ko04912//GnRH signaling pathway	K04280;K04280	GO:0005886//plasma membrane;GO:0005887//integral component of plasma membrane;GO:0016020//membrane;GO:0016021//integral component of membrane	GO:0004930//G-protein coupled receptor activity;GO:0004968//gonadotropin-releasing hormone receptor activity;GO:0016500//protein-hormone receptor activity;GO:0042277//peptide binding	GO:0007165//signal transduction;GO:0007186//G-protein coupled receptor signaling pathway;GO:0097211//cellular response to gonadotropin-releasing hormone	--
ENSBTAG00000000439	SFSWAP	splicing factor SWAP [Source:VGNC Symbol;Acc:VGNC:34524]	12.464	13.113	12.813	11.36	11.221	12.807	670	646	578	568	506	698	-	-	-	-	-	GO:0003723//RNA binding	GO:0000395//mRNA 5'-splice site recognition;GO:0006396//RNA processing	--
ENSBTAG00000000440	HSPB2	heat shock protein family B (small) member 2 [Source:VGNC Symbol;Acc:VGNC:54881]	10.542	13.584	10.036	6.513	9.311	10.747	208	245	166	119	154	215	Human Diseases	Cancer: overview	ko05205//Proteoglycans in cancer	K09543	GO:0005634//nucleus;GO:0005737//cytoplasm	GO:0005212//structural constituent of eye lens	GO:0007525//somatic muscle development	--
ENSBTAG00000000442	RBP4	retinol binding protein 4 [Source:VGNC Symbol;Acc:VGNC:33815]	0	0	0	0	0	0	0	0	0	0	0	0	-	-	-	-	GO:0005576//extracellular region;GO:0005615//extracellular space	GO:0005501//retinoid binding;GO:0016918//retinal binding;GO:0019841//retinol binding;GO:0034632//retinol transporter activity	GO:0001654//eye development;GO:0006094//gluconeogenesis;GO:0030277//maintenance of gastrointestinal epithelium;GO:0032024//positive regulation of insulin secretion;GO:0032526//response to retinoic acid;GO:0034633//retinol transport;GO:0042572//retinol metabolic process;GO:0042593//glucose homeostasis	--
ENSBTAG00000000445	PDE6C	phosphodiesterase 6C [Source:VGNC Symbol;Acc:VGNC:32681]	0	0.023	0.025	0	0.025	0.02	0	1	1	0	1	1	Metabolism;Metabolism	Global and overview maps;Nucleotide metabolism	ko01100//Metabolic pathways;ko00230//Purine metabolism	K13757;K13757	-	GO:0004114//3',5'-cyclic-nucleotide phosphodiesterase activity;GO:0005515//protein binding;GO:0008081//phosphoric diester hydrolase activity;GO:0016787//hydrolase activity;GO:0046872//metal ion binding	GO:0007165//signal transduction;GO:0007601//visual perception;GO:0007603//phototransduction, visible light;GO:0046549//retinal cone cell development;GO:0050953//sensory perception of light stimulus	--
ENSBTAG00000000446	ATP11A	ATPase phospholipid transporting 11A [Source:VGNC Symbol;Acc:VGNC:26274]	77.429	68.676	69.234	57.164	53.948	60.376	4538	3678	3399	3101	2646	3584	-	-	-	-	GO:0005783//endoplasmic reticulum;GO:0005802//trans-Golgi network;GO:0005886//plasma membrane;GO:0005887//integral component of plasma membrane;GO:0016020//membrane;GO:0016021//integral component of membrane;GO:0043231//intracellular membrane-bounded organelle;GO:0055037//recycling endosome;GO:1990531//Lem3p-Dnf1p complex	GO:0000166//nucleotide binding;GO:0000287//magnesium ion binding;GO:0005215//transporter activity;GO:0005524//ATP binding;GO:0046872//metal ion binding;GO:0090555//phosphatidylethanolamine-translocating ATPase activity	GO:0001701//in utero embryonic development;GO:0010831//positive regulation of myotube differentiation;GO:0015914//phospholipid transport;GO:0045332//phospholipid translocation	--
ENSBTAG00000000447	FRA10AC1	FRA10A associated CGG repeat 1 [Source:VGNC Symbol;Acc:VGNC:52779]	4.348	2.942	3.668	1.428	2.655	1.53	93	61	64	30	46	35	-	-	-	-	-	GO:0016791//phosphatase activity	GO:0016311//dephosphorylation	--
ENSBTAG00000000448	BDH1	3-hydroxybutyrate dehydrogenase 1 [Source:VGNC Symbol;Acc:VGNC:26457]	3.089	2.293	2.149	2.621	2.413	2.321	84	57	49	66	55	64	Metabolism;Metabolism;Metabolism	Global and overview maps;Carbohydrate metabolism;Lipid metabolism	ko01100//Metabolic pathways;ko00650//Butanoate metabolism;ko00072//Synthesis and degradation of ketone bodies	K00019;K00019;K00019	GO:0005739//mitochondrion;GO:0005743//mitochondrial inner membrane;GO:0005759//mitochondrial matrix;GO:0016020//membrane;GO:0099617//matrix side of mitochondrial inner membrane	GO:0003824//catalytic activity;GO:0003858//3-hydroxybutyrate dehydrogenase activity;GO:0016491//oxidoreductase activity	GO:0008152//metabolic process	--
ENSBTAG00000000451	TMEM126A	transmembrane protein 126A [Source:VGNC Symbol;Acc:VGNC:97318]	44.329	42.151	43.235	27.239	26.099	32.849	543	472	444	309	268	408	-	-	-	-	GO:0005739//mitochondrion;GO:0005743//mitochondrial inner membrane;GO:0016020//membrane;GO:0016021//integral component of membrane	-	GO:0021554//optic nerve development;GO:0032981//mitochondrial respiratory chain complex I assembly	--
ENSBTAG00000000454	TMEM106C	transmembrane protein 106C [Source:VGNC Symbol;Acc:VGNC:35946]	69.667	70.586	70.75	69.078	68.354	65.588	1938	1795	1650	1776	1594	1850	-	-	-	-	GO:0005783//endoplasmic reticulum;GO:0005789//endoplasmic reticulum membrane;GO:0016020//membrane;GO:0016021//integral component of membrane	-	-	--
ENSBTAG00000000455	CREBZF	CREB/ATF bZIP transcription factor [Source:VGNC Symbol;Acc:VGNC:27701]	6.678	7.095	6.229	6.544	7.295	7.156	486	472	380	441	445	528	-	-	-	-	GO:0005634//nucleus;GO:0005654//nucleoplasm;GO:0005739//mitochondrion	GO:0000976//transcription regulatory region sequence-specific DNA binding;GO:0003700//transcription factor activity, sequence-specific DNA binding;GO:0042802//identical protein binding	GO:0006355//regulation of transcription, DNA-templated;GO:0006357//regulation of transcription from RNA polymerase II promoter;GO:0009615//response to virus;GO:0045814//negative regulation of gene expression, epigenetic;GO:0045892//negative regulation of transcription, DNA-templated;GO:0051090//regulation of sequence-specific DNA binding transcription factor activity	TSC22
ENSBTAG00000000456	CPB1	carboxypeptidase B1 [Source:VGNC Symbol;Acc:VGNC:27645]	0	0	0	0	0	0	0	0	0	0	0	0	Organismal Systems;Organismal Systems	Digestive system;Digestive system	ko04974//Protein digestion and absorption;ko04972//Pancreatic secretion	K01291;K01291	GO:0005576//extracellular region;GO:0005615//extracellular space;GO:0031410//cytoplasmic vesicle	GO:0004180//carboxypeptidase activity;GO:0004181//metallocarboxypeptidase activity;GO:0008233//peptidase activity;GO:0008237//metallopeptidase activity;GO:0008270//zinc ion binding;GO:0016787//hydrolase activity;GO:0046872//metal ion binding	GO:0006508//proteolysis	--
ENSBTAG00000000457	CCDC89	coiled-coil domain containing 89 [Source:VGNC Symbol;Acc:VGNC:26929]	0.042	0	0	0.045	0	0	1	0	0	1	0	0	-	-	-	-	-	-	-	--
ENSBTAG00000000458	DYNC1LI2	dynein cytoplasmic 1 light intermediate chain 2 [Source:VGNC Symbol;Acc:VGNC:28273]	16.538	17.463	16.199	16.853	15.278	15.906	727	701.77	597	686.08	563	709	Human Diseases;Cellular Processes;Organismal Systems	Infectious disease: bacterial;Transport and catabolism;Excretory system	ko05132//Salmonella infection;ko04145//Phagosome;ko04962//Vasopressin-regulated water reabsorption	K10416;K10416;K10416	GO:0005737//cytoplasm;GO:0005813//centrosome;GO:0005856//cytoskeleton;GO:0005868//cytoplasmic dynein complex;GO:0005874//microtubule;GO:0030286//dynein complex	GO:0000166//nucleotide binding;GO:0005524//ATP binding;GO:0045504//dynein heavy chain binding	GO:0000226//microtubule cytoskeleton organization;GO:0007018//microtubule-based movement;GO:0009987//cellular process;GO:0051642//centrosome localization	--
ENSBTAG00000000459	POMGNT2	protein O-linked mannose N-acetylglucosaminyltransferase 2 (beta 1,4-) [Source:NCBI gene (formerly Entrezgene);Acc:497030]	4.747	5.036	6.772	5.229	3.842	5.035	199	193	238	203	135	214	Metabolism;Metabolism	Global and overview maps;Glycan biosynthesis and metabolism	ko01100//Metabolic pathways;ko00515//Mannose type O-glycan biosynthesis	K18207;K18207	GO:0005783//endoplasmic reticulum;GO:0005789//endoplasmic reticulum membrane;GO:0016020//membrane;GO:0016021//integral component of membrane	GO:0005515//protein binding;GO:0008375//acetylglucosaminyltransferase activity;GO:0016740//transferase activity;GO:0016757//transferase activity, transferring glycosyl groups;GO:0097363//protein O-GlcNAc transferase activity	GO:0001764//neuron migration;GO:0006486//protein glycosylation;GO:0006493//protein O-linked glycosylation;GO:0035269//protein O-linked mannosylation	--
ENSBTAG00000000460	SYTL2	synaptotagmin like 2 [Source:NCBI gene (formerly Entrezgene);Acc:614406]	9.928	9.191	8.106	6.871	10.105	7.446	707	599	487	456	607	541	-	-	-	-	GO:0070382//exocytic vesicle	GO:0001786//phosphatidylserine binding;GO:0031267//small GTPase binding	GO:0006886//intracellular protein transport;GO:0006887//exocytosis	--
ENSBTAG00000000462	CCDC102A	coiled-coil domain containing 102A [Source:VGNC Symbol;Acc:VGNC:26829]	6.066	6.907	7.413	4.813	5.051	4.957	245	256	251	180	171	203	-	-	-	-	GO:0016459//myosin complex	-	-	--
ENSBTAG00000000469	PPP2CA	protein phosphatase 2 catalytic subunit alpha [Source:VGNC Symbol;Acc:VGNC:33251]	141.088	140.533	139.07	168.488	164.975	141.745	4550	4143	3760	5032	4460	4635	Environmental Information Processing;Human Diseases;Cellular Processes;Human Diseases;Human Diseases;Environmental Information Processing;Cellular Processes;Organismal Systems;Organismal Systems;Cellular Processes;Environmental Information Processing;Environmental Information Processing;Genetic Information Processing;Environmental Information Processing;Environmental Information Processing;Enviro…	Signal transduction;Infectious disease: viral;Cellular community - eukaryotes;Infectious disease: parasitic;Infectious disease: viral;Signal transduction;Transport and catabolism;Circulatory system;Nervous system;Cell growth and death;Signal transduction;Signal transduction;Translation;Signal transduction;Signal transduction;Signal transduction;Nervous system;Transport and catabolism	ko04151//PI3K-Akt signaling pathway;ko05165//Human papillomavirus infection;ko04530//Tight junction;ko05142//Chagas disease;ko05160//Hepatitis C;ko04390//Hippo signaling pathway;ko04140//Autophagy - animal;ko04261//Adrenergic signaling in cardiomyocytes;ko04728//Dopaminergic synapse;ko04114//Oocyte meiosis;ko04152//AMPK signaling pathway;ko04071//Sphingolipid signaling pathway;ko03015//mRNA surve…	K04382;K04382;K04382;K04382;K04382;K04382;K04382;K04382;K04382;K04382;K04382;K04382;K04382;K04382;K04382;K04382;K04382;K04382	GO:0000159//protein phosphatase type 2A complex;GO:0000775//chromosome, centromeric region;GO:0000922//spindle pole;GO:0005634//nucleus;GO:0005694//chromosome;GO:0005737//cytoplasm;GO:0005829//cytosol;GO:0005856//cytoskeleton;GO:0005886//plasma membrane;GO:0045121//membrane raft;GO:0045202//synapse	GO:0004721//phosphoprotein phosphatase activity;GO:0004722//protein serine/threonine phosphatase activity;GO:0004725//protein tyrosine phosphatase activity;GO:0008022//protein C-terminus binding;GO:0016787//hydrolase activity;GO:0046872//metal ion binding;GO:0046982//protein heterodimerization activity;GO:0050811//GABA receptor binding	GO:0006470//protein dephosphorylation;GO:0007498//mesoderm development;GO:0010719//negative regulation of epithelial to mesenchymal transition;GO:0035335//peptidyl-tyrosine dephosphorylation;GO:0035970//peptidyl-threonine dephosphorylation;GO:0051321//meiotic cell cycle;GO:0051898//negative regulation of protein kinase B signaling;GO:0071902//positive regulation of protein serine/threonine kinase…	--
ENSBTAG00000000470	IBSP	integrin binding sialoprotein [Source:VGNC Symbol;Acc:VGNC:30021]	0	0	0	0.124	0	0	0	0	0	2	0	0	Environmental Information Processing;Human Diseases;Cellular Processes;Environmental Information Processing	Signal transduction;Infectious disease: viral;Cellular community - eukaryotes;Signaling molecules and interaction	ko04151//PI3K-Akt signaling pathway;ko05165//Human papillomavirus infection;ko04510//Focal adhesion;ko04512//ECM-receptor interaction	K06253;K06253;K06253;K06253	GO:0005576//extracellular region;GO:0005615//extracellular space;GO:0031982//vesicle	GO:0005178//integrin binding	GO:0001503//ossification;GO:0007155//cell adhesion;GO:0030198//extracellular matrix organization;GO:0030282//bone mineralization;GO:0031214//biomineral tissue development;GO:0045785//positive regulation of cell adhesion;GO:0071363//cellular response to growth factor stimulus	--
ENSBTAG00000000472	ZNF570	zinc finger protein 570 [Source:VGNC Symbol;Acc:VGNC:50121]	1.842	1.411	1.582	0.358	0.747	0.4	50	35	36	9	17	11	Human Diseases	Infectious disease: viral	ko05168//Herpes simplex virus 1 infection	K09228	GO:0005634//nucleus	GO:0000978//RNA polymerase II core promoter proximal region sequence-specific DNA binding;GO:0000981//RNA polymerase II transcription factor activity, sequence-specific DNA binding;GO:0003677//DNA binding;GO:0046872//metal ion binding	GO:0006355//regulation of transcription, DNA-templated;GO:0006357//regulation of transcription from RNA polymerase II promoter	zf-C2H2
ENSBTAG00000000473	ATP10D	ATPase phospholipid transporting 10D (putative) [Source:VGNC Symbol;Acc:VGNC:55156]	0.067	0.074	0.093	0.087	0.096	0.053	5	5	6	6	6	4	-	-	-	-	GO:0005654//nucleoplasm;GO:0005783//endoplasmic reticulum;GO:0005886//plasma membrane;GO:0005887//integral component of plasma membrane;GO:0016020//membrane;GO:0016021//integral component of membrane;GO:1990531//Lem3p-Dnf1p complex	GO:0000166//nucleotide binding;GO:0000287//magnesium ion binding;GO:0005215//transporter activity;GO:0005524//ATP binding;GO:0046872//metal ion binding	GO:0015914//phospholipid transport;GO:0045332//phospholipid translocation	--
ENSBTAG00000000475	IMMP1L	inner mitochondrial membrane peptidase subunit 1 [Source:VGNC Symbol;Acc:VGNC:30180]	8.834	7.097	6.172	5.479	8.092	3.869	116	98	77	74	58	59	Genetic Information Processing	Folding, sorting and degradation	ko03060//Protein export	K09647	GO:0005575//cellular_component;GO:0005739//mitochondrion;GO:0005743//mitochondrial inner membrane;GO:0016020//membrane;GO:0042720//mitochondrial inner membrane peptidase complex	GO:0003674//molecular_function;GO:0004252//serine-type endopeptidase activity;GO:0008233//peptidase activity;GO:0008236//serine-type peptidase activity;GO:0016787//hydrolase activity	GO:0006465//signal peptide processing;GO:0006508//proteolysis;GO:0006627//protein processing involved in protein targeting to mitochondrion;GO:0008150//biological_process	--
ENSBTAG00000000476	THPO	thrombopoietin [Source:VGNC Symbol;Acc:VGNC:35844]	0.697	0.673	0.538	0.252	0.112	0.283	17	15	11	6	3	7	Environmental Information Processing;Environmental Information Processing;Organismal Systems	Signaling molecules and interaction;Signal transduction;Immune system	ko04060//Cytokine-cytokine receptor interaction;ko04630//JAK-STAT signaling pathway;ko04640//Hematopoietic cell lineage	K06854;K06854;K06854	GO:0005576//extracellular region	GO:0005102//receptor binding;GO:0005125//cytokine activity;GO:0005179//hormone activity	GO:0008283//cell proliferation;GO:0008284//positive regulation of cell proliferation;GO:0009893//positive regulation of metabolic process;GO:0035855//megakaryocyte development;GO:0038163//thrombopoietin-mediated signaling pathway;GO:0043410//positive regulation of MAPK cascade;GO:0050896//response to stimulus;GO:0051897//positive regulation of protein kinase B signaling;GO:0070374//positive regul…	--
ENSBTAG00000000477	TLR5	toll like receptor 5 [Source:VGNC Symbol;Acc:VGNC:52835]	0	0	0	0	0	0	0	0	0	0	0	0	Human Diseases;Human Diseases;Human Diseases;Human Diseases;Organismal Systems;Human Diseases	Infectious disease: bacterial;Infectious disease: bacterial;Infectious disease: bacterial;Immune disease;Immune system;Infectious disease: bacterial	ko05131//Shigellosis;ko05132//Salmonella infection;ko05130//Pathogenic Escherichia coli infection;ko05321//Inflammatory bowel disease;ko04620//Toll-like receptor signaling pathway;ko05134//Legionellosis	K10168;K10168;K10168;K10168;K10168;K10168	GO:0005887//integral component of plasma membrane;GO:0016020//membrane;GO:0016021//integral component of membrane	GO:0003953//NAD+ nucleosidase activity;GO:0004888//transmembrane signaling receptor activity;GO:0005515//protein binding;GO:0038023//signaling receptor activity	GO:0001817//regulation of cytokine production;GO:0001819//positive regulation of cytokine production;GO:0002224//toll-like receptor signaling pathway;GO:0002376//immune system process;GO:0002755//MyD88-dependent toll-like receptor signaling pathway;GO:0006954//inflammatory response;GO:0006955//immune response;GO:0007165//signal transduction;GO:0034146//toll-like receptor 5 signaling pathway;GO:00…	--
ENSBTAG00000000478	LSMEM2	leucine rich single-pass membrane protein 2 [Source:VGNC Symbol;Acc:VGNC:31062]	0	0	0	0	0	0	0	0	0	0	0	0	-	-	-	-	GO:0016020//membrane;GO:0016021//integral component of membrane	-	-	--
ENSBTAG00000000480	IFRD2	interferon related developmental regulator 2 [Source:VGNC Symbol;Acc:VGNC:30063]	84.802	93.988	96.107	67.016	65.702	75.645	2604	2644	2477	1907	1699	2361	-	-	-	-	-	-	-	--
ENSBTAG00000000483	HYAL1	hyaluronidase 1 [Source:NCBI gene (formerly Entrezgene);Acc:515397]	3.616	3.35	2.853	5.133	5.497	5.551	124	105	82	163	158	193	Metabolism;Cellular Processes;Metabolism	Global and overview maps;Transport and catabolism;Glycan biosynthesis and metabolism	ko01100//Metabolic pathways;ko04142//Lysosome;ko00531//Glycosaminoglycan degradation	K01197;K01197;K01197	GO:0005615//extracellular space;GO:0005737//cytoplasm;GO:0005764//lysosome;GO:0031410//cytoplasmic vesicle;GO:0036117//hyaluranon cable	GO:0003824//catalytic activity;GO:0004415//hyalurononglucosaminidase activity;GO:0016787//hydrolase activity;GO:0016798//hydrolase activity, acting on glycosyl bonds;GO:0050501//hyaluronan synthase activity	GO:0000302//response to reactive oxygen species;GO:0005975//carbohydrate metabolic process;GO:0006954//inflammatory response;GO:0008152//metabolic process;GO:0009615//response to virus;GO:0010634//positive regulation of epithelial cell migration;GO:0030212//hyaluronan metabolic process;GO:0030213//hyaluronan biosynthetic process;GO:0030214//hyaluronan catabolic process;GO:0030307//positive regula…	--
ENSBTAG00000000484	HYAL2	hyaluronidase 2 [Source:VGNC Symbol;Acc:VGNC:30011]	18.454	19.501	20.485	10.809	11.544	13.268	654	639	608	337	325	462	Metabolism;Cellular Processes;Metabolism	Global and overview maps;Transport and catabolism;Glycan biosynthesis and metabolism	ko01100//Metabolic pathways;ko04142//Lysosome;ko00531//Glycosaminoglycan degradation	K01197;K01197;K01197	GO:0005737//cytoplasm;GO:0005764//lysosome;GO:0005829//cytosol;GO:0005886//plasma membrane;GO:0005902//microvillus;GO:0009986//cell surface;GO:0016020//membrane;GO:0016324//apical plasma membrane;GO:0030139//endocytic vesicle;GO:0031225//anchored component of membrane;GO:0031362//anchored component of external side of plasma membrane;GO:0031410//cytoplasmic vesicle;GO:0045121//membrane raft;GO:00…	GO:0001618//virus receptor activity;GO:0003713//transcription coactivator activity;GO:0003824//catalytic activity;GO:0004415//hyalurononglucosaminidase activity;GO:0005540//hyaluronic acid binding;GO:0016787//hydrolase activity;GO:0016798//hydrolase activity, acting on glycosyl bonds;GO:0019899//enzyme binding;GO:0030294//receptor signaling protein tyrosine kinase inhibitor activity;GO:0030971//r…	GO:0000302//response to reactive oxygen species;GO:0002244//hematopoietic progenitor cell differentiation;GO:0005975//carbohydrate metabolic process;GO:0006027//glycosaminoglycan catabolic process;GO:0008152//metabolic process;GO:0009615//response to virus;GO:0010259//multicellular organism aging;GO:0010764//negative regulation of fibroblast migration;GO:0019064//fusion of virus membrane with hos…	--
ENSBTAG00000000489	WDR54	WD repeat domain 54 [Source:VGNC Symbol;Acc:VGNC:36905]	4.19	4.438	4.98	3.418	3.933	4.314	104	97	103	77	80	106	-	-	-	-	GO:0031982//vesicle	GO:0005515//protein binding;GO:0042803//protein homodimerization activity	GO:0002091//negative regulation of receptor internalization;GO:0042058//regulation of epidermal growth factor receptor signaling pathway;GO:0043408//regulation of MAPK cascade	--
ENSBTAG00000000490	RTKN	rhotekin [Source:VGNC Symbol;Acc:VGNC:34197]	4.345	5.229	5.65	4.813	4.699	5.566	189	191	204	184	163	221	-	-	-	-	GO:0005826//actomyosin contractile ring	GO:0005095//GTPase inhibitor activity;GO:0031267//small GTPase binding	GO:0000281//mitotic cytokinesis;GO:0000915//actomyosin contractile ring assembly;GO:0007165//signal transduction;GO:0007266//Rho protein signal transduction;GO:0031106//septin ring organization;GO:0032185//septin cytoskeleton organization;GO:0042981//regulation of apoptotic process;GO:0050790//regulation of catalytic activity	--
ENSBTAG00000000492	ASNSD1	asparagine synthetase domain containing 1 [Source:VGNC Symbol;Acc:VGNC:26216]	18.68	18.61	17.092	15.394	15.129	14.304	760	692	583	580	516	590	-	-	-	-	-	GO:0004066//asparagine synthase (glutamine-hydrolyzing) activity	GO:0006529//asparagine biosynthetic process	--
ENSBTAG00000000494	PDE4D	phosphodiesterase 4D [Source:VGNC Symbol;Acc:VGNC:32677]	0.627	0.577	0.331	1.302	1.058	0.767	47	39	19	85	65	57	Metabolism;Environmental Information Processing;Metabolism;Organismal Systems;Human Diseases	Global and overview maps;Signal transduction;Nucleotide metabolism;Endocrine system;Substance dependence	ko01100//Metabolic pathways;ko04024//cAMP signaling pathway;ko00230//Purine metabolism;ko04928//Parathyroid hormone synthesis, secretion and action;ko05032//Morphine addiction	K13293;K13293;K13293;K13293;K13293	GO:0005634//nucleus;GO:0005829//cytosol;GO:0005886//plasma membrane;GO:0034704//calcium channel complex;GO:0048471//perinuclear region of cytoplasm	GO:0004114//3',5'-cyclic-nucleotide phosphodiesterase activity;GO:0004115//3',5'-cyclic-AMP phosphodiesterase activity;GO:0008081//phosphoric diester hydrolase activity;GO:0016787//hydrolase activity;GO:0030552//cAMP binding;GO:0044325//ion channel binding;GO:0046872//metal ion binding;GO:0051117//ATPase binding;GO:0097110//scaffold protein binding;GO:1901363//heterocyclic compound binding	GO:0006198//cAMP catabolic process;GO:0007165//signal transduction;GO:0032729//positive regulation of interferon-gamma production;GO:0032743//positive regulation of interleukin-2 production;GO:0032754//positive regulation of interleukin-5 production;GO:0043951//negative regulation of cAMP-mediated signaling;GO:0050852//T cell receptor signaling pathway;GO:0086004//regulation of cardiac muscle cel…	--
ENSBTAG00000000495	HAVCR2	hepatitis A virus cellular receptor 2 [Source:NCBI gene (formerly Entrezgene);Acc:768047]	0.569	0.929	0.987	0.397	0.396	0.545	12.37	18.47	18	8	7.23	12.02	-	-	-	-	GO:0016020//membrane;GO:0016021//integral component of membrane	-	-	--
ENSBTAG00000000496	SLC12A8	solute carrier family 12 member 8 [Source:VGNC Symbol;Acc:VGNC:34671]	0	0	0.024	0	0.024	0	0	0	1	0	1	0	-	-	-	-	GO:0016020//membrane;GO:0016021//integral component of membrane	GO:0015377//cation:chloride symporter activity;GO:0015379//potassium:chloride symporter activity	GO:0006811//ion transport;GO:0006884//cell volume homeostasis;GO:0055064//chloride ion homeostasis;GO:0055075//potassium ion homeostasis;GO:0055085//transmembrane transport;GO:1902476//chloride transmembrane transport;GO:1990573//potassium ion import across plasma membrane	--
ENSBTAG00000000497	AKR1A1	aldo-keto reductase family 1 member A1 [Source:VGNC Symbol;Acc:VGNC:25795]	50.954	56.65	55.987	64.439	64.668	71.132	1408	1431	1297	1649	1498	1993	Metabolism;Metabolism;Metabolism;Metabolism	Global and overview maps;Lipid metabolism;Carbohydrate metabolism;Carbohydrate metabolism	ko01100//Metabolic pathways;ko00561//Glycerolipid metabolism;ko00010//Glycolysis / Gluconeogenesis;ko00040//Pentose and glucuronate interconversions	K00002;K00002;K00002;K00002	GO:0005737//cytoplasm;GO:0005829//cytosol;GO:0005886//plasma membrane;GO:0016020//membrane;GO:0016324//apical plasma membrane;GO:0045202//synapse	GO:0004032//alditol:NADP+ 1-oxidoreductase activity;GO:0008106//alcohol dehydrogenase (NADP+) activity;GO:0016491//oxidoreductase activity;GO:0019726//mevaldate reductase (NADPH) activity;GO:0047655//allyl-alcohol dehydrogenase activity;GO:0047834//D-threo-aldose 1-dehydrogenase activity;GO:0047939//L-glucuronate reductase activity;GO:0047941//glucuronolactone reductase activity;GO:0047956//glyce…	GO:0019853//L-ascorbic acid biosynthetic process;GO:0042840//D-glucuronate catabolic process;GO:0044597//daunorubicin metabolic process;GO:0044598//doxorubicin metabolic process;GO:0046185//aldehyde catabolic process	--
ENSBTAG00000000500	PINX1	PIN2 (TERF1) interacting telomerase inhibitor 1 [Source:VGNC Symbol;Acc:VGNC:32905]	12.49	10.075	11.468	10.139	10.933	11.122	278	205	214	209	204	251	-	-	-	-	GO:0000228//nuclear chromosome;GO:0000776//kinetochore;GO:0000781//chromosome, telomeric region;GO:0005654//nucleoplasm;GO:0005730//nucleolus;GO:0005739//mitochondrion;GO:0005819//spindle	GO:0003676//nucleic acid binding;GO:0010521//telomerase inhibitor activity;GO:0044877//macromolecular complex binding;GO:0070034//telomerase RNA binding	GO:0007004//telomere maintenance via telomerase;GO:0007080//mitotic metaphase plate congression;GO:0010972//negative regulation of G2/M transition of mitotic cell cycle;GO:0031397//negative regulation of protein ubiquitination;GO:0031647//regulation of protein stability;GO:0032211//negative regulation of telomere maintenance via telomerase;GO:0051974//negative regulation of telomerase activity;GO…	--
ENSBTAG00000000501	KLHL13	kelch like family member 13 [Source:VGNC Symbol;Acc:VGNC:30643]	7.455	7.109	7.393	8.809	7.625	8.041	402	352	331	438	343	433	Genetic Information Processing	Folding, sorting and degradation	ko04120//Ubiquitin mediated proteolysis	K10447	GO:0030496//midbody;GO:0031463//Cul3-RING ubiquitin ligase complex	GO:0004842//ubiquitin-protein transferase activity;GO:0005515//protein binding;GO:0047485//protein N-terminus binding;GO:0097602//cullin family protein binding	GO:0007049//cell cycle;GO:0016567//protein ubiquitination;GO:0032465//regulation of cytokinesis;GO:0051301//cell division	--
ENSBTAG00000000502	DAZL	deleted in azoospermia like [Source:VGNC Symbol;Acc:VGNC:53530]	0	0	0	0	0	0	0	0	0	0	0	0	-	-	-	-	GO:0005737//cytoplasm;GO:0032991//macromolecular complex	GO:0003676//nucleic acid binding;GO:0003723//RNA binding;GO:0003729//mRNA binding;GO:0003730//mRNA 3'-UTR binding;GO:0005515//protein binding;GO:0008494//translation activator activity	GO:0007281//germ cell development;GO:0007283//spermatogenesis;GO:0030154//cell differentiation;GO:0045727//positive regulation of translation;GO:0045948//positive regulation of translational initiation;GO:0070935//3'-UTR-mediated mRNA stabilization	--
ENSBTAG00000000504	GTF2B	ral transcription factor IIB [Source:VGNC Symbol;Acc:VGNC:29693]	23.579	21.58	23.682	20.479	20.502	21.334	557	466	469	448	406	511	Human Diseases;Human Diseases;Genetic Information Processing	Cancer: overview;Neurodegenerative disease;Transcription	ko05203//Viral carcinogenesis;ko05017//Spinocerebellar ataxia;ko03022//Basal transcription factors	K03124;K03124;K03124	GO:0005634//nucleus;GO:0005654//nucleoplasm;GO:0005669//transcription factor TFIID complex;GO:0005694//chromosome;GO:0016604//nuclear body;GO:0032993//protein-DNA complex;GO:0090575//RNA polymerase II transcription factor complex;GO:0097550//transcriptional preinitiation complex	GO:0000979//RNA polymerase II core promoter sequence-specific DNA binding;GO:0000993//RNA polymerase II core binding;GO:0003677//DNA binding;GO:0004402//histone acetyltransferase activity;GO:0008270//zinc ion binding;GO:0016407//acetyltransferase activity;GO:0016746//transferase activity, transferring acyl groups;GO:0017025//TBP-class protein binding;GO:0046872//metal ion binding;GO:0046966//thyr…	GO:0001174//transcriptional start site selection at RNA polymerase II promoter;GO:0006352//DNA-templated transcription, initiation;GO:0006366//transcription from RNA polymerase II promoter;GO:0006367//transcription initiation from RNA polymerase II promoter;GO:0006473//protein acetylation;GO:0016573//histone acetylation;GO:0019083//viral transcription;GO:0051123//RNA polymerase II transcriptional…	--
ENSBTAG00000000505	KYAT3	kynurenine aminotransferase 3 [Source:VGNC Symbol;Acc:VGNC:30758]	19.831	19.327	16.171	16.859	16.216	16.358	550	490	376	433	377	460	Metabolism;Human Diseases;Metabolism;Metabolism;Metabolism	Global and overview maps;Cancer: overview;Amino acid metabolism;Amino acid metabolism;Metabolism of other amino acids	ko01100//Metabolic pathways;ko05204//Chemical carcinogenesis - DNA adducts;ko00270//Cysteine and methionine metabolism;ko00380//Tryptophan metabolism;ko00450//Selenocompound metabolism	K00816;K00816;K00816;K00816;K00816	GO:0005737//cytoplasm;GO:0005739//mitochondrion	GO:0003824//catalytic activity;GO:0008483//transaminase activity;GO:0016212//kynurenine-oxoglutarate transaminase activity;GO:0016740//transferase activity;GO:0016829//lyase activity;GO:0030170//pyridoxal phosphate binding;GO:0036137//kynurenine aminotransferase activity;GO:0042803//protein homodimerization activity;GO:0047315//kynurenine-glyoxylate transaminase activity;GO:0047804//cysteine-S-co…	GO:0006103//2-oxoglutarate metabolic process;GO:0006520//cellular amino acid metabolic process;GO:0009058//biosynthetic process;GO:0070189//kynurenine metabolic process;GO:0097053//L-kynurenine catabolic process	--
ENSBTAG00000000507	NR4A1	nuclear receptor subfamily 4 group A member 1 [Source:VGNC Symbol;Acc:VGNC:32245]	0.07	0.127	0.107	1.919	2.156	1.387	3	5	4	67	57	50	Environmental Information Processing;Environmental Information Processing;Human Diseases;Organismal Systems;Organismal Systems	Signal transduction;Signal transduction;Endocrine and metabolic disease;Endocrine system;Endocrine system	ko04151//PI3K-Akt signaling pathway;ko04010//MAPK signaling pathway;ko04934//Cushing syndrome;ko04925//Aldosterone synthesis and secretion;ko04927//Cortisol synthesis and secretion	K04465;K04465;K04465;K04465;K04465	GO:0005634//nucleus;GO:0005654//nucleoplasm;GO:0005667//transcription factor complex;GO:0005737//cytoplasm;GO:0005739//mitochondrion;GO:0005829//cytosol;GO:0031965//nuclear membrane	GO:0000978//RNA polymerase II core promoter proximal region sequence-specific DNA binding;GO:0000981//RNA polymerase II transcription factor activity, sequence-specific DNA binding;GO:0001228//transcriptional activator activity, RNA polymerase II transcription regulatory region sequence-specific binding;GO:0003677//DNA binding;GO:0003700//transcription factor activity, sequence-specific DNA bindi…	GO:0001938//positive regulation of endothelial cell proliferation;GO:0002042//cell migration involved in sprouting angiogenesis;GO:0006355//regulation of transcription, DNA-templated;GO:0006357//regulation of transcription from RNA polymerase II promoter;GO:0006915//apoptotic process;GO:0030522//intracellular receptor signaling pathway;GO:0035767//endothelial cell chemotaxis;GO:0035914//skeletal …	NGFIB-like
ENSBTAG00000000510	ATG101	autophagy related 101 [Source:VGNC Symbol;Acc:VGNC:26249]	38.98	41.852	42.581	32.886	34.755	34.93	974	956	892	761	728	885	Human Diseases;Human Diseases;Cellular Processes;Human Diseases;Organismal Systems;Cellular Processes	Neurodegenerative disease;Neurodegenerative disease;Transport and catabolism;Neurodegenerative disease;Aging;Transport and catabolism	ko05010//Alzheimer disease;ko05016//Huntington disease;ko04140//Autophagy - animal;ko05017//Spinocerebellar ataxia;ko04211//Longevity regulating pathway;ko04136//Autophagy - other	K19730;K19730;K19730;K19730;K19730;K19730	GO:0000407//pre-autophagosomal structure;GO:0005737//cytoplasm	GO:0042802//identical protein binding;GO:0044877//macromolecular complex binding	GO:0000045//autophagosome assembly;GO:0006914//autophagy	--
ENSBTAG00000000511	CNST	consortin, connexin sorting protein [Source:VGNC Symbol;Acc:VGNC:27532]	0.696	1.326	1.211	2.16	1.548	1.136	26	37	32	59	31	43	-	-	-	-	GO:0005802//trans-Golgi network;GO:0005886//plasma membrane;GO:0016020//membrane;GO:0016021//integral component of membrane;GO:0030133//transport vesicle;GO:0032991//macromolecular complex;GO:0043231//intracellular membrane-bounded organelle	GO:0019902//phosphatase binding;GO:0071253//connexin binding	GO:0042998//positive regulation of Golgi to plasma membrane protein transport	--
ENSBTAG00000000512	SNTA1	syntrophin alpha 1 [Source:VGNC Symbol;Acc:VGNC:35083]	7.143	6.946	6.802	7.586	6.943	7.712	243	216	194	239	198	266	-	-	-	-	GO:0005737//cytoplasm;GO:0005856//cytoskeleton;GO:0005886//plasma membrane;GO:0016010//dystrophin-associated glycoprotein complex;GO:0016020//membrane;GO:0030054//cell junction;GO:0031594//neuromuscular junction;GO:0032991//macromolecular complex;GO:0042383//sarcolemma;GO:0045202//synapse;GO:0045211//postsynaptic membrane	GO:0003779//actin binding;GO:0005198//structural molecule activity;GO:0005515//protein binding;GO:0005516//calmodulin binding;GO:0017080//sodium channel regulator activity;GO:0044325//ion channel binding;GO:0050998//nitric-oxide synthase binding;GO:0051117//ATPase binding	GO:0002027//regulation of heart rate;GO:0003117//regulation of vasoconstriction by circulating norepinephrine;GO:0007528//neuromuscular junction development;GO:0060307//regulation of ventricular cardiac muscle cell membrane repolarization;GO:0086005//ventricular cardiac muscle cell action potential;GO:1902083//negative regulation of peptidyl-cysteine S-nitrosylation;GO:1902305//regulation of sodi…	--
ENSBTAG00000000516	OTOR	otoraplin [Source:VGNC Symbol;Acc:VGNC:50240]	0	0	0	0	0	0	0	0	0	0	0	0	-	-	-	-	-	GO:0005515//protein binding	GO:0001502//cartilage condensation	--
ENSBTAG00000000517	ANKRD29	ankyrin repeat domain 29 [Source:VGNC Symbol;Acc:VGNC:25921]	1.081	1.182	0.948	1.442	0.758	1.191	34	34	25	42	20	38	-	-	-	-	-	GO:0005515//protein binding	-	--
ENSBTAG00000000518	SLC22A10	XP_027387933.1 solute carrier family 22 member 24-like [Bos indicus x Bos taurus]	0	0	0	0	0	0	0	0	0	0	0	0	-	-	-	-	GO:0016020//membrane;GO:0016021//integral component of membrane	-	-	--
ENSBTAG00000000520	ATP2B3	ATPase plasma membrane Ca2+ transporting 3 [Source:VGNC Symbol;Acc:VGNC:26295]	0.042	0.025	0	0.015	0.017	0.041	3	2	0	1	1	3	Environmental Information Processing;Environmental Information Processing;Environmental Information Processing;Organismal Systems;Organismal Systems;Organismal Systems;Organismal Systems;Organismal Systems;Organismal Systems	Signal transduction;Signal transduction;Signal transduction;Circulatory system;Digestive system;Digestive system;Endocrine system;Digestive system;Excretory system	ko04020//Calcium signaling pathway;ko04024//cAMP signaling pathway;ko04022//cGMP-PKG signaling pathway;ko04261//Adrenergic signaling in cardiomyocytes;ko04972//Pancreatic secretion;ko04970//Salivary secretion;ko04925//Aldosterone synthesis and secretion;ko04978//Mineral absorption;ko04961//Endocrine and other factor-regulated calcium reabsorption	K05850;K05850;K05850;K05850;K05850;K05850;K05850;K05850;K05850	GO:0005886//plasma membrane;GO:0005887//integral component of plasma membrane;GO:0016020//membrane;GO:0016021//integral component of membrane;GO:0043231//intracellular membrane-bounded organelle;GO:0098793//presynapse	GO:0000166//nucleotide binding;GO:0005215//transporter activity;GO:0005388//calcium-transporting ATPase activity;GO:0005524//ATP binding;GO:0015085//calcium ion transmembrane transporter activity;GO:0019829//cation-transporting ATPase activity;GO:0030165//PDZ domain binding;GO:0046872//metal ion binding	GO:0006811//ion transport;GO:0006816//calcium ion transport;GO:0006874//cellular calcium ion homeostasis;GO:0051480//regulation of cytosolic calcium ion concentration;GO:0070588//calcium ion transmembrane transport;GO:0099509//regulation of presynaptic cytosolic calcium ion concentration;GO:1990034//calcium ion export from cell	--
ENSBTAG00000000521	PLEKHA8	pleckstrin homology domain containing A8 [Source:VGNC Symbol;Acc:VGNC:53664]	8.944	8.522	8.698	9.415	9.09	8.492	293	259	244	278	255	283	-	-	-	-	GO:0005654//nucleoplasm;GO:0005737//cytoplasm;GO:0005794//Golgi apparatus;GO:0005802//trans-Golgi network;GO:0005829//cytosol;GO:0016020//membrane	GO:0008289//lipid binding;GO:0017089//glycolipid transporter activity;GO:0051861//glycolipid binding;GO:0070273//phosphatidylinositol-4-phosphate binding;GO:0097001//ceramide binding;GO:1902387//ceramide 1-phosphate binding;GO:1902388//ceramide 1-phosphate transporter activity	GO:0006869//lipid transport;GO:0015031//protein transport;GO:0035621//ER to Golgi ceramide transport;GO:0035627//ceramide transport;GO:0046836//glycolipid transport;GO:1902389//ceramide 1-phosphate transport	--
ENSBTAG00000000522	AHSG	alpha 2-HS glycoprotein [Source:VGNC Symbol;Acc:VGNC:25756]	0	0	0	0	0	0	0	0	0	0	0	0	-	-	-	-	GO:0005576//extracellular region;GO:0005615//extracellular space;GO:0005794//Golgi apparatus;GO:0005886//plasma membrane;GO:0031012//extracellular matrix;GO:0031982//vesicle;GO:0065010//extracellular membrane-bounded organelle	GO:0004866//endopeptidase inhibitor activity;GO:0004869//cysteine-type endopeptidase inhibitor activity;GO:0005515//protein binding	GO:0001503//ossification;GO:0006953//acute-phase response;GO:0010951//negative regulation of endopeptidase activity;GO:0030500//regulation of bone mineralization;GO:0030502//negative regulation of bone mineralization;GO:0050727//regulation of inflammatory response;GO:0050766//positive regulation of phagocytosis	--
ENSBTAG00000000524	CSTB	cystatin B (stefin B) [Source:NCBI gene (formerly Entrezgene);Acc:512805]	132.702	145.362	134.689	149.634	153.774	178.984	1469	1471	1250	1534	1427	2009	-	-	-	-	GO:0005829//cytosol	GO:0004866//endopeptidase inhibitor activity;GO:0004869//cysteine-type endopeptidase inhibitor activity	GO:0010951//negative regulation of endopeptidase activity	--
ENSBTAG00000000526	TOPBP1	DNA topoisomerase II binding protein 1 [Source:VGNC Symbol;Acc:VGNC:49585]	21.031	20.953	19.716	13.036	20.844	15.293	1869	1702	1468	1075	1565	1390	Genetic Information Processing	Replication and repair	ko03440//Homologous recombination	K10728	GO:0000794//condensed nuclear chromosome;GO:0001673//male germ cell nucleus;GO:0005654//nucleoplasm;GO:0005694//chromosome;GO:0005886//plasma membrane;GO:0015629//actin cytoskeleton;GO:0016604//nuclear body;GO:0016605//PML body;GO:0043231//intracellular membrane-bounded organelle	GO:0042802//identical protein binding	GO:0006270//DNA replication initiation;GO:0006974//cellular response to DNA damage stimulus;GO:0007095//mitotic G2 DNA damage checkpoint;GO:0010212//response to ionizing radiation;GO:0033314//mitotic DNA replication checkpoint	--
ENSBTAG00000000527	ZFAND3	zinc finger AN1-type containing 3 [Source:VGNC Symbol;Acc:VGNC:37151]	31.477	31.052	27.189	41.909	36.302	48.404	1084	1035	964	1299	1142	1514	-	-	-	-	-	GO:0003677//DNA binding;GO:0008270//zinc ion binding;GO:0046872//metal ion binding	-	--
ENSBTAG00000000528	MANBAL	mannosidase beta like [Source:VGNC Symbol;Acc:VGNC:31168]	45.207	47.744	44.711	41.975	37.78	41.033	1042	1006	864	896	730	959	-	-	-	-	GO:0016020//membrane;GO:0016021//integral component of membrane	-	-	--
ENSBTAG00000000529	BTBD9	BTB domain containing 9 [Source:VGNC Symbol;Acc:VGNC:54397]	10.024	9.847	11.497	14.057	13.337	13.275	402	370	369	508	432	538	-	-	-	-	-	GO:0005515//protein binding	GO:0007616//long-term memory;GO:0008344//adult locomotory behavior;GO:0042428//serotonin metabolic process;GO:0042748//circadian sleep/wake cycle, non-REM sleep;GO:0048512//circadian behavior;GO:0050951//sensory perception of temperature stimulus;GO:0060586//multicellular organismal iron ion homeostasis;GO:1900242//regulation of synaptic vesicle endocytosis	--
ENSBTAG00000000531	GAD1	XP_024840294.1 glutamate decarboxylase 1 [Bos taurus]	0.095	0	0	0	0	0	3.01	0	0	0	0	0	Metabolism;Human Diseases;Organismal Systems;Metabolism;Metabolism;Metabolism;Metabolism	Global and overview maps;Endocrine and metabolic disease;Nervous system;Amino acid metabolism;Metabolism of other amino acids;Carbohydrate metabolism;Metabolism of other amino acids	ko01100//Metabolic pathways;ko04940//Type I diabetes mellitus;ko04727//GABAergic synapse;ko00250//Alanine, aspartate and glutamate metabolism;ko00410//beta-Alanine metabolism;ko00650//Butanoate metabolism;ko00430//Taurine and hypotaurine metabolism	K01580;K01580;K01580;K01580;K01580;K01580;K01580	-	GO:0003824//catalytic activity;GO:0016829//lyase activity;GO:0016830//carbon-carbon lyase activity;GO:0016831//carboxy-lyase activity;GO:0030170//pyridoxal phosphate binding	GO:0019752//carboxylic acid metabolic process	--
ENSBTAG00000000532	EXO5	exonuclease 5 [Source:VGNC Symbol;Acc:VGNC:59180]	5.603	5.023	5.305	2.121	1.998	2.193	194	159	154	68	58	77	-	-	-	-	GO:0005634//nucleus;GO:0005737//cytoplasm;GO:0005829//cytosol	GO:0003677//DNA binding;GO:0004518//nuclease activity;GO:0004527//exonuclease activity;GO:0016787//hydrolase activity;GO:0045145//single-stranded DNA 5'-3' exodeoxyribonuclease activity;GO:0046872//metal ion binding;GO:0051536//iron-sulfur cluster binding;GO:0051539//4 iron, 4 sulfur cluster binding	GO:0006281//DNA repair;GO:0006974//cellular response to DNA damage stimulus;GO:0036297//interstrand cross-link repair;GO:0090305//nucleic acid phosphodiester bond hydrolysis	--
ENSBTAG00000000533	ZNF684	zinc finger protein 684 [Source:VGNC Symbol;Acc:VGNC:59374]	0.507	1.275	0.363	0	0.363	0.2	10	23	6	0	6	4	Human Diseases	Infectious disease: viral	ko05168//Herpes simplex virus 1 infection	K09228	-	GO:0000977//RNA polymerase II regulatory region sequence-specific DNA binding;GO:0000981//RNA polymerase II transcription factor activity, sequence-specific DNA binding;GO:0001227//transcriptional repressor activity, RNA polymerase II transcription regulatory region sequence-specific binding;GO:0003677//DNA binding;GO:0046872//metal ion binding;GO:1990837//sequence-specific double-stranded DNA bi…	GO:0000122//negative regulation of transcription from RNA polymerase II promoter;GO:0006355//regulation of transcription, DNA-templated;GO:0006357//regulation of transcription from RNA polymerase II promoter	zf-C2H2
ENSBTAG00000000534	PNOC	prepronociceptin [Source:VGNC Symbol;Acc:VGNC:33089]	0	0	0	0	0	0	0	0	0	0	0	0	-	-	-	-	GO:0005576//extracellular region;GO:0005886//plasma membrane;GO:0030425//dendrite;GO:0043025//neuronal cell body;GO:0043679//axon terminus	GO:0001515//opioid peptide activity;GO:0031628//opioid receptor binding	GO:0007218//neuropeptide signaling pathway;GO:0007268//synaptic transmission;GO:0007600//sensory perception	--
ENSBTAG00000000535	PCNX2	pecanex 2 [Source:VGNC Symbol;Acc:VGNC:32639]	2.351	2.449	2.133	2.966	2.652	2.987	256	244	195	299	242	330	-	-	-	-	GO:0016020//membrane;GO:0016021//integral component of membrane	-	-	--
ENSBTAG00000000536	ZNF395	zinc finger protein 395 [Source:VGNC Symbol;Acc:VGNC:37266]	4.098	4.43	4.83	28.738	25.904	30.42	338	334	334	2195	1791	2544	-	-	-	-	GO:0005634//nucleus;GO:0005654//nucleoplasm;GO:0005737//cytoplasm;GO:0005829//cytosol;GO:0016607//nuclear speck	GO:0000978//RNA polymerase II core promoter proximal region sequence-specific DNA binding;GO:0000987//core promoter proximal region sequence-specific DNA binding;GO:0001228//transcriptional activator activity, RNA polymerase II transcription regulatory region sequence-specific binding;GO:0003677//DNA binding;GO:0003700//transcription factor activity, sequence-specific DNA binding	GO:0006357//regulation of transcription from RNA polymerase II promoter;GO:0045944//positive regulation of transcription from RNA polymerase II promoter	--
ENSBTAG00000000539	LRRC28	leucine rich repeat containing 28 [Source:VGNC Symbol;Acc:VGNC:31007]	19.484	19.419	20.304	19.234	17.396	16.706	448	424	402	413	344	394	-	-	-	-	-	GO:0005515//protein binding	-	--
ENSBTAG00000000540	RNF112	ring finger protein 112 [Source:VGNC Symbol;Acc:VGNC:34011]	0.039	0	0.186	0.042	0	0.032	2	0	8	2	0	1	-	-	-	-	GO:0005634//nucleus;GO:0005654//nucleoplasm;GO:0005737//cytoplasm;GO:0005768//endosome;GO:0008021//synaptic vesicle;GO:0014069//postsynaptic density;GO:0016020//membrane;GO:0016021//integral component of membrane;GO:0016604//nuclear body;GO:0019898//extrinsic component of membrane;GO:0030054//cell junction;GO:0031410//cytoplasmic vesicle;GO:0042995//cell projection;GO:0043005//neuron projection;G…	GO:0000166//nucleotide binding;GO:0003924//GTPase activity;GO:0005525//GTP binding;GO:0016740//transferase activity;GO:0043621//protein self-association;GO:0046872//metal ion binding;GO:0061630//ubiquitin protein ligase activity	GO:0007029//endoplasmic reticulum organization;GO:0007399//nervous system development;GO:0016567//protein ubiquitination;GO:0030182//neuron differentiation;GO:0033194//response to hydroperoxide;GO:0036473//cell death in response to oxidative stress;GO:0036474//cell death in response to hydrogen peroxide;GO:0045666//positive regulation of neuron differentiation;GO:0045687//positive regulation of g…	--
ENSBTAG00000000541	NKX2-1	NK2 homeobox 1 [Source:VGNC Symbol;Acc:VGNC:49980]	0	0	0	0	0	0	0	0	0	0	0	0	-	-	-	-	GO:0005634//nucleus;GO:0005667//transcription factor complex	GO:0000976//transcription regulatory region sequence-specific DNA binding;GO:0000977//RNA polymerase II regulatory region sequence-specific DNA binding;GO:0000978//RNA polymerase II core promoter proximal region sequence-specific DNA binding;GO:0000981//RNA polymerase II transcription factor activity, sequence-specific DNA binding;GO:0001161//intronic transcription regulatory region sequence-spec…	GO:0000122//negative regulation of transcription from RNA polymerase II promoter;GO:0001764//neuron migration;GO:0006355//regulation of transcription, DNA-templated;GO:0006357//regulation of transcription from RNA polymerase II promoter;GO:0006644//phospholipid metabolic process;GO:0007389//pattern specification process;GO:0007411//axon guidance;GO:0007420//brain development;GO:0007492//endoderm …	TF_Otx
ENSBTAG00000000542	CFAP36	cilia and flagella associated protein 36 [Source:VGNC Symbol;Acc:VGNC:27242]	21.983	21.819	21.516	22.921	23.483	21.658	473	430	389	458	428	477	-	-	-	-	GO:0005737//cytoplasm;GO:0005929//cilium;GO:0005930//axoneme;GO:0035869//ciliary transition zone;GO:0042995//cell projection;GO:0043227//membrane-bounded organelle;GO:0097546//ciliary base	GO:0047485//protein N-terminus binding	-	--
ENSBTAG00000000545	PPP4R3B	protein phosphatase 4 regulatory subunit 3B [Source:VGNC Symbol;Acc:VGNC:58608]	13.585	12.684	13.607	8.679	11.042	9.109	813	703	695	498	570	552	Organismal Systems;Organismal Systems	Aging;Endocrine system	ko04212//Longevity regulating pathway - worm;ko04922//Glucagon signaling pathway	K17491;K17491	GO:0005634//nucleus;GO:0005654//nucleoplasm;GO:0005737//cytoplasm;GO:0005813//centrosome;GO:0016607//nuclear speck;GO:0030289//protein phosphatase 4 complex	-	GO:0006470//protein dephosphorylation;GO:0045722//positive regulation of gluconeogenesis	--
ENSBTAG00000000546	TOB1	transducer of ERBB2, 1 [Source:VGNC Symbol;Acc:VGNC:36212]	16.734	15.79	13.812	38.138	36.677	29.749	633	546	438	1336	1163	1141	Genetic Information Processing	Folding, sorting and degradation	ko03018//RNA degradation	K14443	GO:0005634//nucleus;GO:0005737//cytoplasm;GO:0030014//CCR4-NOT complex	GO:0003714//transcription corepressor activity;GO:0030971//receptor tyrosine kinase binding;GO:0046332//SMAD binding	GO:0008285//negative regulation of cell proliferation;GO:0010468//regulation of gene expression;GO:0017148//negative regulation of translation;GO:0030514//negative regulation of BMP signaling pathway;GO:0045668//negative regulation of osteoblast differentiation;GO:0045892//negative regulation of transcription, DNA-templated;GO:0060212//negative regulation of nuclear-transcribed mRNA poly(A) tail …	--
ENSBTAG00000000548	KLHDC10	kelch domain containing 10 [Source:VGNC Symbol;Acc:VGNC:30634]	3.654	4.257	3.72	7.025	5.657	6.408	108	115	89	185	135	176	-	-	-	-	GO:0005634//nucleus;GO:0005654//nucleoplasm;GO:0005737//cytoplasm;GO:0031462//Cul2-RING ubiquitin ligase complex	GO:0005515//protein binding;GO:1990756//protein binding, bridging involved in substrate recognition for ubiquitination	GO:0016567//protein ubiquitination;GO:0032874//positive regulation of stress-activated MAPK cascade	--
ENSBTAG00000000550	ATP5F1D	ATP synthase F1 subunit delta [Source:VGNC Symbol;Acc:VGNC:26302]	190.676	195.572	185.385	163.807	156.877	181.073	3126	2931	2548	2487	2156	3010	Metabolism;Human Diseases;Human Diseases;Organismal Systems;Human Diseases;Metabolism	Global and overview maps;Neurodegenerative disease;Neurodegenerative disease;Environmental adaptation;Neurodegenerative disease;Energy metabolism	ko01100//Metabolic pathways;ko05010//Alzheimer disease;ko05016//Huntington disease;ko04714//Thermogenesis;ko05012//Parkinson disease;ko00190//Oxidative phosphorylation	K02134;K02134;K02134;K02134;K02134;K02134	GO:0000275//mitochondrial proton-transporting ATP synthase complex, catalytic core F(1);GO:0005739//mitochondrion;GO:0005740//mitochondrial envelope;GO:0005743//mitochondrial inner membrane;GO:0005753//mitochondrial proton-transporting ATP synthase complex;GO:0016020//membrane;GO:0045259//proton-transporting ATP synthase complex;GO:0045261//proton-transporting ATP synthase complex, catalytic core…	GO:0015078//hydrogen ion transmembrane transporter activity;GO:0046933//proton-transporting ATP synthase activity, rotational mechanism	GO:0006754//ATP biosynthetic process;GO:0006811//ion transport;GO:0009060//aerobic respiration;GO:0015986//ATP synthesis coupled proton transport;GO:0033615//mitochondrial proton-transporting ATP synthase complex assembly;GO:0042776//mitochondrial ATP synthesis coupled proton transport;GO:1902600//hydrogen ion transmembrane transport	--
ENSBTAG00000000551	SMNDC1	survival motor neuron domain containing 1 [Source:VGNC Symbol;Acc:VGNC:35024]	12.285	13.322	13.829	15.333	16.558	12.221	231	229	218	267	261	233	Genetic Information Processing	Transcription	ko03040//Spliceosome	K12839	GO:0005634//nucleus;GO:0005737//cytoplasm	GO:0003723//RNA binding	GO:0006397//mRNA processing	--
ENSBTAG00000000552	DISP2	dispatched RND transporter family member 2 [Source:VGNC Symbol;Acc:VGNC:28075]	0	0	0	0	0	0	0	0	0	0	0	0	-	-	-	-	GO:0016020//membrane;GO:0016021//integral component of membrane	-	-	--
ENSBTAG00000000555	ACO1	aconitase 1 [Source:VGNC Symbol;Acc:VGNC:25545]	56.826	52.183	54.587	49.014	47.449	49.465	3317	2804	2698	2649	2345	2943	Metabolism;Metabolism;Metabolism;Metabolism;Metabolism;Metabolism	Global and overview maps;Global and overview maps;Global and overview maps;Carbohydrate metabolism;Carbohydrate metabolism;Global and overview maps	ko01100//Metabolic pathways;ko01200//Carbon metabolism;ko01230//Biosynthesis of amino acids;ko00630//Glyoxylate and dicarboxylate metabolism;ko00020//Citrate cycle (TCA cycle);ko01210//2-Oxocarboxylic acid metabolism	K01681;K01681;K01681;K01681;K01681;K01681	GO:0005737//cytoplasm;GO:0005739//mitochondrion;GO:0005783//endoplasmic reticulum;GO:0005794//Golgi apparatus;GO:0005829//cytosol	GO:0003723//RNA binding;GO:0003994//aconitate hydratase activity;GO:0030350//iron-responsive element binding;GO:0046872//metal ion binding;GO:0047780//citrate dehydratase activity;GO:0051536//iron-sulfur cluster binding;GO:0051538//3 iron, 4 sulfur cluster binding;GO:0051539//4 iron, 4 sulfur cluster binding	GO:0006101//citrate metabolic process;GO:0006417//regulation of translation;GO:0006879//cellular iron ion homeostasis;GO:0009791//post-embryonic development;GO:0010040//response to iron(II) ion;GO:0010468//regulation of gene expression;GO:0050892//intestinal absorption	--
ENSBTAG00000000558	NEUROD6	neuronal differentiation 6 [Source:VGNC Symbol;Acc:VGNC:32020]	0	0	0	0	0	0	0	0	0	0	0	0	-	-	-	-	GO:0005634//nucleus	GO:0000978//RNA polymerase II core promoter proximal region sequence-specific DNA binding;GO:0000981//RNA polymerase II transcription factor activity, sequence-specific DNA binding;GO:0001228//transcriptional activator activity, RNA polymerase II transcription regulatory region sequence-specific binding;GO:0003677//DNA binding;GO:0046983//protein dimerization activity	GO:0006355//regulation of transcription, DNA-templated;GO:0006357//regulation of transcription from RNA polymerase II promoter;GO:0007399//nervous system development;GO:0021542//dentate gyrus development;GO:0030154//cell differentiation;GO:0030182//neuron differentiation;GO:0045944//positive regulation of transcription from RNA polymerase II promoter	bHLH
ENSBTAG00000000559	PLTP	phospholipid transfer protein [Source:VGNC Symbol;Acc:VGNC:33055]	0.046	0.051	0.164	0.025	0.028	0.046	2.14	2.18	6.43	1.07	1.09	2.21	Organismal Systems;Organismal Systems	Endocrine system;Digestive system	ko03320//PPAR signaling pathway;ko04979//Cholesterol metabolism	K08761;K08761	GO:0005576//extracellular region;GO:0005615//extracellular space;GO:0005634//nucleus;GO:0034364//high-density lipoprotein particle	GO:0008035//high-density lipoprotein particle binding;GO:0008289//lipid binding;GO:0008429//phosphatidylethanolamine binding;GO:0008525//phosphatidylcholine transporter activity;GO:0008526//phosphatidylinositol transporter activity;GO:0019992//diacylglycerol binding;GO:0030169//low-density lipoprotein particle binding;GO:0031210//phosphatidylcholine binding;GO:0034189//very-low-density lipoprotei…	GO:0006629//lipid metabolic process;GO:0006869//lipid transport;GO:0010189//vitamin E biosynthetic process;GO:0010875//positive regulation of cholesterol efflux;GO:0015914//phospholipid transport;GO:0015918//sterol transport;GO:0030317//sperm motility;GO:0034375//high-density lipoprotein particle remodeling;GO:0035627//ceramide transport;GO:0046836//glycolipid transport	--
ENSBTAG00000000560	RPL4	DAA19059.1 TPA: 60S ribosomal protein L4-like [Bos taurus]	0.932	0.743	0.608	1.235	0.909	0.461	22.08	16.09	12.07	27.09	18.06	11.08	Genetic Information Processing	Translation	ko03010//Ribosome	K02930	GO:0005840//ribosome;GO:0022625//cytosolic large ribosomal subunit	GO:0003723//RNA binding;GO:0003735//structural constituent of ribosome	GO:0006412//translation	--
ENSBTAG00000000561	OCLN	occludin [Source:VGNC Symbol;Acc:VGNC:32397]	8.823	10.191	9.193	11.713	13.033	13.616	340	359	297	418	421	532	Human Diseases;Environmental Information Processing;Cellular Processes;Human Diseases;Organismal Systems	Infectious disease: bacterial;Signaling molecules and interaction;Cellular community - eukaryotes;Infectious disease: viral;Immune system	ko05130//Pathogenic Escherichia coli infection;ko04514//Cell adhesion molecules;ko04530//Tight junction;ko05160//Hepatitis C;ko04670//Leukocyte transendothelial migration	K06088;K06088;K06088;K06088;K06088	GO:0005765//lysosomal membrane;GO:0005886//plasma membrane;GO:0005911//cell-cell junction;GO:0005923//bicellular tight junction;GO:0016020//membrane;GO:0016021//integral component of membrane;GO:0016324//apical plasma membrane;GO:0016327//apicolateral plasma membrane;GO:0030054//cell junction;GO:0030139//endocytic vesicle;GO:0031410//cytoplasmic vesicle;GO:0032991//macromolecular complex;GO:00701…	GO:0019904//protein domain specific binding	GO:0001933//negative regulation of protein phosphorylation;GO:0010628//positive regulation of gene expression;GO:0010629//negative regulation of gene expression;GO:0010827//regulation of glucose transport;GO:0045216//cell-cell junction organization;GO:0046326//positive regulation of glucose import;GO:0070830//bicellular tight junction assembly	--
ENSBTAG00000000562	TOMM20	translocase of outer mitochondrial membrane 20 [Source:VGNC Symbol;Acc:VGNC:55995]	56.282	58.289	60.067	85.335	79.422	73.94	1596	1511	1428	2241	1888	2126	-	-	-	-	GO:0005739//mitochondrion;GO:0005741//mitochondrial outer membrane;GO:0005742//mitochondrial outer membrane translocase complex;GO:0016020//membrane;GO:0016021//integral component of membrane;GO:0031307//integral component of mitochondrial outer membrane;GO:0097225//sperm midpiece	GO:0008320//protein transmembrane transporter activity;GO:0030943//mitochondrion targeting sequence binding	GO:0006605//protein targeting;GO:0006626//protein targeting to mitochondrion;GO:0006886//intracellular protein transport;GO:0015031//protein transport;GO:0016031//tRNA import into mitochondrion;GO:0030150//protein import into mitochondrial matrix	--
ENSBTAG00000000563	MYD88	MYD88 innate immune signal transduction adaptor [Source:VGNC Symbol;Acc:VGNC:31789]	22.453	22.417	21.878	22.589	21.22	21.724	1048	956	861	982	832	1034	Human Diseases;Human Diseases;Human Diseases;Environmental Information Processing;Human Diseases;Human Diseases;Human Diseases;Human Diseases;Human Diseases;Organismal Systems;Environmental Information Processing;Human Diseases;Human Diseases;Human Diseases;Human Diseases;Human Diseases;Human Diseases;Human Diseases;Human Diseases;Organismal Systems;Human Diseases;Human Diseases;Human Diseases;Or…	Infectious disease: viral;Infectious disease: viral;Infectious disease: viral;Signal transduction;Infectious disease: bacterial;Infectious disease: bacterial;Infectious disease: bacterial;Infectious disease: bacterial;Infectious disease: viral;Immune system;Signal transduction;Infectious disease: viral;Infectious disease: bacterial;Infectious disease: parasitic;Infectious disease: viral;Cancer: o…	ko05168//Herpes simplex virus 1 infection;ko05169//Epstein-Barr virus infection;ko05170//Human immunodeficiency virus 1 infection;ko04010//MAPK signaling pathway;ko05131//Shigellosis;ko05132//Salmonella infection;ko05130//Pathogenic Escherichia coli infection;ko05152//Tuberculosis;ko05162//Measles;ko04621//NOD-like receptor signaling pathway;ko04064//NF-kappa B signaling pathway;ko05164//Influenz…	K04729;K04729;K04729;K04729;K04729;K04729;K04729;K04729;K04729;K04729;K04729;K04729;K04729;K04729;K04729;K04729;K04729;K04729;K04729;K04729;K04729;K04729;K04729;K04729	GO:0005634//nucleus;GO:0005737//cytoplasm;GO:0005829//cytosol;GO:0005886//plasma membrane	GO:0003953//NAD+ nucleosidase activity;GO:0005149//interleukin-1 receptor binding;GO:0005515//protein binding;GO:0035325//Toll-like receptor binding;GO:0042802//identical protein binding;GO:0043621//protein self-association;GO:0070976//TIR domain binding	GO:0002238//response to molecule of fungal origin;GO:0002269//leukocyte activation involved in inflammatory response;GO:0002283//neutrophil activation involved in immune response;GO:0002755//MyD88-dependent toll-like receptor signaling pathway;GO:0006909//phagocytosis;GO:0006915//apoptotic process;GO:0006954//inflammatory response;GO:0007165//signal transduction;GO:0007166//cell surface receptor …	--
ENSBTAG00000000564	NSG2	neuronal vesicle trafficking associated 2 [Source:VGNC Symbol;Acc:VGNC:58607]	0	0	0	0	0	0	0	0	0	0	0	0	-	-	-	-	GO:0005764//lysosome;GO:0005768//endosome;GO:0005769//early endosome;GO:0005770//late endosome;GO:0005794//Golgi apparatus;GO:0010008//endosome membrane;GO:0016020//membrane;GO:0016021//integral component of membrane;GO:0030425//dendrite;GO:0030659//cytoplasmic vesicle membrane;GO:0031410//cytoplasmic vesicle;GO:0031901//early endosome membrane;GO:0031902//late endosome membrane;GO:0032580//Golgi…	GO:0032051//clathrin light chain binding	GO:0007212//dopamine receptor signaling pathway;GO:0016197//endosomal transport;GO:0048268//clathrin coat assembly	--
ENSBTAG00000000565	RFX7	regulatory factor X7 [Source:VGNC Symbol;Acc:VGNC:33899]	7.947	7.962	6.803	4.423	5.616	5.214	974	892	699	502	577	648	-	-	-	-	-	GO:0000978//RNA polymerase II core promoter proximal region sequence-specific DNA binding;GO:0000981//RNA polymerase II transcription factor activity, sequence-specific DNA binding;GO:0003677//DNA binding;GO:0003700//transcription factor activity, sequence-specific DNA binding;GO:1990837//sequence-specific double-stranded DNA binding	GO:0006355//regulation of transcription, DNA-templated;GO:0006357//regulation of transcription from RNA polymerase II promoter	RFX
ENSBTAG00000000566	CCDC14	coiled-coil domain containing 14 [Source:VGNC Symbol;Acc:VGNC:26851]	2.85	2.756	2.117	0.9	1.501	1.242	188	176	124	51	83	88	-	-	-	-	GO:0005813//centrosome;GO:0034451//centriolar satellite	-	GO:0071539//protein localization to centrosome	--
ENSBTAG00000000568	CCDC154	coiled-coil domain containing 154 [Source:VGNC Symbol;Acc:VGNC:26859]	0	0	0	0	0	0	0	0	0	0	0	0	-	-	-	-	-	-	GO:0035630//bone mineralization involved in bone maturation;GO:0042475//odontogenesis of dentin-containing tooth;GO:0044691//tooth eruption;GO:0045453//bone resorption	--
ENSBTAG00000000569	HES1	hes family bHLH transcription factor 1 [Source:VGNC Symbol;Acc:VGNC:29818]	50.752	52.701	55.648	50.024	51.844	55.778	1399	1328	1286	1277	1198	1559	Human Diseases;Human Diseases;Human Diseases;Human Diseases;Environmental Information Processing;Genetic Information Processing;Human Diseases	Cancer: overview;Infectious disease: viral;Infectious disease: viral;Cancer: specific types;Signal transduction;Replication and repair;Endocrine and metabolic disease	ko05200//Pathways in cancer;ko05165//Human papillomavirus infection;ko05169//Epstein-Barr virus infection;ko05224//Breast cancer;ko04330//Notch signaling pathway;ko03460//Fanconi anemia pathway;ko04950//Maturity onset diabetes of the young	K06054;K06054;K06054;K06054;K06054;K06054;K06054	GO:0005634//nucleus;GO:0005654//nucleoplasm;GO:0005737//cytoplasm;GO:0032991//macromolecular complex	GO:0000978//RNA polymerase II core promoter proximal region sequence-specific DNA binding;GO:0000981//RNA polymerase II transcription factor activity, sequence-specific DNA binding;GO:0001217//bacterial-type RNA polymerase transcriptional repressor activity, sequence-specific DNA binding;GO:0001227//transcriptional repressor activity, RNA polymerase II transcription regulatory region sequence-spe…	GO:0000122//negative regulation of transcription from RNA polymerase II promoter;GO:0001701//in utero embryonic development;GO:0001889//liver development;GO:0003143//embryonic heart tube morphogenesis;GO:0003151//outflow tract morphogenesis;GO:0003266//regulation of secondary heart field cardioblast proliferation;GO:0003281//ventricular septum development;GO:0006355//regulation of transcription, …	bHLH
ENSBTAG00000000570	RET	ret proto-onco [Source:VGNC Symbol;Acc:VGNC:33876]	0.054	0.105	0.115	0.012	0.102	0.032	5	9	9	1	8	3	Human Diseases;Human Diseases;Human Diseases	Cancer: overview;Cancer: overview;Cancer: specific types	ko05200//Pathways in cancer;ko05230//Central carbon metabolism in cancer;ko05216//Thyroid cancer	K05126;K05126;K05126	GO:0005886//plasma membrane;GO:0005887//integral component of plasma membrane;GO:0010008//endosome membrane;GO:0016020//membrane;GO:0030424//axon;GO:0043235//receptor complex;GO:0045121//membrane raft;GO:0098797//plasma membrane protein complex	GO:0000166//nucleotide binding;GO:0004672//protein kinase activity;GO:0004713//protein tyrosine kinase activity;GO:0004714//transmembrane receptor protein tyrosine kinase activity;GO:0005509//calcium ion binding;GO:0005524//ATP binding;GO:0016301//kinase activity;GO:0016740//transferase activity	GO:0000165//MAPK cascade;GO:0001657//ureteric bud development;GO:0001755//neural crest cell migration;GO:0001838//embryonic epithelial tube formation;GO:0006468//protein phosphorylation;GO:0007155//cell adhesion;GO:0007156//homophilic cell adhesion via plasma membrane adhesion molecules;GO:0007158//neuron cell-cell adhesion;GO:0007169//transmembrane receptor protein tyrosine kinase signaling path…	--
ENSBTAG00000000571	ARHGAP27	Rho GTPase activating protein 27 [Source:VGNC Symbol;Acc:VGNC:26085]	53.822	52.611	54.883	42.194	40.432	42.898	3327	2989	2853	2412	2098	2683	-	-	-	-	GO:0005737//cytoplasm	GO:0005096//GTPase activator activity;GO:0005515//protein binding	GO:0007165//signal transduction;GO:0043087//regulation of GTPase activity	--
ENSBTAG00000000573	KRT37	keratin 37 [Source:VGNC Symbol;Acc:VGNC:83290]	0	0	0	0	0	0	0	0	0	0	0	0	Human Diseases;Organismal Systems	Infectious disease: bacterial;Endocrine system	ko05150//Staphylococcus aureus infection;ko04915//Estrogen signaling pathway	K07604;K07604	GO:0005882//intermediate filament	GO:0005198//structural molecule activity	-	--
ENSBTAG00000000574	OR10Z1	olfactory receptor family 10 subfamily Z member 1 [Source:VGNC Symbol;Acc:VGNC:100444]	0	0	0	0	0	0	0	0	0	0	0	0	Organismal Systems	Sensory system	ko04740//Olfactory transduction	K04257	GO:0005886//plasma membrane;GO:0016020//membrane;GO:0016021//integral component of membrane	GO:0004930//G-protein coupled receptor activity;GO:0004984//olfactory receptor activity	GO:0007165//signal transduction;GO:0007186//G-protein coupled receptor signaling pathway;GO:0007608//sensory perception of smell;GO:0050896//response to stimulus;GO:0050911//detection of chemical stimulus involved in sensory perception of smell	--
ENSBTAG00000000575	TNC	tenascin C [Source:VGNC Symbol;Acc:VGNC:36152]	0.228	0.295	0.277	0.267	0.171	0.255	29	30	28	28	18	27	Environmental Information Processing;Human Diseases;Cellular Processes;Human Diseases;Environmental Information Processing	Signal transduction;Infectious disease: viral;Cellular community - eukaryotes;Cancer: overview;Signaling molecules and interaction	ko04151//PI3K-Akt signaling pathway;ko05165//Human papillomavirus infection;ko04510//Focal adhesion;ko05206//MicroRNAs in cancer;ko04512//ECM-receptor interaction	K06252;K06252;K06252;K06252;K06252	GO:0005576//extracellular region;GO:0005604//basement membrane;GO:0005614//interstitial matrix;GO:0005615//extracellular space	GO:0005102//receptor binding;GO:0005515//protein binding;GO:0045545//syndecan binding	GO:0007155//cell adhesion;GO:0007528//neuromuscular junction development;GO:0008284//positive regulation of cell proliferation;GO:0009611//response to wounding;GO:0010628//positive regulation of gene expression;GO:0014012//peripheral nervous system axon regeneration;GO:0042127//regulation of cell proliferation;GO:0060739//mesenchymal-epithelial cell signaling involved in prostate gland developmen…	--
ENSBTAG00000000576	ADGRG2	adhesion G protein-coupled receptor G2 [Source:VGNC Symbol;Acc:VGNC:25666]	0.211	0.245	0.267	0.199	0.267	0.052	16	17	17	14	17	4	-	-	-	-	GO:0005829//cytosol;GO:0005886//plasma membrane;GO:0005887//integral component of plasma membrane;GO:0016020//membrane;GO:0016021//integral component of membrane	GO:0004888//transmembrane signaling receptor activity;GO:0004930//G-protein coupled receptor activity	GO:0007166//cell surface receptor signaling pathway;GO:0007186//G-protein coupled receptor signaling pathway;GO:0007189//adenylate cyclase-activating G-protein coupled receptor signaling pathway	--
ENSBTAG00000000578	ABHD16A	abhydrolase domain containing 16A, phospholipase [Source:VGNC Symbol;Acc:VGNC:25495]	38.979	40.413	39.324	43.588	39.644	39.413	1292	1225	1114	1344	1109	1343	-	-	-	-	GO:0016020//membrane;GO:0016021//integral component of membrane	GO:0004620//phospholipase activity;GO:0016787//hydrolase activity;GO:0047372//acylglycerol lipase activity	GO:0006660//phosphatidylserine catabolic process;GO:0052651//monoacylglycerol catabolic process	--
ENSBTAG00000000579	NIPBL	NIPBL cohesin loading factor [Source:VGNC Symbol;Acc:VGNC:32085]	8.139	9.227	7.74	4.359	7.165	5.36	1351	1400	1077	670	997	902	-	-	-	-	GO:0000785//chromatin;GO:0005634//nucleus;GO:0005654//nucleoplasm;GO:0005829//cytosol;GO:0032039//integrator complex;GO:0032116//SMC loading complex;GO:0043231//intracellular membrane-bounded organelle	GO:0003682//chromatin binding;GO:0008022//protein C-terminus binding;GO:0036033//mediator complex binding;GO:0042826//histone deacetylase binding;GO:0047485//protein N-terminus binding;GO:0070087//chromo shadow domain binding;GO:1990841//promoter-specific chromatin binding	GO:0000122//negative regulation of transcription from RNA polymerase II promoter;GO:0003007//heart morphogenesis;GO:0003151//outflow tract morphogenesis;GO:0006357//regulation of transcription from RNA polymerase II promoter;GO:0006974//cellular response to DNA damage stimulus;GO:0007049//cell cycle;GO:0007064//mitotic sister chromatid cohesion;GO:0007420//brain development;GO:0007507//heart deve…	--
ENSBTAG00000000580	LY6G6F	lymphocyte antigen 6 family member G6F [Source:NCBI gene (formerly Entrezgene);Acc:539920]	0	0.131	0	0.067	0	0.288	0	1	0	2	0	3	-	-	-	-	GO:0005886//plasma membrane;GO:0016020//membrane;GO:0016021//integral component of membrane	-	-	--
ENSBTAG00000000581	DOCK10	dedicator of cytokinesis 10 [Source:VGNC Symbol;Acc:VGNC:28155]	0	0	0	0	0	0	0	0	0	0	0	0	-	-	-	-	GO:0005634//nucleus;GO:0005654//nucleoplasm;GO:0005737//cytoplasm;GO:0005829//cytosol	GO:0005085//guanyl-nucleotide exchange factor activity	GO:0007264//small GTPase mediated signal transduction;GO:0030334//regulation of cell migration;GO:0050790//regulation of catalytic activity	--
ENSBTAG00000000582	LY6G6E	lymphocyte antigen 6 complex, locus G6E [Source:NCBI gene (formerly Entrezgene);Acc:512743]	0.105	0.154	0.965	0.14	0.126	0.52	3	4	23	4	3	15	-	-	-	-	GO:0005886//plasma membrane;GO:0016020//membrane;GO:0045202//synapse	GO:0004675//transmembrane receptor protein serine/threonine kinase activity;GO:0030549//acetylcholine receptor activator activity;GO:0033130//acetylcholine receptor binding	GO:0002029//desensitization of G-protein coupled receptor protein signaling pathway;GO:0007178//transmembrane receptor protein serine/threonine kinase signaling pathway	--
ENSBTAG00000000584	MGAT4C	XP_002685871.2 alpha-1,3-mannosyl-glycoprotein 4-beta-N-acetylglucosaminyltransferase C isoform X1 [Bos taurus]	0	0	0	0	0	0	0	0	0	0	0	0	-	-	-	-	-	GO:0008375//acetylglucosaminyltransferase activity	GO:0006487//protein N-linked glycosylation	--
ENSBTAG00000000585	LY6G6C	lymphocyte antigen 6 family member G6C [Source:VGNC Symbol;Acc:VGNC:31090]	0.202	0.125	0.161	0.073	0.241	0	3	2	2	1	3	0	-	-	-	-	GO:0005886//plasma membrane;GO:0009897//external side of plasma membrane;GO:0016020//membrane;GO:0031225//anchored component of membrane;GO:0032991//macromolecular complex	-	-	--
ENSBTAG00000000586	CPLANE1	ciliosis and planar polarity effector 1 [Source:VGNC Symbol;Acc:VGNC:59329]	2.664	2.882	2.355	1.067	1.84	1.279	417	413	309	155	242	203	-	-	-	-	GO:0035869//ciliary transition zone	GO:0005515//protein binding	GO:0001736//establishment of planar polarity;GO:0001822//kidney development;GO:0003279//cardiac septum development;GO:0003281//ventricular septum development;GO:0007507//heart development;GO:0021549//cerebellum development;GO:0042733//embryonic digit morphogenesis;GO:0060021//palate development;GO:0060271//cilium morphogenesis;GO:0060976//coronary vasculature development;GO:1904491//protein local…	--
ENSBTAG00000000588	CHODL	chondrolectin [Source:VGNC Symbol;Acc:VGNC:27308]	0	0	0	0	0	0	0	0	0	0	0	0	-	-	-	-	GO:0005737//cytoplasm;GO:0005813//centrosome;GO:0005829//cytosol;GO:0016020//membrane;GO:0016021//integral component of membrane;GO:0048471//perinuclear region of cytoplasm	-	GO:0010975//regulation of neuron projection development;GO:0050772//positive regulation of axonogenesis	--
ENSBTAG00000000590	POLE	DNA polymerase epsilon, catalytic subunit [Source:VGNC Symbol;Acc:VGNC:33118]	16.173	13.339	15.201	12.521	11.892	13.237	2028	1529	1598	1454	1250	1683	Genetic Information Processing;Genetic Information Processing;Genetic Information Processing	Replication and repair;Replication and repair;Replication and repair	ko03410//Base excision repair;ko03420//Nucleotide excision repair;ko03030//DNA replication	K02324;K02324;K02324	GO:0000228//nuclear chromosome;GO:0005634//nucleus;GO:0005654//nucleoplasm;GO:0005886//plasma membrane;GO:0008622//epsilon DNA polymerase complex	GO:0000166//nucleotide binding;GO:0003676//nucleic acid binding;GO:0003677//DNA binding;GO:0003682//chromatin binding;GO:0003887//DNA-directed DNA polymerase activity;GO:0008270//zinc ion binding;GO:0008310//single-stranded DNA 3'-5' exodeoxyribonuclease activity;GO:0016740//transferase activity;GO:0016779//nucleotidyltransferase activity;GO:0046872//metal ion binding;GO:0051536//iron-sulfur clus…	GO:0000082//G1/S transition of mitotic cell cycle;GO:0000278//mitotic cell cycle;GO:0000731//DNA synthesis involved in DNA repair;GO:0006260//DNA replication;GO:0006272//leading strand elongation;GO:0006281//DNA repair;GO:0006287//base-excision repair, gap-filling;GO:0006297//nucleotide-excision repair, DNA gap filling;GO:0044260//cellular macromolecule metabolic process;GO:0045004//DNA replicati…	--
ENSBTAG00000000593	ST8SIA1	ST8 alpha-N-acetyl-neuraminide alpha-2,8-sialyltransferase 1 [Source:VGNC Symbol;Acc:VGNC:49964]	0.147	0.034	0.184	0	0.074	0.112	4	1	5	0	2	2	Metabolism;Metabolism;Metabolism;Metabolism	Global and overview maps;Glycan biosynthesis and metabolism;Glycan biosynthesis and metabolism;Glycan biosynthesis and metabolism	ko01100//Metabolic pathways;ko00601//Glycosphingolipid biosynthesis - lacto and neolacto series;ko00603//Glycosphingolipid biosynthesis - globo and isoglobo series;ko00604//Glycosphingolipid biosynthesis - ganglio series	K03371;K03371;K03371;K03371	GO:0005794//Golgi apparatus;GO:0016020//membrane;GO:0016021//integral component of membrane	GO:0003828//alpha-N-acetylneuraminate alpha-2,8-sialyltransferase activity;GO:0008373//sialyltransferase activity;GO:0016757//transferase activity, transferring glycosyl groups	GO:0006486//protein glycosylation;GO:0006491//N-glycan processing;GO:0008284//positive regulation of cell proliferation;GO:0009311//oligosaccharide metabolic process;GO:0034605//cellular response to heat;GO:0097503//sialylation	--
ENSBTAG00000000595	FBN3	fibrillin 3 [Source:VGNC Symbol;Acc:VGNC:28886]	0	0	0	0	0	0	0	0	0	0	0	0	-	-	-	-	GO:0001527//microfibril;GO:0031012//extracellular matrix	GO:0005201//extracellular matrix structural constituent;GO:0005509//calcium ion binding	GO:0009653//anatomical structure morphogenesis	--
ENSBTAG00000000597	TMPRSS15	transmembrane serine protease 15 [Source:VGNC Symbol;Acc:VGNC:36139]	0	0	0	0	0	0	0	0	0	0	0	0	-	-	-	-	GO:0016020//membrane;GO:0016021//integral component of membrane	GO:0004252//serine-type endopeptidase activity;GO:0005044//scavenger receptor activity;GO:0005515//protein binding;GO:0008233//peptidase activity;GO:0008236//serine-type peptidase activity;GO:0016787//hydrolase activity	GO:0006508//proteolysis;GO:0006897//endocytosis	--
ENSBTAG00000000598	CST3	cystatin C [Source:NCBI gene (formerly Entrezgene);Acc:281102]	71.757	69.686	73.302	98.465	93.215	92.444	989	878	847	1257	1077	1292	Organismal Systems	Digestive system	ko04970//Salivary secretion	K13899	GO:0005576//extracellular region;GO:0005615//extracellular space	GO:0004869//cysteine-type endopeptidase inhibitor activity;GO:0030414//peptidase inhibitor activity	GO:0010466//negative regulation of peptidase activity;GO:0010951//negative regulation of endopeptidase activity	--
ENSBTAG00000000599	CCNI	cyclin I [Source:VGNC Symbol;Acc:VGNC:26971]	46.909	50.771	48.331	57.295	58.064	53.562	2364	2339	2042	2674	2453	2737	-	-	-	-	GO:0000307//cyclin-dependent protein kinase holoenzyme complex;GO:0005634//nucleus;GO:0005737//cytoplasm	GO:0016538//cyclin-dependent protein serine/threonine kinase regulator activity	GO:0000079//regulation of cyclin-dependent protein serine/threonine kinase activity;GO:0044772//mitotic cell cycle phase transition;GO:0051726//regulation of cell cycle	--
ENSBTAG00000000601	COL11A2	collagen type XI alpha 2 chain [Source:VGNC Symbol;Acc:VGNC:27554]	0.023	0.012	0.014	0	0.054	0	2	1	1	0	4	0	Organismal Systems	Digestive system	ko04974//Protein digestion and absorption	K19721	GO:0005581//collagen trimer;GO:0005615//extracellular space;GO:0031012//extracellular matrix	GO:0005201//extracellular matrix structural constituent	GO:0001894//tissue homeostasis;GO:0002062//chondrocyte differentiation;GO:0007605//sensory perception of sound;GO:0030198//extracellular matrix organization;GO:0030199//collagen fibril organization;GO:0048705//skeletal system morphogenesis;GO:0051216//cartilage development	--
ENSBTAG00000000602	RXRB	retinoid X receptor beta [Source:VGNC Symbol;Acc:VGNC:34231]	21.395	21.86	24.469	18.265	18.982	21.87	1009	942.43	967.44	797.71	750.46	1045.82	Human Diseases;Human Diseases;Organismal Systems;Human Diseases;Organismal Systems;Organismal Systems;Human Diseases;Organismal Systems;Organismal Systems;Human Diseases;Human Diseases	Cancer: overview;Cancer: overview;Immune system;Cancer: specific types;Endocrine system;Endocrine system;Cancer: specific types;Endocrine system;Endocrine system;Cancer: specific types;Cancer: specific types	ko05200//Pathways in cancer;ko05202//Transcriptional misregulation in cancer;ko04659//Th17 cell differentiation;ko05226//Gastric cancer;ko04919//Thyroid hormone signaling pathway;ko04928//Parathyroid hormone synthesis, secretion and action;ko05222//Small cell lung cancer;ko03320//PPAR signaling pathway;ko04920//Adipocytokine signaling pathway;ko05223//Non-small cell lung cancer;ko05216//Thyroid c…	K08525;K08525;K08525;K08525;K08525;K08525;K08525;K08525;K08525;K08525;K08525	GO:0005634//nucleus;GO:0005654//nucleoplasm;GO:0090575//RNA polymerase II transcription factor complex	GO:0000977//RNA polymerase II regulatory region sequence-specific DNA binding;GO:0000978//RNA polymerase II core promoter proximal region sequence-specific DNA binding;GO:0001228//transcriptional activator activity, RNA polymerase II transcription regulatory region sequence-specific binding;GO:0003677//DNA binding;GO:0003700//transcription factor activity, sequence-specific DNA binding;GO:0003707…	GO:0006355//regulation of transcription, DNA-templated;GO:0006357//regulation of transcription from RNA polymerase II promoter;GO:0030154//cell differentiation;GO:0032526//response to retinoic acid;GO:0043401//steroid hormone mediated signaling pathway;GO:0045893//positive regulation of transcription, DNA-templated;GO:0045944//positive regulation of transcription from RNA polymerase II promoter;G…	RXR-like
ENSBTAG00000000603	JAM2	junctional adhesion molecule 2 [Source:VGNC Symbol;Acc:VGNC:50011]	3.112	4.451	3.886	7.822	4.44	7.679	150	151	135	252	191	276	Environmental Information Processing;Cellular Processes;Organismal Systems;Human Diseases	Signaling molecules and interaction;Cellular community - eukaryotes;Immune system;Infectious disease: bacterial	ko04514//Cell adhesion molecules;ko04530//Tight junction;ko04670//Leukocyte transendothelial migration;ko05120//Epithelial cell signaling in Helicobacter pylori infection	K06735;K06735;K06735;K06735	GO:0005886//plasma membrane;GO:0005887//integral component of plasma membrane;GO:0009986//cell surface;GO:0016020//membrane;GO:0016021//integral component of membrane;GO:0044291//cell-cell contact zone;GO:0098636//protein complex involved in cell adhesion	GO:0005178//integrin binding	GO:0045123//cellular extravasation;GO:0050901//leukocyte tethering or rolling;GO:0071593//lymphocyte aggregation;GO:0097241//hematopoietic stem cell migration to bone marrow;GO:0098609//cell-cell adhesion;GO:2000403//positive regulation of lymphocyte migration	--
ENSBTAG00000000604	GPNMB	glycoprotein nmb [Source:VGNC Symbol;Acc:VGNC:29541]	2.588	1.923	1.481	2.879	2.398	2.158	116	70	51	126	95	94	-	-	-	-	GO:0005887//integral component of plasma membrane;GO:0016020//membrane;GO:0016021//integral component of membrane	GO:0005178//integrin binding;GO:0008201//heparin binding;GO:0045545//syndecan binding;GO:0048018//receptor agonist activity	GO:0001818//negative regulation of cytokine production;GO:0001934//positive regulation of protein phosphorylation;GO:0007155//cell adhesion;GO:0007165//signal transduction;GO:0007267//cell-cell signaling;GO:0030335//positive regulation of cell migration;GO:0031954//positive regulation of protein autophosphorylation;GO:0034103//regulation of tissue remodeling;GO:0042130//negative regulation of T c…	--
ENSBTAG00000000605	ATP5PF	ATP synthase peripheral stalk subunit F6 [Source:VGNC Symbol;Acc:VGNC:26304]	109.474	131.72	112.891	103.896	109.682	112.73	978	1078	852	860	825	1017	Metabolism;Human Diseases;Human Diseases;Organismal Systems;Human Diseases;Metabolism	Global and overview maps;Neurodegenerative disease;Neurodegenerative disease;Environmental adaptation;Neurodegenerative disease;Energy metabolism	ko01100//Metabolic pathways;ko05010//Alzheimer disease;ko05016//Huntington disease;ko04714//Thermogenesis;ko05012//Parkinson disease;ko00190//Oxidative phosphorylation	K02131;K02131;K02131;K02131;K02131;K02131	GO:0000276//mitochondrial proton-transporting ATP synthase complex, coupling factor F(o);GO:0005739//mitochondrion;GO:0005743//mitochondrial inner membrane;GO:0005753//mitochondrial proton-transporting ATP synthase complex;GO:0016020//membrane;GO:0045263//proton-transporting ATP synthase complex, coupling factor F(o)	GO:0015078//hydrogen ion transmembrane transporter activity	GO:0006811//ion transport;GO:0015986//ATP synthesis coupled proton transport	--
ENSBTAG00000000606	SYT10	synaptotagmin 10 [Source:VGNC Symbol;Acc:VGNC:35536]	0	0	0	0	0	0	0	0	0	0	0	0	-	-	-	-	GO:0005886//plasma membrane;GO:0016020//membrane;GO:0016021//integral component of membrane;GO:0070382//exocytic vesicle	GO:0000149//SNARE binding;GO:0001786//phosphatidylserine binding;GO:0005509//calcium ion binding;GO:0005544//calcium-dependent phospholipid binding;GO:0005546//phosphatidylinositol-4,5-bisphosphate binding;GO:0019905//syntaxin binding;GO:0030276//clathrin binding;GO:0042802//identical protein binding;GO:0042803//protein homodimerization activity;GO:0046982//protein heterodimerization activity	GO:0007268//synaptic transmission;GO:0007608//sensory perception of smell;GO:0014059//regulation of dopamine secretion;GO:0016192//vesicle-mediated transport;GO:0017156//calcium ion regulated exocytosis;GO:0017158//regulation of calcium ion-dependent exocytosis;GO:0045956//positive regulation of calcium ion-dependent exocytosis;GO:0071277//cellular response to calcium ion	--
ENSBTAG00000000607	ABCF2	ATP binding cassette subfamily F member 2 [Source:VGNC Symbol;Acc:VGNC:25481]	71.635	70.868	76.173	64.36	66.223	68.2	3450	3125	3077	2872	2671	3329	Human Diseases	Infectious disease: bacterial	ko05130//Pathogenic Escherichia coli infection	K06185	-	GO:0000166//nucleotide binding;GO:0005524//ATP binding	-	--
ENSBTAG00000000608	PRCC	proline rich mitotic checkpoint control factor [Source:VGNC Symbol;Acc:VGNC:56085]	92.995	88.361	92.658	82.906	80.394	84.926	3607	3133	3013	2978	2614	3340	Human Diseases;Human Diseases	Cancer: overview;Cancer: specific types	ko05202//Transcriptional misregulation in cancer;ko05211//Renal cell carcinoma	K13105;K13105	GO:0005634//nucleus;GO:0016607//nuclear speck	-	GO:0051726//regulation of cell cycle	--
ENSBTAG00000000609	RPL10	XP_012038206.2 60S ribosomal protein L10-like isoform X1 [Ovis aries]	0	0	0	0	0	0	0	0	0	0	0	0	Genetic Information Processing	Translation	ko03010//Ribosome	K02866	GO:0005840//ribosome;GO:0022625//cytosolic large ribosomal subunit	GO:0003735//structural constituent of ribosome	GO:0000027//ribosomal large subunit assembly;GO:0006412//translation	--
ENSBTAG00000000611	C25H16orf90	chromosome 25 C16orf90 homolog [Source:VGNC Symbol;Acc:VGNC:58592]	0	0	0	0	0	0	0	0	0	0	0	0	-	-	-	-	-	-	-	--
ENSBTAG00000000613	ELAVL1	ELAV like RNA binding protein 1 [Source:VGNC Symbol;Acc:VGNC:28424]	46.589	49.255	49.187	43.649	42.934	43.118	2176	2103	1926	1888	1681	2042	Environmental Information Processing;Organismal Systems	Signal transduction;Immune system	ko04152//AMPK signaling pathway;ko04657//IL-17 signaling pathway	K13088;K13088	GO:0005634//nucleus;GO:0005654//nucleoplasm;GO:0005737//cytoplasm;GO:0005783//endoplasmic reticulum;GO:0005829//cytosol;GO:0010494//cytoplasmic stress granule;GO:0031410//cytoplasmic vesicle;GO:0098794//postsynapse;GO:1990904//ribonucleoprotein complex	GO:0003676//nucleic acid binding;GO:0003723//RNA binding;GO:0003725//double-stranded RNA binding;GO:0003729//mRNA binding;GO:0003730//mRNA 3'-UTR binding;GO:0019901//protein kinase binding;GO:0035198//miRNA binding;GO:0035925//mRNA 3'-UTR AU-rich region binding;GO:0042803//protein homodimerization activity	GO:0006606//protein import into nucleus;GO:0016441//posttranscriptional gene silencing;GO:0045727//positive regulation of translation;GO:0048255//mRNA stabilization;GO:0051260//protein homooligomerization;GO:0060965//negative regulation of gene silencing by miRNA;GO:0070935//3'-UTR-mediated mRNA stabilization;GO:2000036//regulation of stem cell population maintenance	--
ENSBTAG00000000616	GPR161	G protein-coupled receptor 161 [Source:VGNC Symbol;Acc:VGNC:29566]	7.356	6.115	6.3	7.239	6.86	6.338	204	152	133	176	144	175	Environmental Information Processing	Signal transduction	ko04340//Hedgehog signaling pathway	K08439	GO:0005886//plasma membrane;GO:0005929//cilium;GO:0016020//membrane;GO:0016021//integral component of membrane;GO:0042995//cell projection;GO:0055037//recycling endosome;GO:0060170//ciliary membrane	GO:0004930//G-protein coupled receptor activity	GO:0007165//signal transduction;GO:0007186//G-protein coupled receptor signaling pathway;GO:0007189//adenylate cyclase-activating G-protein coupled receptor signaling pathway;GO:1901621//negative regulation of smoothened signaling pathway involved in dorsal/ventral neural tube patterning	--
ENSBTAG00000000617	OR5I1FP	olfactory receptor family 5 subfamily I member 1F, pseudo [Source:VGNC Symbol;Acc:VGNC:101577]	0	0	0	0	0	0	0	0	0	0	0	0	Organismal Systems	Sensory system	ko04740//Olfactory transduction	K04257	GO:0005886//plasma membrane;GO:0016020//membrane;GO:0016021//integral component of membrane	GO:0004930//G-protein coupled receptor activity;GO:0004984//olfactory receptor activity;GO:0005549//odorant binding	GO:0007165//signal transduction;GO:0007186//G-protein coupled receptor signaling pathway;GO:0007608//sensory perception of smell;GO:0050896//response to stimulus;GO:0050911//detection of chemical stimulus involved in sensory perception of smell	--
ENSBTAG00000000619	KRT74	keratin 74 [Source:VGNC Symbol;Acc:VGNC:30738]	0	0	0	0	0	0	0	0	0	0	0	0	-	-	-	-	GO:0005737//cytoplasm;GO:0005882//intermediate filament;GO:0045095//keratin filament	GO:1990254//keratin filament binding	GO:0045104//intermediate filament cytoskeleton organization	--
ENSBTAG00000000620	MCMDC2	minichromosome maintenance domain containing 2 [Source:VGNC Symbol;Acc:VGNC:31317]	0	0	0.05	0	0	0	0	0	1	0	0	0	-	-	-	-	GO:0005694//chromosome	GO:0003677//DNA binding;GO:0005524//ATP binding	GO:0000727//double-strand break repair via break-induced replication;GO:0032508//DNA duplex unwinding	--
ENSBTAG00000000621	CATSPERG	cation channel sperm associated auxiliary subunit gamma [Source:VGNC Symbol;Acc:VGNC:26798]	0.768	0.895	1.035	0.991	0.577	0.774	46	49	52	55	29	47	-	-	-	-	GO:0016020//membrane;GO:0016021//integral component of membrane;GO:0031514//motile cilium;GO:0036128//CatSper complex;GO:0097228//sperm principal piece	-	-	--
ENSBTAG00000000622	RPS17	ribosomal protein S17 [Source:VGNC Symbol;Acc:VGNC:49958]	667.644	732.835	764.31	710.249	752.679	767.921	7627	7653	7320	7514	7208	8895	Genetic Information Processing	Translation	ko03010//Ribosome	K02962	GO:0005840//ribosome;GO:0016020//membrane;GO:0016021//integral component of membrane	GO:0003735//structural constituent of ribosome	GO:0006412//translation	--
ENSBTAG00000000623	CPEB1	cytoplasmic polyadenylation element binding protein 1 [Source:VGNC Symbol;Acc:VGNC:103719]	9.412	10.021	10.522	8.868	8.666	9.264	526	512	493	459	406	525	Cellular Processes;Organismal Systems;Organismal Systems	Cell growth and death;Endocrine system;Development and regeneration	ko04114//Oocyte meiosis;ko04914//Progesterone-mediated oocyte maturation;ko04320//Dorso-ventral axis formation	K02602;K02602;K02602	GO:0005634//nucleus;GO:0005737//cytoplasm;GO:0043005//neuron projection;GO:0045202//synapse;GO:1990124//messenger ribonucleoprotein complex	GO:0000900//translation repressor activity, nucleic acid binding;GO:0003676//nucleic acid binding;GO:0003723//RNA binding;GO:0003730//mRNA 3'-UTR binding;GO:0008135//translation factor activity, RNA binding;GO:0043022//ribosome binding;GO:0045182//translation regulator activity;GO:0046872//metal ion binding	GO:0006397//mRNA processing;GO:0006412//translation;GO:0006417//regulation of translation;GO:2000766//negative regulation of cytoplasmic translation	--
ENSBTAG00000000625	SMAD6	SMAD family member 6 [Source:VGNC Symbol;Acc:VGNC:34979]	17.82	18.778	17.37	29.494	25.463	27.587	734	701	598	1129	892	1161	Environmental Information Processing	Signal transduction	ko04350//TGF-beta signaling pathway	K04677	GO:0005634//nucleus;GO:0005654//nucleoplasm;GO:0005667//transcription factor complex;GO:0005737//cytoplasm;GO:0005794//Golgi apparatus;GO:0005829//cytosol;GO:0016604//nuclear body;GO:0032991//macromolecular complex;GO:0071144//SMAD2-SMAD3 protein complex	GO:0000976//transcription regulatory region sequence-specific DNA binding;GO:0003677//DNA binding;GO:0003682//chromatin binding;GO:0005515//protein binding;GO:0031625//ubiquitin protein ligase binding;GO:0034713//type I transforming growth factor beta receptor binding;GO:0042802//identical protein binding;GO:0046872//metal ion binding;GO:0070410//co-SMAD binding;GO:0070411//I-SMAD binding;GO:0070…	GO:0001657//ureteric bud development;GO:0003148//outflow tract septum morphogenesis;GO:0003170//heart valve development;GO:0003180//aortic valve morphogenesis;GO:0003183//mitral valve morphogenesis;GO:0003184//pulmonary valve morphogenesis;GO:0003281//ventricular septum development;GO:0006355//regulation of transcription, DNA-templated;GO:0006955//immune response;GO:0007179//transforming growth f…	MH1
ENSBTAG00000000626	STK32A	serine/threonine kinase 32A [Source:VGNC Symbol;Acc:VGNC:35394]	3.376	3.327	3.584	3.508	3.124	2.525	91	82	81	91	71	68	-	-	-	-	-	GO:0000166//nucleotide binding;GO:0004672//protein kinase activity;GO:0004674//protein serine/threonine kinase activity;GO:0005524//ATP binding	GO:0006468//protein phosphorylation;GO:0018105//peptidyl-serine phosphorylation;GO:0035556//intracellular signal transduction	--
ENSBTAG00000000629	MMS22L	MMS22 like, DNA repair protein [Source:VGNC Symbol;Acc:VGNC:31535]	3.77	3.894	3.586	3.224	3.375	3.644	247	232	197	194	185	242	-	-	-	-	GO:0005634//nucleus;GO:0043596//nuclear replication fork	-	GO:0000724//double-strand break repair via homologous recombination;GO:0006281//DNA repair;GO:0006974//cellular response to DNA damage stimulus;GO:0031297//replication fork processing	--
ENSBTAG00000000630	LSM14A	LSM14A mRNA processing body assembly factor [Source:VGNC Symbol;Acc:VGNC:31053]	38.244	39.121	40.016	42.24	50.296	43.064	1432	1339	1256	1465	1579	1635	-	-	-	-	GO:0000932//cytoplasmic mRNA processing body;GO:0005737//cytoplasm;GO:0005819//spindle;GO:0005829//cytosol;GO:0005856//cytoskeleton;GO:0010494//cytoplasmic stress granule;GO:0036464//cytoplasmic ribonucleoprotein granule;GO:0072686//mitotic spindle;GO:1990124//messenger ribonucleoprotein complex	GO:0003690//double-stranded DNA binding;GO:0003725//double-stranded RNA binding;GO:0003727//single-stranded RNA binding;GO:0003729//mRNA binding	GO:0006417//regulation of translation;GO:0017148//negative regulation of translation;GO:0033962//cytoplasmic mRNA processing body assembly;GO:0034063//stress granule assembly;GO:0039529//RIG-I signaling pathway;GO:0051607//defense response to virus;GO:0060340//positive regulation of type I interferon-mediated signaling pathway;GO:0090307//mitotic spindle assembly	--
ENSBTAG00000000632	RAD54B	RAD54 homolog B [Source:VGNC Symbol;Acc:VGNC:99677]	4.311	3.768	4.25	1.892	3.1	2.543	219	175	181	89	132	131	Genetic Information Processing	Replication and repair	ko03440//Homologous recombination	K10877	GO:0005634//nucleus	GO:0000166//nucleotide binding;GO:0005524//ATP binding;GO:0015616//DNA translocase activity;GO:0070615//nucleosome-dependent ATPase activity	GO:0000724//double-strand break repair via homologous recombination;GO:0006974//cellular response to DNA damage stimulus;GO:0007131//reciprocal meiotic recombination;GO:0008340//determination of adult lifespan;GO:0009410//response to xenobiotic stimulus;GO:0010212//response to ionizing radiation	--
ENSBTAG00000000634	MLPH	melanophilin [Source:VGNC Symbol;Acc:VGNC:31506]	0.139	0.343	0.27	0.301	0.353	0.275	8	18	13	16	17	16	-	-	-	-	GO:0030425//dendrite;GO:0030864//cortical actin cytoskeleton;GO:0048471//perinuclear region of cytoplasm	GO:0003779//actin binding;GO:0017022//myosin binding;GO:0030674//protein binding, bridging;GO:0031267//small GTPase binding	GO:0006886//intracellular protein transport	--
ENSBTAG00000000638	CDT1	chromatin licensing and DNA replication factor 1 [Source:VGNC Symbol;Acc:VGNC:27158]	29.816	28.847	28.466	20.799	19.913	22.023	952	842	762	615	533	713	-	-	-	-	GO:0000776//kinetochore;GO:0005634//nucleus;GO:0005654//nucleoplasm;GO:0016604//nuclear body	GO:0003677//DNA binding;GO:0003682//chromatin binding;GO:0070182//DNA polymerase binding	GO:0000076//DNA replication checkpoint;GO:0000278//mitotic cell cycle;GO:0007049//cell cycle;GO:0007059//chromosome segregation;GO:0030174//regulation of DNA-dependent DNA replication initiation;GO:0031334//positive regulation of protein complex assembly;GO:0033044//regulation of chromosome organization;GO:0033262//regulation of nuclear cell cycle DNA replication;GO:0035563//positive regulation o…	--
ENSBTAG00000000639	APRT	adenine phosphoribosyltransferase [Source:VGNC Symbol;Acc:VGNC:26042]	53.877	60.134	60.711	46.424	50.197	55.654	886	904	837	707	692	928	Metabolism;Metabolism	Global and overview maps;Nucleotide metabolism	ko01100//Metabolic pathways;ko00230//Purine metabolism	K00759;K00759	GO:0005654//nucleoplasm;GO:0005737//cytoplasm;GO:0005829//cytosol	GO:0002055//adenine binding;GO:0003999//adenine phosphoribosyltransferase activity;GO:0016208//AMP binding;GO:0016740//transferase activity;GO:0016757//transferase activity, transferring glycosyl groups	GO:0006166//purine ribonucleoside salvage;GO:0006168//adenine salvage;GO:0007625//grooming behavior;GO:0009116//nucleoside metabolic process;GO:0032263//GMP salvage;GO:0032264//IMP salvage;GO:0044209//AMP salvage;GO:0046083//adenine metabolic process	--
ENSBTAG00000000640	-	-	37.008	44.732	38.53	47.115	46.872	44.159	810	895	707	955	860	980	-	-	-	-	-	-	-	-
ENSBTAG00000000641	SKAP1	src kinase associated phosphoprotein 1 [Source:VGNC Symbol;Acc:VGNC:54484]	50.054	48.693	53.921	47.199	48.837	48.933	1373	1221	1240	1199	1123	1361	Environmental Information Processing	Signal transduction	ko04015//Rap1 signaling pathway	K17699	GO:0001772//immunological synapse;GO:0005654//nucleoplasm;GO:0005737//cytoplasm;GO:0005829//cytosol;GO:0005886//plasma membrane;GO:0005911//cell-cell junction;GO:0042101//T cell receptor complex;GO:0044853//plasma membrane raft	GO:0005515//protein binding;GO:0019901//protein kinase binding;GO:0019903//protein phosphatase binding;GO:0042169//SH2 domain binding	GO:0001954//positive regulation of cell-matrix adhesion;GO:0002821//positive regulation of adaptive immune response;GO:0033625//positive regulation of integrin activation;GO:0033634//positive regulation of cell-cell adhesion mediated by integrin;GO:0034116//positive regulation of heterotypic cell-cell adhesion;GO:0045785//positive regulation of cell adhesion;GO:0045893//positive regulation of tra…	--
ENSBTAG00000000642	INTS1	integrator complex subunit 1 [Source:VGNC Symbol;Acc:VGNC:30223]	17.491	16.265	17.285	13.194	13.362	16.558	1994	1695	1652	1393	1277	1914	-	-	-	-	GO:0032039//integrator complex	-	GO:0016180//snRNA processing;GO:0034474//U2 snRNA 3'-end processing	--
ENSBTAG00000000644	S100A5	S100 calcium binding protein A5 [Source:VGNC Symbol;Acc:VGNC:34245]	7.038	7.596	7.024	4.647	5.139	5.51	91	87	65	65	57	77	-	-	-	-	GO:0005634//nucleus;GO:0043025//neuronal cell body	GO:0005507//copper ion binding;GO:0005509//calcium ion binding;GO:0008270//zinc ion binding;GO:0042803//protein homodimerization activity;GO:0046872//metal ion binding;GO:0046914//transition metal ion binding;GO:0048306//calcium-dependent protein binding	-	--
ENSBTAG00000000646	ANAPC4	anaphase promoting complex subunit 4 [Source:VGNC Symbol;Acc:VGNC:25884]	11.875	13.729	11.5	8.437	9.686	8.308	623	660	507	410	427	443	Human Diseases;Genetic Information Processing;Cellular Processes;Cellular Processes;Organismal Systems	Infectious disease: viral;Folding, sorting and degradation;Cell growth and death;Cell growth and death;Endocrine system	ko05166//Human T-cell leukemia virus 1 infection;ko04120//Ubiquitin mediated proteolysis;ko04110//Cell cycle;ko04114//Oocyte meiosis;ko04914//Progesterone-mediated oocyte maturation	K03351;K03351;K03351;K03351;K03351	GO:0005634//nucleus;GO:0005680//anaphase-promoting complex;GO:0034399//nuclear periphery	GO:0005515//protein binding;GO:0019903//protein phosphatase binding	GO:0007049//cell cycle;GO:0016567//protein ubiquitination;GO:0030071//regulation of mitotic metaphase/anaphase transition;GO:0031145//anaphase-promoting complex-dependent proteasomal ubiquitin-dependent protein catabolic process;GO:0045842//positive regulation of mitotic metaphase/anaphase transition;GO:0051301//cell division;GO:0070979//protein K11-linked ubiquitination	--
ENSBTAG00000000647	SELENOO	selenoprotein O [Source:VGNC Symbol;Acc:VGNC:58445]	19.739	20.455	19.102	13.659	14.462	16.539	781	739	634	499	478	662	-	-	-	-	GO:0005694//chromosome;GO:0005739//mitochondrion	GO:0000166//nucleotide binding;GO:0005524//ATP binding;GO:0016740//transferase activity;GO:0016779//nucleotidyltransferase activity;GO:0046872//metal ion binding;GO:0070733//protein adenylyltransferase activity	GO:0018117//protein adenylylation	--
[truncated: 21,967 more rows]

## Sheet: G
Differential expression of genes between D30 and D250
[truncated: 22,386 more rows]

[truncated: 2 more sheets: H, I]
