# Supplementary material for: The Characteristic Function of Blood-Derived Exosomes and Exosomal circRNAs Isolated from Dairy Cattle during the Dry Period and Mid-Lactation
Source: Int J Mol Sci. 2023 Jul 29;24(15):12166. doi: 10.3390/ijms241512166 (PMC10419012; doi:10.3390/ijms241512166)
Supplement: Supplementary file 1 [file ijms-24-12166-s001.zip › Table S3.xlsx]

## Sheet: A
Quality of data output
Sample	Raw reads	Clean reads	Clean bases	Error rate (%)	Q20 (%)	Q30 (%)	GC content (%)
D30_1	98512938	95714212	12.34G	0.03	96.89	92.47	52.06
D30_2	103541300	97292842	11.74G	0.03	95.94	91.09	57.26
D30_3	100660826	95952584	11.5G	0.03	96.52	91.98	54.76
D250_1	107434168	103459078	12.24G	0.04	96.88	92.51	54.39
D250_2	104262500	99619402	11.45G	0.03	96.16	91.41	55.88
D250_3	104452212	102309612	10.4G	0.04	97.19	93.11	50.41
Note:
(1) Sample name：The ID of samples
(2) Raw reads：Count the original sequence data, and count the number of sequencing sequences of each file in a unit of four lines
(3) Clean reads：The calculation method is the same as raw reads, except that the statistical files are filtered sequencing data, and the subsequent biological information analysis is based on clean reads
(4) Clean bases：The number of sequenced sequences is multiplied by the length of sequenced sequences and converted into G
(5) Error rate：Base sequencing error rate
(6) Q20、Q30：Indicates the percentage of bases with phred values greater than 20 and 30 in the total base, respectively
(7) GC content：The total number of bases g and C as a percentage of the total number of bases

## Sheet: B
Comparison between reads and reference genome
Sample name	D30_1	D30_2	D30_3	D250_1	D250_2	D250_3
Total reads	95714212	97292842	95952584	103459078	99619402	102309612
Total mapped	55024418 (57.49%)	67661359 (69.54%)	63067401 (65.73%)	69278491 (66.96%)	58162795 (58.39%)	70004222 (68.42%)
Multiple mapped	7413573 (7.75%)	11005565 (11.31%)	8105342 (8.45%)	10308909 (9.96%)	10562295 (10.6%)	9861432 (9.64%)
Uniquely mapped	47610845 (49.74%)	56655794 (58.23%)	54962059 (57.28%)	58969582 (57%)	47600500 (47.78%)	60142790 (58.79%)
Reads map to '+'	23588603 (24.64%)	27742816 (28.51%)	27106930 (28.25%)	29464897 (28.48%)	23293688 (23.38%)	29308558 (28.65%)
Reads map to '-'	24022242 (25.1%)	28912978 (29.72%)	27855129 (29.03%)	29504685 (28.52%)	24306812 (24.4%)	30834232 (30.14%)
Non-splice reads	30351483 (31.71%)	35473468 (36.46%)	35585868 (37.09%)	44849550 (43.35%)	31144432 (31.26%)	43519945 (42.54%)
Splice reads	17259362 (18.03%)	21182326 (21.77%)	19376191 (20.19%)	14120032 (13.65%)	16456068 (16.52%)	16622845 (16.25%)
Reads mapped in proper pairs	25393502 (26.53%)	26393412 (27.13%)	24480704 (25.51%)	22055410 (21.32%)	18912710 (18.98%)	19260716 (18.83%)
Note:
(1) Total reads：Reads quantity statistics after sequencing data filtering (clean data)
(2) Total mapped：The number of reads on the genome can be compared
(3) Multiple mapped：Statistics on the number of reads with multiple alignment positions on the reference sequence
(4) Uniquely mapped：Statistics on the number of reads with unique alignment position on the reference sequence
(5) Reads map to '+'，Reads map to '-'：Reads compares the statistics of positive and negative chains on the genome
(6) Non-splice reads：It is the statistics of the number of reads aligned to exons in the whole segment in (4). Spread reads is the statistics of reads aligned to two exons in segments (also known as junction reads). The percentage of spread reads depends on the length of sequencing fragments

## Sheet: C
Gene distribution of reads in known types
Sample_name	D30_1	D30_2	D30_3	D250_1	D250_2	D250_3
Mt_rRNA	164695 (0.68%)	202606 (0.72%)	298286 (1.08%)	331930 (1.14%)	93248 (0.40%)	281017 (0.95%)
Mt_tRNA	53272 (0.22%)	22228 (0.08%)	34300 (0.12%)	36009 (0.12%)	10444 (0.04%)	43853 (0.15%)
lncRNA	11474 (0.05%)	47872 (0.17%)	58463 (0.21%)	14072 (0.05%)	24385 (0.10%)	32939 (0.11%)
miRNA	8053 (0.03%)	9031 (0.03%)	2721 (0.01%)	2203 (0.01%)	6381 (0.03%)	2157 (0.01%)
misc_RNA	168565 (0.70%)	581402 (2.06%)	300800 (1.09%)	90832 (0.31%)	256853 (1.10%)	43587 (0.15%)
processed_pseudogene	856 (0.00%)	1025 (0.00%)	1238 (0.00%)	838 (0.00%)	853 (0.00%)	599 (0.00%)
protein_coding	1466600 (6.09%)	2687886 (9.51%)	2761215 (10.03%)	1509193 (5.17%)	2281794 (9.76%)	1592012 (5.36%)
pseudogene	2367 (0.01%)	4183 (0.01%)	4515 (0.02%)	2470 (0.01%)	4258 (0.02%)	2567 (0.01%)
rRNA	3974 (0.02%)	12623 (0.04%)	6947 (0.03%)	18249 (0.06%)	9467 (0.04%)	1641 (0.01%)
scaRNA	0 (0.00%)	87 (0.00%)	38 (0.00%)	0 (0.00%)	11 (0.00%)	21 (0.00%)
snRNA	8 (0.00%)	339 (0.00%)	180 (0.00%)	18 (0.00%)	111 (0.00%)	140 (0.00%)
snoRNA	77 (0.00%)	232 (0.00%)	131 (0.00%)	0 (0.00%)	13 (0.00%)	80 (0.00%)
Others	22211500 (92.19%)	24679670 (87.34%)	24052838 (87.37%)	27186183 (93.12%)	20675965 (88.48%)	27672561 (93.25%)
Note:
(1) Column 1: known gene types
(2) Mt_rRNA：Mitochondrial ribosomal RNA (RNA)
(3) Mt_tRNA：Mitochondrial transport RNA
(4) lncRNA：Long chain noncoding RNA
(5) miRNA：It is a class of noncoding single stranded RNA molecules with a length of about 22 nucleotides encoded by endogenous genes
(6) misc_RNA：It is other types of RNA except for several major RNAs, and it is some RNA with unknown function
(7) processed_pseudogene：That is, the mRNA transcripts are reverse transcribed into cDNA and then inserted into the genome, resulting in loss of function due to inappropriate insertion sites or sequence changes. This type of pseudogene does not contain introns
(8) protein_coding：Protein coding gene
(9) pseudogene：Pseudogenes, also known as pseudogenes, are nonfunctional residues formed in the evolution of gene families
(10) rRNA: Ribosomal RNA
(11) scaRNA: Catalytic microRNAs play an important role in the negative post transcriptional processing, transport and regulation of gene expression of hnRNA and rRNA
(12) snRNA: Generally refers to nuclear small RNA. Nuclear microRNAs are the main components of RNA spliceosomes in the post transcriptional processing of eukaryotes, and participate in the processing of mRNA precursors
(13) snoRNA: Generally refers to nucleolar small molecule RNA. Small nucleolar RNA

## Sheet: D
Transcript candidates identified in all libraries
Transcript_id	Gene_id	Official_Symbol	Gene_type	D30_1	D30_2	D30_3	D250_1	D250_2	D250_3
LNC_000708	XLOC_001266	--	lincRNA	23239.6	24843	28702.2	11132.8	7571.8	39645.1
ENSBTAT00000064653	ENSBTAG00000050180	RF00017	misc_RNA	7958.93	35472.2	28560.3	15902.1	30802.1	6750.82
LNC_029726	XLOC_051372	--	lincRNA	11505.1	0	10292.6	30656.6	5032.89	32802.4
ENSBTAT00000069362	ENSBTAG00000049916	RF00017	misc_RNA	5584.03	28926.6	20289.8	4594.3	22294.8	3342.85
LNC_014575	XLOC_025102	--	intronic_lncRNA	16213.7	8399.71	9837.24	8773.27	9722.8	6192.59
LNC_029727	XLOC_051372	--	lincRNA	3702.6	734.055	7681.63	11818.6	6418.56	16130.6
LNC_002062	XLOC_003612	--	intronic_lncRNA	10638.5	8048.54	7814.42	5972.99	9446.51	3394.85
TUCP_005812	XLOC_032083	--	TUCP	6844.77	7411.21	5198.53	3989.93	6190.11	4244.03
LNC_029549	XLOC_051070	--	intronic_lncRNA	7915.38	5467.23	5764.92	5415.65	6128.61	3013.34
LNC_030611	XLOC_053627	--	intronic_lncRNA	5497.84	7161.29	5700.56	4878.14	5828.78	4555.63
LNC_011389	XLOC_020063	--	intronic_lncRNA	7389.13	4301.37	4940.73	6558.46	4439.96	2780.09
TUCP_001166	XLOC_007188	--	TUCP	5627.12	4328.83	4439.73	4585.6	5358.75	2914.67
LNC_020187	XLOC_034800	--	intronic_lncRNA	4412.8	6950.85	4789.53	2949.87	4276.24	3189.92
TUCP_004045	XLOC_022920	--	TUCP	0	167.92	275.333	17442.9	2986.21	4443.68
TUCP_004047	XLOC_022920	--	TUCP	2255.34	4146.86	4852.31	2292.54	7828.17	2727.39
LNC_003696	XLOC_006309	--	intronic_lncRNA	4450.84	4024.63	4337.83	4497.5	5151.64	1553.79
TUCP_009380	XLOC_053968	--	TUCP	5108.59	4535.11	4373.31	3187.74	4706.69	1624.49
TUCP_009074	XLOC_051372	--	TUCP	4922.3	2857.17	4206.34	3713.01	2018.29	5250.72
TUCP_008780	XLOC_049007	--	TUCP	5502.21	3568.63	3704.74	3518.69	4359.21	1895.47
LNC_026286	XLOC_045239	--	intronic_lncRNA	4987	3576.54	3539.84	2212.71	4472.74	2034.36
TUCP_002843	XLOC_017114	--	TUCP	5301.64	3236.21	3557.46	2133.12	4309.26	1673.32
LNC_027354	XLOC_047062	--	intronic_lncRNA	4380.02	3860.9	3590.86	1831.37	4382.03	1791.52
TUCP_005458	XLOC_030604	--	TUCP	4203.23	3123.89	3559.08	2872.49	3446.17	1811.11
ENSBTAT00000064351	ENSBTAG00000047947	RF00017	misc_RNA	2457.88	3743.78	1869.46	446.042	7551.34	288.927
LNC_010663	XLOC_018848	--	intronic_lncRNA	3858.75	2162.52	2743.43	2921.06	3080.1	1522.4
ENSBTAT00000063438	ENSBTAG00000047242	RF00017	misc_RNA	1915	2594.73	4877.85	1428.59	3645.73	1134.45
LNC_007213	XLOC_012579	--	intronic_lncRNA	2954.09	2981.33	2909.88	2362.44	3154.66	1118.35
TUCP_008151	XLOC_045923	--	TUCP	3537.65	2633.79	3034.77	1693.1	3224.52	1286.47
LNC_010867	XLOC_019277	--	intronic_lncRNA	2614.81	3229.36	2874.77	1566.08	3608.47	648.834
LNC_020339	XLOC_035107	--	intronic_lncRNA	2988.54	2603.06	2450.03	2001.91	3289.02	1025.4
LNC_003533	XLOC_006021	--	intronic_lncRNA	3436.46	2112.54	2429.18	2058.92	2872.01	1196.43
LNC_026257	XLOC_045209	--	intronic_lncRNA	2724.23	2974.14	2827.29	1510.57	2829.32	1225.29
LNC_004281	XLOC_007370	--	intronic_lncRNA	2303.46	2173.53	2537.92	1837.98	2516.77	2156.65
LNC_016341	XLOC_028230	--	intronic_lncRNA	2737.37	2161.14	2600.32	1655.34	2374.34	1362.85
LNC_023926	XLOC_041227	--	intronic_lncRNA	2288.13	2475.23	2586.28	1088.6	2557.46	1101.2
LNC_014784	XLOC_025502	--	intronic_lncRNA	2981.88	1745.47	1783.34	2141.68	2441.43	903.01
LNC_009825	XLOC_017199	--	intronic_lncRNA	2314.41	1851.99	2293.62	1633.79	2433.24	1347.64
LNC_030166	XLOC_052642	--	intronic_lncRNA	2518.86	1653.83	1869.96	2610.37	1805.66	1340.01
LNC_020004	XLOC_034373	--	intronic_lncRNA	2774.27	1831.93	2123.2	1666.18	1093.87	2202.21
LNC_010662	XLOC_018847	--	intronic_lncRNA	1961.64	2474.15	2377.91	1194.25	2636.75	1029.58
LNC_011220	XLOC_019830	--	intronic_lncRNA	2523.78	1709.81	1849.85	2124.66	1868.29	1541.87
LNC_012021	XLOC_020885	--	intronic_lncRNA	1885.83	1935.83	2213.91	1201.56	2067.93	2121.26
TUCP_004208	XLOC_023917	--	TUCP	2143.41	1481.02	2170.72	1982.02	1958	1453.79
LNC_005109	XLOC_008754	--	intronic_lncRNA	2794.74	1849.81	2051.64	1403.83	1936.78	1037.1
LNC_008820	XLOC_015440	--	intronic_lncRNA	1979.9	2407.88	1932.95	1150	2408.57	897.223
LNC_011814	XLOC_020571	--	intronic_lncRNA	2121.52	1884.38	1553.63	1859.3	1943.96	961.909
LNC_009912	XLOC_017376	--	intronic_lncRNA	1990.83	1853.42	1844.33	1213.14	2298.18	720.894
TUCP_003840	XLOC_021797	--	TUCP	2001.41	2013.36	1588.42	1019.98	1978.13	1048.92
LNC_026546	XLOC_045636	--	intronic_lncRNA	2029.21	1697.64	1477.48	1239.82	2135.43	976.042
TUCP_001675	XLOC_010145	--	TUCP	1967.18	1753.53	1776.81	1151.42	1798.53	811.436
TUCP_001560	XLOC_009395	--	TUCP	1916.37	1771.22	1568.64	709.461	1961.56	998.133
TUCP_008902	XLOC_050031	--	TUCP	1847.78	1782.99	1891.02	751.569	1404.73	1111.07
LNC_017391	XLOC_030016	--	intronic_lncRNA	1776.82	1488.51	1425.81	986.17	1889.2	1218.2
TUCP_005207	XLOC_029047	--	TUCP	1852.02	1489.96	1478.33	1236.12	1627.59	889.919
LNC_028554	XLOC_049190	--	intronic_lncRNA	1750.68	1396.7	1425.82	1275.5	1409.15	1199.9
LNC_015886	XLOC_027566	--	intronic_lncRNA	1476.4	1396.09	1556.55	1506.94	1615.65	847.703
LNC_016746	XLOC_028991	--	intronic_lncRNA	1532	1530.17	1527.72	1240.94	1666.89	799.864
LNC_015879	XLOC_027560	--	intronic_lncRNA	1347.3	1907.05	1501.28	768.779	2124.48	616.847
TUCP_002544	XLOC_015440	--	TUCP	1252.1	1723.63	1549.87	1138.58	1897.76	678.789
TUCP_002078	XLOC_012942	--	TUCP	1407.71	1518.89	1753.48	995.271	1546.08	857.283
TUCP_003198	XLOC_018829	--	TUCP	1634.41	1921.67	1498.22	968.516	1308.66	733.019
TUCP_009407	XLOC_054284	--	TUCP	1462.42	1134.85	1566.35	1377.76	1438.88	1016.17
LNC_027632	XLOC_047517	--	intronic_lncRNA	1555.14	1395.85	1485.07	658.667	1646.51	973.024
TUCP_004044	XLOC_022920	--	TUCP	4415.16	780.913	5.66931	0.115101	2257.36	6.48288
LNC_003811	XLOC_006510	--	antisense_lncRNA	1544.87	1729.76	1210.25	544.621	1254.75	1118.69
LNC_020003	XLOC_034373	--	intronic_lncRNA	1299.48	622.552	1078.28	2030.89	1804.58	547.152
LNC_020253	XLOC_034919	--	intronic_lncRNA	959.151	1746.5	1400.19	741.04	1617.76	841.067
TUCP_004996	XLOC_028057	--	TUCP	1328.4	1117.66	1336	1449.89	1362.09	687.509
LNC_025381	XLOC_043665	--	intronic_lncRNA	1160.8	1280.45	1415.61	935.158	1569.47	688.7
LNC_006044	XLOC_010387	--	intronic_lncRNA	1459.95	1228.44	1274.79	1259.86	1300.14	466.525
LNC_020975	XLOC_036165	--	intronic_lncRNA	1244.27	1371.5	1333.32	806.994	1583.91	623.896
LNC_029729	XLOC_051372	--	lincRNA	412.956	800.214	735.236	3940.67	71.0039	923.244
LNC_000038	XLOC_000069	--	lincRNA	70.0133	1308.74	1156.61	61.5157	3841.37	412.555
LNC_010060	XLOC_017673	--	intronic_lncRNA	1354.67	1463.24	1156.53	693.034	1344.77	699.24
TUCP_004234	XLOC_024067	--	TUCP	739.621	1966	407.44	1304.13	1645.95	585.06
LNC_001398	XLOC_002468	--	intronic_lncRNA	1397.95	1038.24	1055.91	1101.39	1127.43	868.381
ENSBTAT00000046662	ENSBTAG00000013264	RPS24	protein_coding	995.4	961.568	1453.86	1145.35	974.936	925.576
TUCP_004958	XLOC_027909	--	TUCP	1878.85	1408.41	1160.47	482.05	1000.39	472.694
ENSBTAT00000013402	ENSBTAG00000010156	TPT1	protein_coding	545.186	1336.85	1488.63	824.998	1366.69	673.804
ENSBTAT00000060562	ENSBTAG00000043546	ND6	protein_coding	1276.94	788.131	991.643	1032.15	555.038	1356.76
LNC_007338	XLOC_012793	--	intronic_lncRNA	747.399	1550.23	1102.82	1378.53	483.767	707.722
LNC_009499	XLOC_016574	--	intronic_lncRNA	1243.6	1446.63	182.01	723.297	977.573	1346.79
LNC_000704	XLOC_001266	--	lincRNA	13.6635	11.5128	1054.78	1774.76	2125.63	866.322
LNC_026913	XLOC_046302	--	intronic_lncRNA	1181.49	1110.67	1195.2	630.545	1150.5	475.12
LNC_026977	XLOC_046458	--	intronic_lncRNA	1578.58	913.182	843.121	931.404	775.667	651.638
ENSBTAT00000007429	ENSBTAG00000005654	TMSB10	protein_coding	531.517	1717.96	1175.5	499.664	1388.71	358.577
LNC_000705	XLOC_001266	--	lincRNA	0	190.001	0	0	1293.18	4022.81
TUCP_004049	XLOC_022920	--	TUCP	3180.45	362.736	1240.64	0.000794	0	338.954
ENSBTAT00000060569	ENSBTAG00000043561	COX1	protein_coding	848.365	904.366	1150.01	1064.43	468.039	656.952
ENSBTAT00000001791	ENSBTAG00000001360	RPS12	protein_coding	665.139	1045.87	1125.93	630.367	970.115	610.925
LNC_010032	XLOC_017622	--	intronic_lncRNA	1207.84	828.149	917.333	744.984	847.294	442.528
TUCP_009131	XLOC_052456	--	TUCP	706.442	1113.75	844.699	1492.41	811.787	9.29394
TUCP_002981	XLOC_017986	--	TUCP	1000.41	875.432	781.216	996.558	749.578	440.533
LNC_004125	XLOC_007027	--	intronic_lncRNA	930.72	929.877	1058.54	424.11	947.953	545.926
LNC_012441	XLOC_021588	--	intronic_lncRNA	934.713	706.561	839.065	754.071	984.253	452.06
LNC_010746	XLOC_018995	--	lincRNA	33.7397	2225.67	0	0	2358.81	0
LNC_016088	XLOC_027857	--	intronic_lncRNA	812.829	786.432	810.54	579.442	962.088	547.33
TUCP_006955	XLOC_039267	--	TUCP	1031.72	844.88	613.644	806.987	834.237	241.386
LNC_006560	XLOC_011229	--	intronic_lncRNA	893.772	701.243	775.832	484.334	984.381	479.641
LNC_021214	XLOC_036614	--	intronic_lncRNA	852.205	619.742	812.569	703.529	734.432	540.831
LNC_021889	XLOC_037706	--	intronic_lncRNA	1220.73	802.757	645.844	481.675	643.462	312.039
LNC_011258	XLOC_019883	--	intronic_lncRNA	1010.99	731.581	587.645	725.868	704.309	344.071
TUCP_004048	XLOC_022920	--	TUCP	755.881	1029.6	0	2008.47	307.514	0
LNC_017840	XLOC_030806	--	intronic_lncRNA	806.946	683.61	753.361	816.963	497.969	537.593
TUCP_007444	XLOC_041934	--	TUCP	709.872	786.204	787.56	459.534	898.678	388.62
LNC_017236	XLOC_029764	--	lincRNA	1028.11	1870.64	378.503	5.67472	27.9571	637.712
TUCP_006261	XLOC_034807	--	TUCP	795.228	651.381	780.829	399.495	878.943	421.577
LNC_010724	XLOC_018995	--	lincRNA	0	464.531	0	0	0	3375.6
LNC_013288	XLOC_023026	--	intronic_lncRNA	741.794	913.583	454.272	388.374	863.792	467.396
LNC_021414	XLOC_037002	--	intronic_lncRNA	620.503	758.191	546.014	389.78	761.677	644.473
TUCP_004119	XLOC_023089	--	TUCP	356.781	818.921	742.62	428.733	876.115	442.457
LNC_007520	XLOC_013256	--	lincRNA	841.749	516.852	401.477	1254.44	482.851	111.486
LNC_024252	XLOC_041798	--	intronic_lncRNA	712.815	793.037	629.144	210.204	869.135	333.58
LNC_028295	XLOC_048764	--	lincRNA	0	0	3508.52	0	0	0
LNC_020531	XLOC_035547	--	intronic_lncRNA	894.992	662.403	464.584	378.75	733.417	338.665
LNC_006099	XLOC_010471	--	intronic_lncRNA	652.142	523.559	709.532	472.329	599.34	504.959
TUCP_002465	XLOC_015001	--	TUCP	473.737	520.527	644.354	599.263	581.544	508.626
ENSBTAT00000013079	ENSBTAG00000009908	RPS3A	protein_coding	288.903	646.266	834.113	433.03	680.766	334.814
LNC_024530	XLOC_042282	--	intronic_lncRNA	769.657	527.278	484.757	551.362	604.695	274.196
LNC_030100	XLOC_052456	--	lincRNA	25.2895	67.4486	784.044	724.968	146.552	1461.93
LNC_010743	XLOC_018995	--	lincRNA	0	3208.62	0	0	0	0
TUCP_004050	XLOC_022920	--	TUCP	0.445283	0	3044.5	145.357	0.634058	0
LNC_030794	XLOC_053953	--	intronic_lncRNA	827.15	662.99	662.216	273.874	509.304	243.478
LNC_000710	XLOC_001266	--	lincRNA	354.171	715.066	344.811	0	896.136	804.898
LNC_025489	XLOC_043852	--	intronic_lncRNA	570.186	476.98	526.019	596.487	544.096	324.898
LNC_023623	XLOC_040660	--	lincRNA	528.71	383.038	440.874	614.502	460.973	554.54
ENSBTAT00000036888	ENSBTAG00000026199	ACTB	protein_coding	200.505	961.583	666.119	199.846	756.094	189.615
LNC_006545	XLOC_011203	--	intronic_lncRNA	794.432	139.873	829.706	477.468	542.564	153.358
ENSBTAT00000018491	ENSBTAG00000013924	RPS11	protein_coding	393.959	527.544	612.43	599.526	550.934	247.879
LNC_008292	XLOC_014529	--	intronic_lncRNA	629.159	259.523	551.345	696.959	381.228	389.756
LNC_026256	XLOC_045209	--	intronic_lncRNA	399.101	475.105	512.885	186.799	1092.86	220.426
TUCP_004121	XLOC_023107	--	TUCP	632.38	792.563	350.007	140.428	739.679	181.947
TUCP_000485	XLOC_003264	--	TUCP	668.266	457.89	439.225	427.811	681.345	137.255
LNC_016497	XLOC_028532	--	intronic_lncRNA	346.027	566.261	378.575	495.334	254.39	758.94
LNC_013804	XLOC_023925	--	intronic_lncRNA	603.181	495.978	403.259	351.433	501.15	370.883
LNC_016127	XLOC_027908	--	intronic_lncRNA	570.92	466.902	439.611	346.758	469.898	406.798
LNC_030301	XLOC_052989	--	intronic_lncRNA	410.799	384.247	524.305	498.383	423.413	450.983
ENSBTAT00000004190	ENSBTAG00000003229	RPL23	protein_coding	439.41	513.924	693.014	242.855	395.963	351.905
TUCP_008243	XLOC_046301	--	TUCP	535.301	434.049	368.224	198.299	785.033	294.446
LNC_027583	XLOC_047492	--	intronic_lncRNA	764.63	629.7	288.93	67.7829	751.432	98.8105
ENSBTAT00000026278	ENSBTAG00000019718	RPS15	protein_coding	97.6827	890.68	591.612	106.885	814.359	89.8528
ENSBTAT00000021587	ENSBTAG00000016224	RPS7	protein_coding	308.554	585.129	507.535	361.068	642.396	173.307
ENSBTAT00000020323	ENSBTAG00000015283	RPL32	protein_coding	226.685	673.481	470.768	387.417	594.231	201.026
LNC_021883	XLOC_037679	--	intronic_lncRNA	531.115	583.945	487.84	106.727	592.514	227.595
ENSBTAT00000015883	ENSBTAG00000050791	-	protein_coding	737.999	557.086	362.276	175.772	540.026	151.225
LNC_023917	XLOC_041214	--	intronic_lncRNA	507.437	501.096	438.685	214.375	548.865	306.624
LNC_002060	XLOC_003612	--	intronic_lncRNA	906.695	957.386	0	635.182	0	0
LNC_024981	XLOC_043042	--	intronic_lncRNA	473.061	518.739	109.809	61.634	870.37	464.76
LNC_029730	XLOC_051372	--	lincRNA	368.241	811.852	1.15413	0	94.7788	1218.11
LNC_023135	XLOC_039786	--	intronic_lncRNA	370.324	290.849	489.383	506.808	203.543	576.107
ENSBTAT00000024376	ENSBTAG00000018320	RPLP1	protein_coding	124.818	753.271	531.898	150.263	734.926	104.507
LNC_015885	XLOC_027565	--	intronic_lncRNA	368.036	338.631	492.023	602.699	135.547	456.76
TUCP_001881	XLOC_011623	--	TUCP	511.071	413.566	454.553	233.158	417.102	360.258
ENSBTAT00000006866	ENSBTAG00000005211	RPL4	protein_coding	332.632	502.818	592.218	252.759	532.139	166.394
LNC_030961	XLOC_054325	--	antisense_lncRNA	598.091	455.908	360.819	382.993	56.7102	521.424
LNC_009905	XLOC_017363	--	lincRNA	722.885	603.259	536.19	107.364	396.72	0
ENSBTAT00000002666	ENSBTAG00000002060	RPL19	protein_coding	210.272	641.967	515.615	198.962	663.918	116.958
LNC_019031	XLOC_032685	--	lincRNA	374.836	184.628	383.458	855.467	335.427	196.099
LNC_011199	XLOC_019764	--	intronic_lncRNA	542.2	339.614	413.687	346.609	376.99	304.875
ENSBTAT00000014853	ENSBTAG00000011184	FTH1	protein_coding	122.661	971.511	582.357	134.257	364.811	131.692
LNC_013974	XLOC_024125	--	intronic_lncRNA	183.685	579.891	533.067	155.653	707.747	34.5227
LNC_029262	XLOC_050513	--	intronic_lncRNA	456.699	379.395	436.496	255.685	277.955	382.588
ENSBTAT00000060566	ENSBTAG00000043560	COX3	protein_coding	288.953	387.43	620.762	385.131	219.133	279.322
LNC_010741	XLOC_018995	--	lincRNA	91.1893	44.3037	251.539	708.626	161.506	915.985
TUCP_001476	XLOC_008924	--	TUCP	615.878	690.695	169.345	124.77	513.996	0
LNC_010174	XLOC_017986	--	intronic_lncRNA	332.32	370.436	325.862	0	811.555	273.208
ENSBTAT00000025484	ENSBTAG00000019147	RPS20	protein_coding	306.352	394.243	607.419	202.748	432.09	147.446
LNC_018218	XLOC_031330	--	intronic_lncRNA	260.817	747.164	436.796	239.553	330.486	70.5724
ENSBTAT00000055065	ENSBTAG00000022902	RPL17	protein_coding	263.866	428.953	505.532	182.38	476.247	200.866
LNC_021215	XLOC_036614	--	intronic_lncRNA	265.092	242.071	313.087	639.063	151.053	431.406
LNC_009221	XLOC_016162	--	intronic_lncRNA	439.395	309.82	305.813	285.922	375.795	288.266
ENSBTAT00000002642	ENSBTAG00000002038	RPL14	protein_coding	162.403	503.354	469.049	226.929	439.069	171.284
TUCP_000486	XLOC_003264	--	TUCP	240.991	111.683	187.382	348.975	840.522	236.536
ENSBTAT00000077396	ENSBTAG00000052337	RPS29	protein_coding	180.12	536.892	406.16	151.056	533.152	139.166
TUCP_007192	XLOC_040783	--	TUCP	395.764	284.447	298.724	379.681	286.094	301.428
TUCP_006647	XLOC_037055	--	TUCP	305.926	356.227	319.838	226.757	385.347	322.34
ENSBTAT00000060567	ENSBTAG00000043550	CYTB	protein_coding	367.959	314.255	363.712	433.468	113.386	306.924
TUCP_002346	XLOC_014312	--	TUCP	433.906	307.621	312.149	300.527	277.501	257.859
ENSBTAT00000016378	ENSBTAG00000012344	RPL26	protein_coding	247.02	337.361	388.742	342.443	319.29	239.995
ENSBTAT00000060549	ENSBTAG00000043556	COX2	protein_coding	375.129	279.915	481.983	325.941	168.997	230.774
LNC_026807	XLOC_046091	--	intronic_lncRNA	223.579	286.482	246.266	567.525	145.477	392.853
LNC_000707	XLOC_001266	--	lincRNA	127.292	562.731	554.057	0	159.722	445.655
ENSBTAT00000055086	ENSBTAG00000017389	RPLP0	protein_coding	122.71	581.072	415.746	84.4893	572.117	60.5627
TUCP_002936	XLOC_017622	--	TUCP	323.184	308.303	279.31	126.011	680.352	107.058
ENSBTAT00000003201	ENSBTAG00000002468	RPS28	protein_coding	158.283	497.945	478.822	132.123	449.397	106.471
LNC_002657	XLOC_004656	--	intronic_lncRNA	291.076	297.483	0	678.366	299.261	249.903
ENSBTAT00000033091	ENSBTAG00000015473	RPS27A	protein_coding	168.772	507.97	406.893	137.981	425.306	142.805
LNC_002909	XLOC_005028	--	intronic_lncRNA	330.227	243.008	188.326	299.331	227.968	492.581
ENSBTAT00000028093	ENSBTAG00000021093	RPS16	protein_coding	214.898	385.677	482.43	171.16	416.628	108.071
LNC_013903	XLOC_024067	--	intronic_lncRNA	1570.6	0	0	0	140.826	46.12
LNC_028571	XLOC_049231	--	lincRNA	166.856	103.229	245.856	160.599	308.564	768.755
LNC_010759	XLOC_018995	--	lincRNA	124.603	413.709	234.859	493.893	0	482.549
LNC_009498	XLOC_016574	--	intronic_lncRNA	0	0	1157.18	571.074	0	0
LNC_002061	XLOC_003612	--	intronic_lncRNA	389.474	136.569	176.16	602.022	301.132	121.564
ENSBTAT00000060552	ENSBTAG00000043577	ND4	protein_coding	340.382	203.841	353.672	368.646	159.173	276.105
TUCP_008467	XLOC_047156	--	TUCP	471.427	240.416	378.03	125.004	244.207	221.236
ENSBTAT00000031754	ENSBTAG00000023343	RPL28	protein_coding	179.179	405.106	377.022	153.961	452.744	87.9599
ENSBTAT00000006781	ENSBTAG00000005142	RPL37	protein_coding	234.504	253.937	412.856	209.509	366.275	171.699
ENSBTAT00000060571	ENSBTAG00000043558	ND1	protein_coding	276.909	145.708	374.3	514.264	112.137	219.191
TUCP_006009	XLOC_033412	--	TUCP	354.2	342.692	359.248	93.0712	317.531	172.925
LNC_015247	XLOC_026470	--	lincRNA	65.6735	207.355	151.542	99.036	571.551	544.438
TUCP_005537	XLOC_030935	--	TUCP	315.548	244.734	346.329	128.008	402.743	201.272
TUCP_005527	XLOC_030929	--	TUCP	224.72	441.549	316.775	25.8174	509.827	100.182
ENSBTAT00000003962	ENSBTAG00000005620	RPS3	protein_coding	115.076	409.633	406.161	137.014	438.86	108.273
ENSBTAT00000021033	ENSBTAG00000015831	RPL18A	protein_coding	121.894	453.477	448.188	106.798	392.206	78.1069
LNC_010761	XLOC_018995	--	lincRNA	0	0.096689	1597.91	0	0	0
LNC_012404	XLOC_021539	--	intronic_lncRNA	287.219	292.035	349.103	247.306	207.863	196.517
LNC_013365	XLOC_023121	--	intronic_lncRNA	317.513	342.951	211.81	269.231	274.977	162.425
LNC_002658	XLOC_004656	--	intronic_lncRNA	74.5293	0	407.394	337.227	672.295	77.8271
LNC_029853	XLOC_051755	--	lincRNA	104.705	429.016	182.56	410.499	349.17	86.4346
TUCP_005290	XLOC_029485	--	TUCP	282.327	402.665	296.025	120.882	356.848	103.471
TUCP_004200	XLOC_023859	--	TUCP	293.004	244.732	202.95	243.583	286.018	290.268
ENSBTAT00000002033	ENSBTAG00000001553	HNRNPA1	protein_coding	190.71	355.091	300.585	231.887	320.283	151.657
ENSBTAT00000002626	ENSBTAG00000002026	RPL5	protein_coding	164.288	344.8	358.987	228.557	291.533	149.943
LNC_010737	XLOC_018995	--	lincRNA	0	0	12.9274	0	1521.11	0
TUCP_009137	XLOC_052456	--	TUCP	367.336	89.7709	59.4007	218.868	101.521	696.062
TUCP_008977	XLOC_050515	--	TUCP	308.39	295.758	276.467	77.0777	262.182	280.91
ENSBTAT00000025024	ENSBTAG00000018800	RPS4X	protein_coding	187.856	291.418	387.673	194.222	276.613	154.392
LNC_023708	XLOC_040812	--	intronic_lncRNA	303.701	216.48	236.946	306.91	249.819	176.367
ENSBTAT00000047320	ENSBTAG00000012044	RPL13	protein_coding	89.61	452.677	314.936	152.355	420.058	57.4362
LNC_024746	XLOC_042645	--	intronic_lncRNA	277.089	291.883	279.747	189.914	258.38	178.901
ENSBTAT00000015358	ENSBTAG00000011559	RPL7A	protein_coding	110.555	491.294	258.895	92.9603	444.299	69.4731
LNC_016612	XLOC_028727	--	intronic_lncRNA	329.433	323.483	232.273	166.416	286.19	125.47
LNC_010736	XLOC_018995	--	lincRNA	0.879177	0.273111	31.4352	14.7893	546.607	853.791
LNC_021983	XLOC_037801	--	intronic_lncRNA	342.732	255.081	360.175	132.519	160.657	189.549
TUCP_006767	XLOC_037686	--	TUCP	150.461	234.458	308.898	200.569	464.114	71.5706
LNC_023739	XLOC_040879	--	intronic_lncRNA	294.403	144.928	303.719	144.952	269.808	271.932
TUCP_005151	XLOC_028722	--	TUCP	319.966	346.7	368.852	55.2985	274.005	63.8527
ENSBTAT00000060543	ENSBTAG00000043559	ND4L	protein_coding	312.698	172.379	208.226	459.839	81.0152	193.37
LNC_019917	XLOC_034262	--	intronic_lncRNA	289.588	231.719	198.844	275.413	160.115	271.618
LNC_010742	XLOC_018995	--	lincRNA	0.618259	40.8161	55.1421	1028.59	47.9216	222.183
ENSBTAT00000003305	ENSBTAG00000002549	PTMA	protein_coding	162.765	312.242	299.776	128.577	338.994	135.169
ENSBTAT00000024572	ENSBTAG00000018463	VIM	protein_coding	97.7686	436.823	303.78	73.2547	383.082	79.8944
ENSBTAT00000024387	ENSBTAG00000038488	TMSB4X	protein_coding	117.308	428.509	344.4	75.2211	287.398	117.262
LNC_030567	XLOC_053547	--	intronic_lncRNA	214.768	377.498	248.866	108.677	212.108	197.922
ENSBTAT00000037367	ENSBTAG00000026327	RPL8	protein_coding	136.976	359.331	327.534	79.8371	392.235	52.5532
LNC_010478	XLOC_018524	--	intronic_lncRNA	230.602	268.204	293.848	143.296	274.734	115.527
LNC_010725	XLOC_018995	--	lincRNA	0	0	0	0	1316.22	0
LNC_030095	XLOC_052456	--	lincRNA	0	0	0	0	691.387	618.868
ENSBTAT00000027627	ENSBTAG00000020733	RPS15A	protein_coding	220.994	285.216	360.818	121.841	168.952	150.164
LNC_016506	XLOC_028542	--	intronic_lncRNA	322.248	215.825	312.51	62.0007	109.128	283.043
ENSBTAT00000000814	ENSBTAG00000000622	RPS17	protein_coding	166.58	236.806	283.847	235.057	241.42	133.896
LNC_015406	XLOC_026698	--	intronic_lncRNA	332.121	156.848	178.869	169.322	284.935	170.057
LNC_018223	XLOC_031330	--	intronic_lncRNA	12.2844	604.725	268.944	167.219	232.193	1.28638
ENSBTAT00000009152	ENSBTAG00000006963	RPL12	protein_coding	160.618	227.049	364.469	224.375	186.482	109.228
LNC_017075	XLOC_029459	--	antisense_lncRNA	257.281	215.463	235.735	95.101	350.45	116.102
ENSBTAT00000065532	ENSBTAG00000046394	RPL23A	protein_coding	120.58	297.757	330.705	152.025	274.137	73.9867
ENSBTAT00000014877	ENSBTAG00000023462	RPS6	protein_coding	130.328	305.56	240.411	143.683	305.64	118.71
TUCP_006316	XLOC_034956	--	TUCP	153.959	278.475	340.878	129.194	90.6671	247.589
LNC_000202	XLOC_000403	--	intronic_lncRNA	0.478489	250.661	235.033	313.066	216.165	221.468
LNC_019043	XLOC_032701	--	intronic_lncRNA	1234.52	0	0	0	0	0
ENSBTAT00000060539	ENSBTAG00000043584	ATP6	protein_coding	351.803	65.5275	66.1014	593.25	54.757	101.177
LNC_012676	XLOC_021928	--	intronic_lncRNA	259.138	187.786	232.554	202.452	211.16	131.655
TUCP_006338	XLOC_035113	--	TUCP	335.22	217.914	155.705	143.292	237.268	133.757
ENSBTAT00000010176	ENSBTAG00000007737	UBA52	protein_coding	84.663	399.309	298.748	58.8441	290.082	80.9901
LNC_021839	XLOC_037648	--	intronic_lncRNA	267.097	2.96922	63.9297	244.517	309.788	320.04
LNC_031132	XLOC_054651	--	antisense_lncRNA	584.787	36.9913	376.83	0	56.1182	151.367
TUCP_008829	XLOC_049489	--	TUCP	275.477	106.882	288.355	192.949	187.061	150.017
LNC_011259	XLOC_019883	--	intronic_lncRNA	220.747	211.247	112.245	224.875	256.142	170.08
LNC_006506	XLOC_011159	--	intronic_lncRNA	209.534	129.499	261.473	224.765	178.912	187.865
TUCP_009126	XLOC_052456	--	TUCP	80.2845	6.39472	94.4003	164.254	526.273	308.113
LNC_002663	XLOC_004656	--	intronic_lncRNA	0	0	323.286	848.236	0	6.35073
LNC_013973	XLOC_024125	--	intronic_lncRNA	471.849	8.47623	7.81628	282.082	11.4899	393.813
LNC_000706	XLOC_001266	--	lincRNA	0	0.747678	0	0	1164.24	0
ENSBTAT00000023094	ENSBTAG00000017368	YBX1	protein_coding	128.189	302.595	219.924	102.628	301.557	102.666
ENSBTAT00000060577	ENSBTAG00000043563	ND5	protein_coding	235.963	161.518	222.625	260.877	83.4755	191.374
ENSBTAT00000003431	ENSBTAG00000002648	RPS18	protein_coding	61.6506	366.725	301.528	45.8916	352.853	26.5911
TUCP_002392	XLOC_014475	--	TUCP	225.324	201.019	190.776	92.9465	288.701	154.838
LNC_010738	XLOC_018995	--	lincRNA	0	0	0	0	1150.69	0
ENSBTAT00000021268	ENSBTAG00000015989	RPS5	protein_coding	56.8787	383.884	292.026	67.4324	319.061	28.135
LNC_009758	XLOC_017107	--	intronic_lncRNA	234.468	305.728	200.483	0	168.694	236.922
LNC_010636	XLOC_018789	--	lincRNA	216.533	247.022	261.434	119.626	221.493	74.2422
LNC_002969	XLOC_005134	--	antisense_lncRNA	116.432	207.231	243.081	214.018	227.128	128.893
LNC_013286	XLOC_023019	--	lincRNA	180.07	203.81	229.817	140.739	232.623	142.761
LNC_015030	XLOC_025953	--	intronic_lncRNA	200.025	128.363	159.112	336.666	211.359	87.6398
ENSBTAT00000008502	ENSBTAG00000006487	RPS9	protein_coding	81.9211	323.812	242.231	104.456	294.49	64.8012
ENSBTAT00000012544	ENSBTAG00000009535	RPS2	protein_coding	123.899	238.265	270.344	93.5458	289.55	87.7227
ENSBTAT00000018414	ENSBTAG00000013866	RPS27	protein_coding	61.4807	312.45	313.676	91.4383	269.748	53.9479
LNC_014477	XLOC_024874	--	intronic_lncRNA	239.866	113.933	192.089	134.441	148.205	271.285
TUCP_009132	XLOC_052456	--	TUCP	0	0	0	0	0	1090.31
LNC_017238	XLOC_029764	--	lincRNA	0	0	1087.86	0	0	0
LNC_000709	XLOC_001266	--	lincRNA	70.438	591.501	158.19	0	0	266.571
LNC_017234	XLOC_029764	--	lincRNA	0	335.897	3.80609	147.448	588.763	0
ENSBTAT00000060548	ENSBTAG00000043571	ND2	protein_coding	219.725	92.9959	207.708	315.113	92.5676	144.402
LNC_022619	XLOC_038899	--	intronic_lncRNA	257.731	89.6738	215.454	189.303	203.946	114.169
LNC_021888	XLOC_037685	--	intronic_lncRNA	373.89	131.22	173.399	36.3606	195.274	159.806
LNC_010730	XLOC_018995	--	lincRNA	1009.62	0	1.3825	50.4702	1.02868	0.337942
LNC_015204	XLOC_026341	--	intronic_lncRNA	240.593	238.018	169.257	103.256	228.394	82.3664
ENSBTAT00000087016	ENSBTAG00000014534	EEF1A1	protein_coding	104.402	274.497	281.737	117.337	186.575	83.8805
LNC_002664	XLOC_004656	--	intronic_lncRNA	299.999	260.149	476.837	0	2.17283	0
LNC_017239	XLOC_029764	--	lincRNA	0	0	0	0	1035.48	0
LNC_023835	XLOC_041064	--	intronic_lncRNA	225.288	156.869	157.849	175.865	132.717	185.723
LNC_007525	XLOC_013256	--	lincRNA	741.901	279.093	0	0	0	0
LNC_025606	XLOC_044092	--	intronic_lncRNA	216.731	193.264	217.275	51.0665	206.105	135.682
LNC_017081	XLOC_029485	--	antisense_lncRNA	116.661	0	457.046	142.215	187.083	110.725
ENSBTAT00000020719	ENSBTAG00000015598	RPS10	protein_coding	109.341	249.009	205.49	143.871	250.591	50.75
LNC_016043	XLOC_027798	--	lincRNA	0	0	0	763.855	234.62	0
TUCP_008466	XLOC_047156	--	TUCP	0	0	281.693	0	602.836	110.49
ENSBTAT00000026826	ENSBTAG00000020139	RPL7	protein_coding	102.556	212.172	241.411	146.178	197.855	92.3214
LNC_026107	XLOC_044903	--	intronic_lncRNA	231.968	196.283	127.991	113.319	140.314	179.94
LNC_013360	XLOC_023111	--	intronic_lncRNA	257.463	326.199	44.8209	16.6929	287.347	53.0061
LNC_011599	XLOC_020328	--	intronic_lncRNA	221.838	77.1565	128.265	170.247	233.981	153.779
LNC_017543	XLOC_030311	--	intronic_lncRNA	200.639	188.937	161.64	119.754	91.4706	219.366
TUCP_005373	XLOC_029972	--	TUCP	191.826	174.345	142.348	175.533	154.376	139.208
ENSBTAT00000068767	ENSBTAG00000018451	PTMS	protein_coding	98.6623	177.527	327.237	11.761	298.16	60.6548
ENSBTAT00000072489	ENSBTAG00000020905	RPL11	protein_coding	69.2447	252.954	262.399	68.7578	257.094	50.5498
LNC_029049	XLOC_050165	--	lincRNA	116.51	105.805	186.972	154.382	172.969	222.608
LNC_022363	XLOC_038489	--	intronic_lncRNA	216.441	202.923	180.043	117.033	146.611	95.4149
LNC_022212	XLOC_038206	--	intronic_lncRNA	236.437	178.573	135.579	165.941	156.745	81.3117
LNC_010757	XLOC_018995	--	lincRNA	81.8141	26.9891	62.4345	618.372	36.4507	127.968
LNC_013257	XLOC_022984	--	intronic_lncRNA	118.929	159.269	193.831	139.475	115.212	219.774
TUCP_002917	XLOC_017522	--	TUCP	33.4571	145.308	7.80579	1.8225	589.544	161.613
TUCP_001827	XLOC_010989	--	TUCP	200.425	184.919	190.729	72.7197	168.707	117.283
LNC_014815	XLOC_025558	--	antisense_lncRNA	142.416	122.973	269.16	74.7617	194.545	129.073
TUCP_005031	XLOC_028185	--	TUCP	220.717	230.924	244.448	7.57789	226.299	0.004373
TUCP_003111	XLOC_018435	--	TUCP	200.218	169.27	152.52	74.6837	176.085	154.163
ENSBTAT00000040046	ENSBTAG00000027772	RPS25	protein_coding	71.2871	211.446	259.301	78.8325	222.883	82.6895
LNC_021714	XLOC_037480	--	intronic_lncRNA	155.726	176.032	161.417	140.293	184.512	107.865
LNC_023517	XLOC_040489	--	intronic_lncRNA	138.583	224.795	144.072	101.458	175.387	137.313
ENSBTAT00000024788	ENSBTAG00000018628	RPL29	protein_coding	56.9884	354.86	170.516	65.7588	246.649	24.0408
LNC_013363	XLOC_023117	--	intronic_lncRNA	248.186	71.6855	247.534	118.39	92.652	134.143
ENSBTAT00000021704	ENSBTAG00000016315	COTL1	protein_coding	66.8844	285.474	196.872	87.8834	191.074	80.8441
LNC_013356	XLOC_023110	--	intronic_lncRNA	203.567	237.46	91.8062	2.56474	307.358	60.5598
LNC_029892	XLOC_051834	--	lincRNA	404.779	0	23.5607	0.151353	83.3487	390.692
TUCP_007942	XLOC_045126	--	TUCP	209.392	190.088	140.349	115.304	151.935	95.2651
LNC_018140	XLOC_031198	--	intronic_lncRNA	371.611	84.6258	128.043	64.0823	87.4424	164.699
ENSBTAT00000027728	ENSBTAG00000020807	FAU	protein_coding	45.9849	278.744	167.793	59.7883	292.378	54.6099
LNC_016705	XLOC_028904	--	intronic_lncRNA	196.462	197.365	118.681	73.3088	218.474	94.5255
ENSBTAT00000004161	ENSBTAG00000003205	RPL35	protein_coding	72.889	201.285	228.953	96.0934	243.975	50.6254
ENSBTAT00000078581	ENSBTAG00000009757	RPSA	protein_coding	59.7755	332.806	184.716	0	307.77	2.05349
LNC_005856	XLOC_010000	--	intronic_lncRNA	229.479	187.737	49.6318	90.9488	180.624	147.188
LNC_016478	XLOC_028481	--	intronic_lncRNA	0.135565	239.616	273.078	125.354	232.653	0
TUCP_004120	XLOC_023089	--	TUCP	119.131	140.33	182.092	148.679	178.439	102.079
ENSBTAT00000065974	ENSBTAG00000046622	RF00017	misc_RNA	96.9896	190.73	198.72	140.641	193.465	43.4071
LNC_009234	XLOC_016193	--	intronic_lncRNA	182.622	111.176	167.399	110.891	228.857	62.0062
LNC_009988	XLOC_017522	--	lincRNA	0	841.619	0.666916	1.29341	7.99567	0
LNC_021787	XLOC_037588	--	intronic_lncRNA	119.769	243.746	133.038	67.2874	202.039	77.5344
LNC_000673	XLOC_001216	--	intronic_lncRNA	176.959	156.06	182.916	63.0326	142.07	118.643
LNC_006554	XLOC_011212	--	intronic_lncRNA	142.519	140.442	160.7	196.677	120.957	77.6664
LNC_017083	XLOC_029485	--	antisense_lncRNA	266.471	181.725	6.73286	105.68	201.165	74.6758
LNC_028307	XLOC_048779	--	antisense_lncRNA	147.936	124.721	102.842	263.148	88.5407	108.46
ENSBTAT00000022919	ENSBTAG00000017246	UBB	protein_coding	84.9225	226.414	228.014	90.4645	156.143	49.0427
LNC_010105	XLOC_017836	--	antisense_lncRNA	78.5408	185.191	107.869	253.418	156.118	50.8623
LNC_013502	XLOC_023440	--	intronic_lncRNA	160.494	154.116	157.205	99.1466	188.731	72.073
LNC_011941	XLOC_020778	--	intronic_lncRNA	155.685	171.217	138.847	18.3095	224.028	118.509
LNC_023692	XLOC_040798	--	intronic_lncRNA	89.9583	30.6656	380.537	0.393116	315.585	7.84216
LNC_010657	XLOC_018841	--	intronic_lncRNA	80.793	129.237	153.142	167.992	200.521	89.5486
TUCP_002058	XLOC_012856	--	TUCP	118.452	167.618	0.083556	87.8454	305.157	140.376
LNC_026103	XLOC_044897	--	lincRNA	91.7651	114.228	142.531	60.512	135.417	271.284
LNC_010740	XLOC_018995	--	lincRNA	0	1.78747	22.1008	787.901	1.37681	1.71294
ENSBTAT00000026259	ENSBTAG00000019697	NPAS2	protein_coding	120.708	156.52	154.267	161.998	162.675	57.7983
LNC_002642	XLOC_004646	--	intronic_lncRNA	63.1635	169.617	111.7	141.174	198.41	129.868
ENSBTAT00000023183	ENSBTAG00000017441	RPL27	protein_coding	90.9127	165.277	215.85	96.0988	192.418	46.9211
TUCP_005901	XLOC_032701	--	TUCP	0.14679	1.40957	0.342833	2.87855	800.874	0.155017
ENSBTAT00000009803	ENSBTAG00000007454	RPL10	protein_coding	72.9769	217.824	241.146	51.0852	192.114	30.6369
ENSBTAT00000063284	ENSBTAG00000048122	CFD	protein_coding	79.1869	349.151	70.7341	11.7975	270.881	22.8256
ENSBTAT00000008132	ENSBTAG00000006189	ACTG1	protein_coding	51.0574	261.075	207.154	29.7418	199.875	48.9854
TUCP_000594	XLOC_004137	--	TUCP	190.92	119.008	126.708	68.0849	161.847	130.466
LNC_005091	XLOC_008726	--	intronic_lncRNA	115.811	198.245	101.195	29.3076	234.846	115.712
TUCP_000366	XLOC_002509	--	TUCP	202.717	162.405	128.103	42.1253	202.926	55.7147
LNC_018137	XLOC_031198	--	intronic_lncRNA	65.75	381.997	9.33193	52.303	267.145	11.8921
ENSBTAT00000025963	ENSBTAG00000019494	RPL10A	protein_coding	78.8666	182.628	202.933	65.1604	209.235	49.2154
LNC_006543	XLOC_011201	--	intronic_lncRNA	181.381	86.5524	89.9998	186.456	158.817	82.2778
ENSBTAT00000080370	ENSBTAG00000054195	GPX1	protein_coding	64.011	308.857	234.206	34.4223	110.745	32.2344
LNC_011018	XLOC_019546	--	intronic_lncRNA	154.036	176.71	48.6377	69.3402	238.215	91.9555
LNC_020851	XLOC_035945	--	intronic_lncRNA	242.527	166.896	97.7422	49.9163	124.595	81.5023
TUCP_004578	XLOC_025908	--	TUCP	109.283	171.779	113.158	64.2098	198.007	102.637
LNC_002660	XLOC_004656	--	intronic_lncRNA	0	758.432	0	0	0	0
LNC_007524	XLOC_013256	--	lincRNA	409.822	39.1154	34.8301	143.212	32.0144	90.2431
LNC_002659	XLOC_004656	--	intronic_lncRNA	43.3657	114.394	88.964	144.792	272.785	83.0761
LNC_001859	XLOC_003284	--	antisense_lncRNA	126.991	76.7261	109.025	87.6151	247.096	99.3468
ENSBTAT00000019298	ENSBTAG00000014518	RPL9	protein_coding	65.4886	186.931	204.499	69.5179	157.811	58.4547
LNC_026350	XLOC_045304	--	intronic_lncRNA	160.503	125.547	133.033	104.517	96.2982	120.214
LNC_017235	XLOC_029764	--	lincRNA	0	0	0	738.756	0	0
TUCP_002675	XLOC_016142	--	TUCP	173.693	122.866	79.0854	52.1033	258.724	50.4704
LNC_021116	XLOC_036419	--	intronic_lncRNA	156.034	116.349	111.969	103.144	146.425	101.2
LNC_009097	XLOC_016014	--	intronic_lncRNA	108.909	171.762	93.0063	100.269	90.4755	169.203
LNC_019084	XLOC_032756	--	intronic_lncRNA	144.657	151.839	100.48	80.9931	183.537	71.4714
LNC_020772	XLOC_035816	--	intronic_lncRNA	226.334	113.525	119.538	106.772	122.428	41.1147
LNC_023317	XLOC_040175	--	intronic_lncRNA	118.817	79.8228	138.067	222.522	105.519	62.9591
ENSBTAT00000065876	ENSBTAG00000049700	RF00017	misc_RNA	20.8198	255.711	232.373	40.5369	161.969	15.3893
LNC_018734	XLOC_032254	--	intronic_lncRNA	170.767	67.5348	143.232	99.4533	100.475	142.137
ENSBTAT00000024656	ENSBTAG00000018522	OAZ1	protein_coding	75.892	234.225	154.785	50.4952	159.472	43.8182
LNC_020981	XLOC_036167	--	antisense_lncRNA	117.674	77.249	126.168	128.667	124.833	142.49
LNC_027882	XLOC_047948	--	intronic_lncRNA	170.186	116.43	108.499	100.12	121.896	98.5892
TUCP_006315	XLOC_034956	--	TUCP	126.164	140.247	6.27287	55.4048	303.463	83.7556
LNC_006817	XLOC_011717	--	intronic_lncRNA	107.951	157.253	101.919	97.7173	161.703	88.4734
TUCP_007387	XLOC_041611	--	TUCP	130.687	163.244	108.033	107.935	132.876	70.733
ENSBTAT00000075433	ENSBTAG00000001794	RPL36	protein_coding	61.5048	189.733	219.694	64.867	153.191	24.2214
LNC_002712	XLOC_004723	--	intronic_lncRNA	150.138	67.7019	121.466	78.9046	216.636	76.5775
ENSBTAT00000002160	ENSBTAG00000001648	RPL21	protein_coding	79.1487	138.621	186.746	80.4179	172.037	53.1929
TUCP_009143	XLOC_052508	--	TUCP	21.8541	45.4816	187.615	198.813	111.423	137.749
LNC_011261	XLOC_019883	--	intronic_lncRNA	169.132	133.042	97.623	127.688	125.176	49.9076
ENSBTAT00000073065	ENSBTAG00000003228	RPL3	protein_coding	70.383	262.887	266.9	51.6715	0	44.4076
LNC_018797	XLOC_032336	--	intronic_lncRNA	169.481	109.472	147.439	62.5147	149.153	50.9229
ENSBTAT00000060553	ENSBTAG00000043564	ATP8	protein_coding	114.395	72.8733	166.024	108.978	60.825	165.804
LNC_016610	XLOC_028719	--	intronic_lncRNA	137.184	112.939	127.207	87.3661	128.425	94.3018
LNC_006546	XLOC_011203	--	intronic_lncRNA	0	0	0	128.214	66.2804	492.806
LNC_011254	XLOC_019883	--	intronic_lncRNA	123.236	121.381	97.1595	172.046	112.533	59.7459
ENSBTAT00000064158	ENSBTAG00000046248	ARPC1B	protein_coding	32.0713	231.297	173.705	38.014	191.645	18.1227
LNC_011257	XLOC_019883	--	intronic_lncRNA	164.617	104.724	154.513	61.2494	121.57	70.0324
LNC_016939	XLOC_029191	--	intronic_lncRNA	0	90.5023	0	234.554	315.406	35.7088
LNC_021170	XLOC_036541	--	intronic_lncRNA	98.4026	91.0769	147.628	162.963	88.6023	84.4727
LNC_010731	XLOC_018995	--	lincRNA	555.6	1.15217	0	8.30599	106.863	0
ENSBTAT00000014871	ENSBTAG00000011196	C1QB	protein_coding	56.1954	265.602	94.0899	25.3071	195.759	34.7737
LNC_029900	XLOC_051835	--	lincRNA	0	0	0	0	669.999	0
LNC_009380	XLOC_016374	--	intronic_lncRNA	193.484	142.301	99.5862	31.127	178.317	24.4725
LNC_011260	XLOC_019883	--	intronic_lncRNA	163.686	96.1466	118.775	125.389	109.886	54.183
ENSBTAT00000015924	ENSBTAG00000012003	PPIA	protein_coding	66.9277	135.837	154.319	102.253	153.531	55.093
LNC_014908	XLOC_025724	--	intronic_lncRNA	125.642	85.9515	151.095	66.5257	177.952	60.5005
LNC_030370	XLOC_053136	--	intronic_lncRNA	118.945	48.3805	99.4002	178.298	143.553	77.2162
LNC_007397	XLOC_012990	--	intronic_lncRNA	115.362	140.433	90.5927	126.16	89.0649	102.269
ENSBTAT00000016346	ENSBTAG00000012317	PNP	protein_coding	82.9108	215.081	137.755	16.0488	157.739	53.247
ENSBTAT00000015875	ENSBTAG00000011963	RPS19	protein_coding	50.8723	177.059	143.588	67.2181	188.333	33.8396
LNC_021397	XLOC_036963	--	intronic_lncRNA	95.7401	109.503	132.411	149.459	62.9699	110.375
LNC_013905	XLOC_024067	--	intronic_lncRNA	0	0	442.84	0	0	217.421
ENSBTAT00000009155	ENSBTAG00000025385	-	protein_coding	85.1373	102.041	169.813	75.0674	176.202	51.2134
LNC_018306	XLOC_031469	--	intronic_lncRNA	244.948	148.508	91.909	71.9202	17.5178	83.0296
TUCP_003751	XLOC_021411	--	TUCP	185.093	135.699	106.373	33.2194	124.796	71.6842
LNC_000566	XLOC_001040	--	intronic_lncRNA	179.169	161.075	97.3375	33.5312	143.98	38.3918
ENSBTAT00000009965	ENSBTAG00000013343	FTL	protein_coding	48.7111	217.346	161.299	41.7528	140.036	42.0177
LNC_028024	XLOC_048309	--	lincRNA	16.4645	58.0431	107.848	5.66391	338.501	121.102
ENSBTAT00000072221	ENSBTAG00000052720	-	protein_coding	59.7557	188.019	137.538	17.8393	231.398	13.0529
TUCP_005902	XLOC_032701	--	TUCP	0	620.583	0.65916	3.17012	20.3381	0
TUCP_005897	XLOC_032701	--	TUCP	1.3448	1.06537	158.396	228.084	0	253.985
LNC_027729	XLOC_047643	--	intronic_lncRNA	152.738	92.4147	111.252	90.493	147.707	44.1631
LNC_018222	XLOC_031330	--	intronic_lncRNA	87.8345	177.357	143.591	91.2431	126.155	12.41
LNC_026510	XLOC_045578	--	intronic_lncRNA	70.3377	204.468	128.157	50.9727	129.92	53.8095
LNC_012684	XLOC_021935	--	intronic_lncRNA	131.307	29.9302	147.589	169.69	65.7587	92.689
TUCP_006536	XLOC_036228	--	TUCP	186.4	125.353	124.175	38.4605	92.8938	68.4249
TUCP_005191	XLOC_028978	--	TUCP	141.04	89.4214	107.371	82.1878	151.257	62.4107
ENSBTAT00000069699	ENSBTAG00000016278	RPL30	protein_coding	84.9731	141.203	117.048	93.0699	123.191	71.9813
TUCP_005895	XLOC_032701	--	TUCP	0	0	555.39	67.2082	6.41119	0
ENSBTAT00000020326	ENSBTAG00000015285	RPS8	protein_coding	32.8707	197.956	155.517	41.3576	159.99	38.965
LNC_015991	XLOC_027720	--	antisense_lncRNA	134.041	154.84	77.2562	115.896	96.975	47.4616
LNC_011263	XLOC_019883	--	intronic_lncRNA	114.374	73.4713	130.413	110.601	98.4708	96.342
LNC_006497	XLOC_011139	--	intronic_lncRNA	138.709	78.828	99.1614	139.787	96.8779	67.8208
TUCP_004927	XLOC_027808	--	TUCP	47.3146	15.7429	183.848	71.43	274.985	21.9193
TUCP_001348	XLOC_008376	--	TUCP	124.693	120.349	138.026	63.0151	80.0365	89.1078
LNC_006179	XLOC_010614	--	antisense_lncRNA	55.4063	42.8279	150.121	82.1481	107.962	173.941
LNC_005759	XLOC_009873	--	intronic_lncRNA	64.9919	159.559	112.735	56.4112	149.504	68.8259
LNC_014140	XLOC_024355	--	intronic_lncRNA	135.482	152.002	94.3255	84.0596	71.3475	73.4451
ENSBTAT00000027713	ENSBTAG00000020795	RPS21	protein_coding	13.3195	173.1	177.247	70.3604	135.991	38.2053
LNC_029891	XLOC_051834	--	lincRNA	0.310508	231.476	32.8795	3.35753	116.945	222.114
LNC_001846	XLOC_003248	--	intronic_lncRNA	114.421	64.9676	79.7863	154.331	105.636	86.4026
TUCP_001278	XLOC_007879	--	TUCP	156.745	85.2764	99.911	113.591	79.5615	70.1885
LNC_023465	XLOC_040394	--	intronic_lncRNA	97.7668	90.0544	88.0983	172.33	72.4645	84.1296
LNC_026208	XLOC_045116	--	intronic_lncRNA	119.61	95.2735	88.8222	69.8062	172.079	58.6106
TUCP_000065	XLOC_000486	--	TUCP	474.087	18.7993	109.812	1.17963	0.143324	0.067987
LNC_020643	XLOC_035651	--	intronic_lncRNA	104.603	118.64	149.817	35.7222	139.513	54.4042
LNC_015782	XLOC_027387	--	intronic_lncRNA	62.8068	120.733	83.6209	105.206	143.235	86.9887
TUCP_006900	XLOC_038661	--	TUCP	122.509	102.126	104.339	71.307	144.088	57.9751
TUCP_008996	XLOC_050605	--	TUCP	29.5237	163.037	184.957	48.3868	142.695	33.1653
LNC_021689	XLOC_037447	--	intronic_lncRNA	148.839	152.324	96.8851	36.0354	54.255	110.925
TUCP_008643	XLOC_048099	--	TUCP	113.912	67.4212	85.1237	106.057	131.47	95.0465
TUCP_005288	XLOC_029458	--	TUCP	167.121	117.926	113.773	34.2215	146.337	17.3778
LNC_023518	XLOC_040500	--	lincRNA	267.355	51.0372	16.9258	122.294	53.9348	82.7798
TUCP_007185	XLOC_040730	--	TUCP	258.559	11.0995	279.081	11.0511	30.3812	3.60959
LNC_028664	XLOC_049444	--	intronic_lncRNA	59.3161	150.389	85.0927	101.716	118.806	78.3123
LNC_005901	XLOC_010082	--	lincRNA	201.398	117.879	96.5631	50.6555	67.2462	57.4653
LNC_010106	XLOC_017836	--	antisense_lncRNA	12.2372	21.7583	212.42	82.9057	88.7639	171.475
ENSBTAT00000070189	ENSBTAG00000052413	GNAS	protein_coding	45.669	162.057	137.729	65.4108	129.405	47.1943
LNC_028623	XLOC_049344	--	intronic_lncRNA	89.4979	113.74	18.6218	70.9368	108.55	185.783
TUCP_007346	XLOC_041435	--	TUCP	59.0579	142.7	33.6139	1.32557	190.52	158.896
TUCP_002810	XLOC_016842	--	TUCP	166.655	137.604	64.5547	52.3173	134.167	28.7375
TUCP_009147	XLOC_052553	--	TUCP	72.5944	144.948	141.904	88.1666	21.2056	113.963
ENSBTAT00000068573	ENSBTAG00000015388	RPL18	protein_coding	37.569	140.995	110.593	12.8216	257.788	22.6129
ENSBTAT00000037753	ENSBTAG00000014731	GAPDH	protein_coding	43.5767	153.421	156.85	40.1312	158.246	26.4638
TUCP_009243	XLOC_053202	--	TUCP	75.8242	120.138	66.4773	39.4603	153.708	119.574
ENSBTAT00000078479	ENSBTAG00000021367	ANP32B	protein_coding	0	152.231	172.199	0	150.19	99.6968
LNC_011942	XLOC_020779	--	antisense_lncRNA	114.961	120.846	107.476	70.5448	97.8657	61.2493
ENSBTAT00000020096	ENSBTAG00000015101	HMGB2	protein_coding	87.8862	73.1134	92.2721	114.154	130.239	74.8754
ENSBTAT00000005007	ENSBTAG00000005296	RPL13A	protein_coding	22.7181	175.825	151.842	36.0181	161.375	23.858
LNC_003695	XLOC_006306	--	intronic_lncRNA	90.9122	106.129	99.7387	79.9376	122.808	71.0862
LNC_002094	XLOC_003675	--	intronic_lncRNA	96.3439	92.8522	119.732	57.0161	98.6071	104.688
LNC_025249	XLOC_043465	--	intronic_lncRNA	88.8534	150.687	117.999	42.8408	119.654	44.0138
LNC_016480	XLOC_028488	--	intronic_lncRNA	106.976	135.807	89.2422	49.9225	114.668	66.0085
TUCP_007216	XLOC_040831	--	TUCP	218.08	218.698	4.7705	0.324593	112.741	7.95697
LNC_011947	XLOC_020781	--	intronic_lncRNA	103.701	63.0167	49.3848	59.5706	244.125	42.279
LNC_024980	XLOC_043042	--	intronic_lncRNA	0	0	325.436	234.301	0	0
LNC_005655	XLOC_009710	--	intronic_lncRNA	114.109	68.1603	141.174	43.8189	139.947	51.8184
TUCP_009134	XLOC_052456	--	TUCP	3.47114	1.09988	1.44671	8.28768	15.5897	528.819
TUCP_006586	XLOC_036492	--	TUCP	57.0351	96.1606	125.19	31.9704	129.26	118.912
LNC_021882	XLOC_037679	--	intronic_lncRNA	0	149.28	183.198	130.705	77.3244	16.1739
LNC_015148	XLOC_026213	--	intronic_lncRNA	145.345	97.2257	123.348	43.7986	46.9318	95.9794
TUCP_005459	XLOC_030604	--	TUCP	0	0	0	549.656	0	0
LNC_027711	XLOC_047625	--	intronic_lncRNA	89.6577	69.7081	79.4782	137.867	56.8665	113.682
LNC_030328	XLOC_053051	--	intronic_lncRNA	66.0943	123.626	94.4676	69.4922	28.3471	165.151
LNC_010726	XLOC_018995	--	lincRNA	0	0	0	0	546.192	0.076697
LNC_029901	XLOC_051835	--	lincRNA	1.48277	0	0.332376	543.758	0	0
LNC_013232	XLOC_022951	--	intronic_lncRNA	98.0354	90.5177	96.2773	61.4488	84.2408	114.926
LNC_009427	XLOC_016462	--	intronic_lncRNA	94.963	103.152	131.796	82.975	94.4975	38.0541
LNC_030963	XLOC_054325	--	antisense_lncRNA	0	44.0467	0	0	501.071	0
TUCP_009135	XLOC_052456	--	TUCP	71.0335	0.377797	0.012864	2.70863	469.555	0
TUCP_006765	XLOC_037686	--	TUCP	387.814	0	0.019182	0	0	154.789
TUCP_008680	XLOC_048488	--	TUCP	33.5856	250.492	0	39.202	109.442	108.14
ENSBTAT00000086688	ENSBTAG00000048782	-	protein_coding	62.4575	150.257	125.363	67.4732	73.5487	60.5626
LNC_018638	XLOC_032061	--	intronic_lncRNA	71.5914	0	24.8274	6.83877	236.042	200.297
ENSBTAT00000070298	ENSBTAG00000015388	RPL18	protein_coding	44.539	195.376	162.796	41.8636	53.1342	40.7409
LNC_006549	XLOC_011203	--	intronic_lncRNA	0	538.134	0	0	0	0
LNC_023515	XLOC_040489	--	intronic_lncRNA	122.244	131.955	70.7131	17.1393	103.431	91.7977
LNC_005450	XLOC_009324	--	antisense_lncRNA	121.56	128.64	80.2714	70.715	79.1298	56.3035
LNC_010739	XLOC_018995	--	lincRNA	3.79255	0	3.4237	521.261	4.17239	2.71566
LNC_007337	XLOC_012793	--	antisense_lncRNA	34.9854	27.9863	85.7784	268.403	49.3508	68.5589
TUCP_001789	XLOC_010804	--	TUCP	80.7243	37.8222	107.889	99.4261	144.521	64.4504
LNC_021890	XLOC_037707	--	intronic_lncRNA	137.522	90.3628	99.0455	43.0542	90.8978	72.7498
LNC_021972	XLOC_037790	--	antisense_lncRNA	246.9	208.822	24.3138	0	43.6513	7.44096
TUCP_003597	XLOC_020860	--	TUCP	164.223	67.437	22.3475	65.5415	132.971	77.6043
ENSBTAT00000027388	ENSBTAG00000020554	AIF1	protein_coding	68.3096	173.695	129.742	7.03745	91.3479	58.559
TUCP_002910	XLOC_017522	--	TUCP	11.0594	86.7756	90.8178	270.291	6.76032	60.4054
LNC_020177	XLOC_034787	--	intronic_lncRNA	90.9814	91.3682	96.8358	63.152	139.687	42.7293
LNC_020850	XLOC_035945	--	intronic_lncRNA	77.2935	163.271	86.113	42.007	108.218	47.5529
LNC_018144	XLOC_031198	--	intronic_lncRNA	152.35	160.863	0	132.327	0	76.362
TUCP_006341	XLOC_035136	--	TUCP	170.758	67.9981	86.8396	63.4808	81.5755	51.1618
TUCP_002916	XLOC_017522	--	TUCP	0	0.275714	45.7548	100.329	68.657	305.409
LNC_011445	XLOC_020144	--	intronic_lncRNA	123.242	0	172.28	6.82274	217.874	0
ENSBTAT00000055693	ENSBTAG00000040308	RPS13	protein_coding	58.343	122.791	124.129	80.0306	101.167	32.691
TUCP_002909	XLOC_017522	--	TUCP	7.40895	122.124	267.722	0.463452	62.7309	58.5105
LNC_000652	XLOC_001179	--	intronic_lncRNA	21.2854	98.1579	2.80138	83.5476	198.807	112.236
LNC_002662	XLOC_004656	--	intronic_lncRNA	515.856	0	0	0	0	0
ENSBTAT00000017211	ENSBTAG00000012957	SERBP1	protein_coding	0	86.8362	132.776	127.324	124.085	44.7038
LNC_004166	XLOC_007119	--	antisense_lncRNA	313.827	120.473	5.06502	56.3677	13.9417	5.40717
LNC_013248	XLOC_022976	--	lincRNA	54.5479	100.973	206.855	63.2673	58.7861	29.2687
LNC_024236	XLOC_041775	--	antisense_lncRNA	122.678	51.182	63.1105	96.0193	144.763	35.3828
LNC_023556	XLOC_040538	--	intronic_lncRNA	130.194	139.627	50.0115	66.6649	20.7376	104.541
ENSBTAT00000030106	ENSBTAG00000022278	-	protein_coding	55.6287	97.7583	80.7516	90.1515	146.257	40.4273
TUCP_004901	XLOC_027785	--	TUCP	142.419	60.3788	103.666	79.7297	92.2971	32.2733
LNC_018728	XLOC_032236	--	intronic_lncRNA	0	0	105.516	62.5584	188.633	154.003
ENSBTAT00000026183	ENSBTAG00000019648	RACK1	protein_coding	44.8964	177.951	117.218	52.9052	89.1515	27.1748
LNC_030098	XLOC_052456	--	lincRNA	49.6455	289.411	4.50202	1.53688	162.529	0.016731
TUCP_004843	XLOC_027386	--	TUCP	121.928	92.2637	18.1131	9.32056	203.952	61.5954
ENSBTAT00000034186	ENSBTAG00000024561	H3F3A	protein_coding	59.7636	95.0199	95.422	97.7608	100.213	58.5989
LNC_016044	XLOC_027798	--	lincRNA	82.1899	115.008	49.7037	198.203	30.5006	30.0513
ENSBTAT00000016359	ENSBTAG00000012330	B2M	protein_coding	52.3614	125.076	119.299	75.4103	75.1498	58.265
TUCP_002959	XLOC_017836	--	TUCP	372.898	7.14873	20.3688	0	104.639	0
ENSBTAT00000021397	ENSBTAG00000016079	COX4I1	protein_coding	45.1358	131.711	109.642	45.0962	148.583	23.7052
LNC_020692	XLOC_035713	--	intronic_lncRNA	113.148	77.8349	65.9199	78.2818	112.396	55.1971
LNC_001639	XLOC_002899	--	intronic_lncRNA	85.7558	98.5658	72.2666	57.3743	71.8271	115.252
TUCP_002424	XLOC_014682	--	TUCP	149.041	57.4715	114.267	55.9796	44.5894	77.2603
ENSBTAT00000006465	ENSBTAG00000004915	PFN1	protein_coding	35.1072	153.975	132.668	3.75181	144.743	28.2037
LNC_014193	XLOC_024456	--	intronic_lncRNA	95.0702	69.5089	94.5583	63.0703	96.0559	78.8289
TUCP_002526	XLOC_015381	--	TUCP	167.226	123.169	91.1446	9.52146	105.913	0
ENSBTAT00000070433	ENSBTAG00000050080	-	protein_coding	75.7892	106.207	213.381	0	73.5853	25.9113
LNC_024326	XLOC_041912	--	intronic_lncRNA	98.7713	79.3064	70.141	82.8138	91.1297	72.6239
LNC_013904	XLOC_024067	--	intronic_lncRNA	0	0	494.362	0	0	0
LNC_021486	XLOC_037093	--	intronic_lncRNA	124.122	30.6298	95.2992	12.0736	160.813	71.2783
ENSBTAT00000007527	ENSBTAG00000005726	HNRNPA2B1	protein_coding	80.3326	64.8233	117.567	57.4647	114.821	56.7247
LNC_009906	XLOC_017363	--	lincRNA	38.1752	4.54175	1.05412	243.617	29.1862	171.941
TUCP_002027	XLOC_012629	--	TUCP	116.84	11.437	178.25	0	180.771	1.10783
ENSBTAT00000083507	ENSBTAG00000025644	CALM1	protein_coding	69.4809	148.376	100.05	28.4295	113.197	28.4962
LNC_027855	XLOC_047907	--	intronic_lncRNA	20.9693	123.549	95.067	102.35	52.3727	93.7084
TUCP_008126	XLOC_045740	--	TUCP	229.74	0	80.2699	0	177.077	0.733033
LNC_014484	XLOC_024895	--	intronic_lncRNA	84.2704	100.238	85.5031	145.397	35.6024	36.5738
LNC_003416	XLOC_005817	--	lincRNA	104.626	210.937	9.46271	65.2537	65.4477	31.3504
LNC_016500	XLOC_028536	--	intronic_lncRNA	114.006	99.0287	61.8965	33.5461	104.931	73.4772
TUCP_005588	XLOC_031138	--	TUCP	86.0226	36.2671	99.86	57.5346	155.061	51.7651
LNC_007522	XLOC_013256	--	lincRNA	0	0	486.275	0	0	0
TUCP_003839	XLOC_021797	--	TUCP	211.357	21.718	95.4403	0	97.9847	58.9386
TUCP_000402	XLOC_002658	--	TUCP	168.804	80.0283	78.1223	3.31381	100.928	54.1866
LNC_027261	XLOC_046900	--	intronic_lncRNA	128.305	125.28	40.7388	45.822	32.7502	112.228
ENSBTAT00000014306	ENSBTAG00000010799	MYL6	protein_coding	40.4897	150.605	120.685	0	141.972	29.5387
ENSBTAT00000082128	ENSBTAG00000052382	H2B	protein_coding	81.5218	171.348	70.5463	5.76357	123.309	28.5425
ENSBTAT00000064237	ENSBTAG00000046358	PABPC1	protein_coding	47.8098	103.748	130.293	71.2086	74.4532	53.5171
LNC_002661	XLOC_004656	--	intronic_lncRNA	480.909	0	0	0	0	0
TUCP_008903	XLOC_050031	--	TUCP	0	0	0	480.899	0	0
LNC_014629	XLOC_025230	--	intronic_lncRNA	94.7273	72.9117	130.31	13.1421	115.577	53.7359
LNC_011936	XLOC_020774	--	intronic_lncRNA	116.267	18.2412	65.2599	29.2176	226.51	24.383
TUCP_000470	XLOC_003129	--	TUCP	101.78	139.443	0	0	141.958	95.3378
LNC_028705	XLOC_049508	--	intronic_lncRNA	107.629	99.3548	56.7383	89.7409	93.3148	30.9416
ENSBTAT00000063682	ENSBTAG00000047418	SLC25A6	protein_coding	17.885	170.568	103.022	14.4858	155.888	13.2562
LNC_013138	XLOC_022760	--	intronic_lncRNA	77.8166	0	298.31	0	84.6724	13.6364
LNC_018214	XLOC_031330	--	intronic_lncRNA	4.59451	434.242	5.7639	20.649	4.0301	4.92244
TUCP_005241	XLOC_029269	--	TUCP	131.816	89.0206	2.74845	41.3209	159.628	48.4346
TUCP_006270	XLOC_034819	--	TUCP	102.896	99.5222	95.4075	62.3736	94.1584	17.9699
LNC_000653	XLOC_001179	--	intronic_lncRNA	86.5528	86.0423	86.9194	25.1491	123.152	64.1949
LNC_024747	XLOC_042646	--	antisense_lncRNA	150.984	44.1527	22.2523	52.4361	116.142	85.7329
ENSBTAT00000075319	ENSBTAG00000052713	H2B	protein_coding	16.0661	148.42	125.514	35.4319	131.007	14.6704
LNC_014061	XLOC_024255	--	intronic_lncRNA	102.058	88.6432	95.6276	72.7776	90.0778	21.1632
TUCP_002283	XLOC_013913	--	TUCP	174.372	38.7082	2.56233	50.4903	95.0038	109.191
LNC_022763	XLOC_039139	--	intronic_lncRNA	51.8817	59.8965	96.5045	51.9293	38.6809	170.531
ENSBTAT00000071428	ENSBTAG00000013264	RPS24	protein_coding	22.1102	9.91943	26.2701	136.779	230.21	41.3321
TUCP_007624	XLOC_042870	--	TUCP	77.0358	129.636	104.032	6.26107	112.218	37.1719
TUCP_005900	XLOC_032701	--	TUCP	0	243.976	0	0	0	222.326
TUCP_000472	XLOC_003129	--	TUCP	0	19.1114	236.255	202.797	6.90158	0
LNC_011262	XLOC_019883	--	intronic_lncRNA	82.1042	95.3874	72.4416	74.3082	87.5951	52.7577
TUCP_008566	XLOC_047538	--	TUCP	98.1545	80.3522	129.065	0	127.72	28.7015
LNC_014483	XLOC_024895	--	intronic_lncRNA	158.727	0	1.25772	2.27017	186.774	114.597
ENSBTAT00000004810	ENSBTAG00000003692	UCP2	protein_coding	23.2147	151.111	104.762	33.5607	134.405	16.1905
TUCP_005130	XLOC_028574	--	TUCP	305.403	4.71761	59.507	0	0	93.0091
ENSBTAT00000008373	ENSBTAG00000006383	-	protein_coding	136.363	28.607	145.638	79.3948	44.168	28.2589
LNC_018145	XLOC_031198	--	intronic_lncRNA	0	0	461.611	0	0	0.007077
LNC_000036	XLOC_000069	--	lincRNA	0.934762	61.6787	51.544	4.70486	293.754	48.1146
LNC_019042	XLOC_032701	--	intronic_lncRNA	0	0	458.597	0	0	0
LNC_029285	XLOC_050585	--	intronic_lncRNA	104.345	86.3326	43.4418	55.0774	119.975	46.9771
ENSBTAT00000007036	ENSBTAG00000005349	RPL27A	protein_coding	60.5614	102.241	65.6465	98.8282	100.694	28.1745
LNC_007521	XLOC_013256	--	lincRNA	0	21.8384	0	189.113	190.454	54.7012
ENSBTAT00000017770	ENSBTAG00000013358	RPS23	protein_coding	46.4102	86.3012	113.275	69.7081	96.5221	43.7446
LNC_004958	XLOC_008537	--	intronic_lncRNA	104.352	65.479	103.498	75.8856	94.898	11.7708
LNC_014119	XLOC_024318	--	intronic_lncRNA	3.95581	77.3025	91.0035	64.8451	112.443	103.604
LNC_006690	XLOC_011479	--	antisense_lncRNA	95.1709	85.2249	43.0767	97.3811	70.1569	61.8669
TUCP_005291	XLOC_029485	--	TUCP	28.3157	0	0	0	422.045	0
LNC_009994	XLOC_017522	--	lincRNA	12.9765	173.647	75.5654	26.7374	159.787	0
LNC_023059	XLOC_039651	--	intronic_lncRNA	0	65.6808	90.3763	0	174.554	117.8
TUCP_008888	XLOC_049906	--	TUCP	116.225	110.437	74.4614	11.4414	91.5078	43.9522
ENSBTAT00000002326	ENSBTAG00000001777	RPLP2	protein_coding	25.5472	135.684	101.98	7.35234	154.956	22.0355
LNC_003234	XLOC_005535	--	intronic_lncRNA	99.4999	68.9572	97.5838	44.7891	97.3918	37.4763
TUCP_009130	XLOC_052456	--	TUCP	74.4445	76.3944	77.8688	67.7275	2.02653	146.955
LNC_004882	XLOC_008416	--	intronic_lncRNA	18.5238	79.093	106.661	135.423	26.0218	79.611
LNC_016884	XLOC_029130	--	intronic_lncRNA	61.1931	105.346	98.889	28.1218	116.144	35.005
ENSBTAT00000025633	ENSBTAG00000019253	RPL36A	protein_coding	35.0183	68.0214	72.3957	115.406	114.771	37.1773
LNC_011559	XLOC_020278	--	intronic_lncRNA	132.641	88.9719	78.3422	0.18309	127.997	14.5917
TUCP_007995	XLOC_045297	--	TUCP	1.81273	143.756	124.894	135.914	33.6833	0.207498
ENSBTAT00000080303	ENSBTAG00000053198	-	protein_coding	21.2839	10.9846	20.8363	55.6497	323.048	8.41995
LNC_013357	XLOC_023110	--	intronic_lncRNA	72.845	128.058	49.5649	0	157.229	31.8947
LNC_013249	XLOC_022976	--	lincRNA	61.4045	100.755	139.25	57.8476	52.2886	27.8922
TUCP_005903	XLOC_032701	--	TUCP	393.043	34.3456	11.0777	0	0.238325	0
TUCP_003892	XLOC_021909	--	TUCP	82.0705	130.221	42.0897	55.9937	124.389	3.84882
LNC_005131	XLOC_008779	--	intronic_lncRNA	26.3082	378.523	32.3646	0	0	0.096658
LNC_009993	XLOC_017522	--	lincRNA	63.5766	17.1785	0	0	347.302	9.22965
LNC_014183	XLOC_024418	--	antisense_lncRNA	48.8139	46.0811	51.5357	239.107	43.915	7.46109
LNC_011256	XLOC_019883	--	intronic_lncRNA	102.031	66.496	45.4013	100.903	90.8018	30.8243
LNC_018599	XLOC_031969	--	intronic_lncRNA	111.567	131.07	50.3722	35.8112	53.6739	53.7541
ENSBTAT00000030941	ENSBTAG00000034185	-	protein_coding	53.7864	95.7744	96.2803	50.7058	109.27	30.3285
ENSBTAT00000003955	ENSBTAG00000003039	PSMB8	protein_coding	37.8167	105.291	148.634	15.8969	102.831	25.372
TUCP_002536	XLOC_015435	--	TUCP	72.9096	105.348	51.4524	61.6303	89.6773	54.3441
LNC_030358	XLOC_053110	--	intronic_lncRNA	65.3715	74.2586	63.1189	98.3801	16.282	117.311
LNC_000543	XLOC_000980	--	intronic_lncRNA	123.584	76.5797	64.7056	85.4783	33.4921	50.7552
LNC_030096	XLOC_052456	--	lincRNA	0	5.8421	52.5924	40.0038	229.193	106.96
LNC_009366	XLOC_016353	--	lincRNA	43.7932	88.266	136.19	23.0607	121.001	20.9719
TUCP_001257	XLOC_007740	--	TUCP	78.2711	92.83	116.379	0.009207	143.931	0.080041
ENSBTAT00000063023	ENSBTAG00000045980	ARF6	protein_coding	21.9827	161.429	84.6519	16.1643	116.449	29.6403
LNC_010268	XLOC_018150	--	intronic_lncRNA	99.8129	60.5004	98.9483	27.6415	97.4108	45.6738
TUCP_003195	XLOC_018802	--	TUCP	67.9509	84.0178	83.035	61.3905	74.2599	57.9032
ENSBTAT00000021529	ENSBTAG00000016174	NCL	protein_coding	63.6671	68.4835	90.2715	93.8218	75.1485	36.3984
LNC_024560	XLOC_042349	--	intronic_lncRNA	86.044	76.5063	84.501	71.5836	80.33	27.9288
LNC_026332	XLOC_045297	--	intronic_lncRNA	425.996	0	0	0	0	0
LNC_016077	XLOC_027850	--	intronic_lncRNA	73.1616	96.7608	71.1361	30.6913	122.217	31.6798
ENSBTAT00000005581	ENSBTAG00000004258	EEF2	protein_coding	25.6949	134.723	120.258	19.3281	111.546	12.5203
TUCP_006095	XLOC_033933	--	TUCP	93.6535	148.978	1.19134	0.011277	110.103	69.5852
ENSBTAT00000065893	ENSBTAG00000046936	MRFAP1L1	protein_coding	37.8452	101.422	97.1141	51.1055	105.147	30.5791
ENSBTAT00000080346	ENSBTAG00000048931	-	protein_coding	43.6466	114.972	135.326	4.265	99.6556	25.0403
LNC_008026	XLOC_014095	--	lincRNA	31.0007	55.9424	146.761	80.297	45.1447	63.7305
TUCP_000199	XLOC_001358	--	TUCP	48.4016	95.9366	89.5141	50.3845	106.852	31.688
LNC_025558	XLOC_043967	--	intronic_lncRNA	103.29	82.2854	34.8404	36.9494	122.673	42.0032
LNC_012162	XLOC_021124	--	intronic_lncRNA	20.0065	108.06	44.6471	108.665	98.2491	42.358
TUCP_005132	XLOC_028574	--	TUCP	0	0	0	181.597	240.23	0
ENSBTAT00000011382	ENSBTAG00000008631	CORO1A	protein_coding	26.3739	150.296	99.6381	1.18027	133.753	9.56516
ENSBTAT00000085089	ENSBTAG00000051472	-	protein_coding	112.602	69.9645	108.739	34.9674	49.2131	44.5089
LNC_003821	XLOC_006516	--	intronic_lncRNA	110.4	127.761	26.8086	41.9945	2.09078	110.648
LNC_024745	XLOC_042645	--	intronic_lncRNA	73.7998	77.4067	56.9565	84.9255	84.3419	40.5693
LNC_013050	XLOC_022615	--	antisense_lncRNA	92.9293	43.4847	102.367	114.468	16.6188	47.3306
LNC_004036	XLOC_006900	--	intronic_lncRNA	89.9802	67.3724	80.7107	40.4958	55.2287	82.1913
TUCP_004482	XLOC_025454	--	TUCP	69.958	113.166	62.9392	6.74002	121.931	41.1834
TUCP_006860	XLOC_038418	--	TUCP	67.7746	79.2265	104.518	50.9024	43.297	69.9214
TUCP_008127	XLOC_045740	--	TUCP	26.2438	126.455	178.501	47.6732	25.0421	11.0592
LNC_024040	XLOC_041440	--	intronic_lncRNA	97.3733	87.9266	74.0953	40.4056	63.5718	51.3754
LNC_016941	XLOC_029191	--	intronic_lncRNA	59.5608	0	211.438	0.120524	0	142.591
ENSBTAT00000063314	ENSBTAG00000012638	S100A12	protein_coding	50.6	30.6071	51.7374	69.2886	143.103	67.1235
LNC_013137	XLOC_022760	--	intronic_lncRNA	0	127.676	0	119.896	78.8701	85.5164
TUCP_001607	XLOC_009710	--	TUCP	125.232	123.865	0	94.4873	0	68.2002
LNC_017477	XLOC_030203	--	antisense_lncRNA	28.454	135.419	37.0885	10.5326	19.8192	180.076
LNC_020999	XLOC_036194	--	intronic_lncRNA	53.8588	72.5501	66.0364	0	129.917	86.9013
LNC_018912	XLOC_032509	--	intronic_lncRNA	86.1834	87.3817	67.6271	46.743	62.2424	58.8653
LNC_016942	XLOC_029191	--	intronic_lncRNA	0	259.295	0.239871	11.1766	15.4575	122.513
TUCP_006766	XLOC_037686	--	TUCP	0	0	0	0	36.0096	372.281
TUCP_009370	XLOC_053836	--	TUCP	110.518	120.77	0.008186	30.5477	78.8052	67.0939
LNC_015105	XLOC_026130	--	lincRNA	32.3931	96.9478	111.18	165.348	0	0
LNC_024738	XLOC_042633	--	intronic_lncRNA	53.1952	51.9206	25.5883	197.587	6.20386	71.1126
ENSBTAT00000012317	ENSBTAG00000009359	-	protein_coding	15.8129	134.029	97.996	71.6657	54.7582	30.6961
TUCP_001441	XLOC_008726	--	TUCP	85.3092	95.2042	37.8577	45.4736	88.3339	52.7512
LNC_020942	XLOC_036111	--	intronic_lncRNA	132.165	17.4193	79.5043	46.7625	82.218	46.7251
ENSBTAT00000072058	ENSBTAG00000008570	RPS14	protein_coding	31.9667	99.7211	118.437	0	131.848	22.8085
LNC_018221	XLOC_031330	--	intronic_lncRNA	36.5835	188.572	67.6378	32.1588	45.6592	33.4677
LNC_007497	XLOC_013197	--	intronic_lncRNA	55.7205	61.9288	86.8731	56.0666	80.0199	62.6544
LNC_014020	XLOC_024175	--	intronic_lncRNA	67.8185	69.3131	64.2312	33.4963	96.032	72.0302
ENSBTAT00000014162	ENSBTAG00000010701	NACA	protein_coding	84.2491	73.9134	124.111	40.0751	46.6703	32.1221
LNC_021975	XLOC_037798	--	lincRNA	0	121.076	125.94	0	118.797	35.1783
LNC_017924	XLOC_030925	--	intronic_lncRNA	28.81	84.8063	148.081	5.24252	68.6411	65.1401
TUCP_000171	XLOC_001199	--	TUCP	98.3403	105.707	60.8539	29.9609	77.4549	27.2273
TUCP_000465	XLOC_003089	--	TUCP	100.817	92.1885	0	59.4514	94.186	52.7471
LNC_030330	XLOC_053051	--	intronic_lncRNA	25.68	166.516	0	128.077	0	77.8619
LNC_008492	XLOC_014900	--	intronic_lncRNA	78.6464	54.3725	65.6382	55.5047	96.5315	46.5007
LNC_015312	XLOC_026600	--	intronic_lncRNA	69.1596	75.8256	71.4772	35.4964	103.293	41.4411
LNC_007916	XLOC_013913	--	intronic_lncRNA	1.48074	179.079	138.231	0	71.4382	6.05798
LNC_013882	XLOC_024031	--	intronic_lncRNA	83.0335	64.5499	67.9997	32.0916	86.6102	61.2242
LNC_007748	XLOC_013662	--	intronic_lncRNA	100.01	68.7715	47.5726	54.5391	64.9614	59.4636
LNC_002296	XLOC_004084	--	intronic_lncRNA	28.367	90.3722	84.9398	78.6778	51.2454	61.6325
LNC_011017	XLOC_019546	--	intronic_lncRNA	61.5187	94.4324	138.732	90.569	0	9.30523
LNC_009474	XLOC_016514	--	intronic_lncRNA	67.7459	84.3682	100.724	63.1121	77.1432	1.26178
LNC_002884	XLOC_004985	--	intronic_lncRNA	104.252	89.5032	97.3313	90.9773	4.81004	7.28749
LNC_027517	XLOC_047267	--	intronic_lncRNA	67.3191	87.9182	67.3224	71.3536	65.2831	32.9331
LNC_010760	XLOC_018995	--	lincRNA	67.7562	2.91631	179.422	113.328	25.894	2.07971
LNC_011202	XLOC_019774	--	intronic_lncRNA	88.2441	73.0315	65.8963	77.7013	56.0652	29.8061
LNC_030099	XLOC_052456	--	lincRNA	0	69.5862	194.653	0	0	126.266
ENSBTAT00000019184	ENSBTAG00000014423	RPL22	protein_coding	85.6918	51.269	111.265	0	76.1155	65.8928
LNC_016547	XLOC_028595	--	intronic_lncRNA	18.6443	221.153	102.1	0	47.8494	0.136274
LNC_009080	XLOC_015994	--	intronic_lncRNA	164.524	126.531	0.351301	90.3602	0.023493	8.0163
LNC_020000	XLOC_034355	--	intronic_lncRNA	70.9194	72.0196	59.2741	29.4961	108.68	48.2553
LNC_024362	XLOC_041975	--	intronic_lncRNA	101.602	21.2614	62.2153	49.6744	113.441	39.8116
LNC_013611	XLOC_023632	--	intronic_lncRNA	84.3812	68.8725	58.7308	23.0352	92.9812	59.8026
TUCP_000070	XLOC_000486	--	TUCP	0	0	0	0	386.56	0
LNC_028257	XLOC_048735	--	intronic_lncRNA	44.4411	115.797	49.9341	65.9586	69.6993	40.4272
LNC_007794	XLOC_013742	--	antisense_lncRNA	183.11	80.8742	98.3625	3.08813	0	20.509
LNC_001527	XLOC_002673	--	intronic_lncRNA	0	385.753	0.03974	0	0	0
LNC_009531	XLOC_016628	--	intronic_lncRNA	104.961	70.385	66.7711	1.55415	101.359	39.9597
LNC_029894	XLOC_051834	--	lincRNA	0.992552	0.42761	367.086	7.04381	5.92723	3.08032
LNC_015079	XLOC_026089	--	antisense_lncRNA	52.1974	65.5533	47.7861	34.7499	106.035	76.7401
ENSBTAT00000024094	ENSBTAG00000018103	HMGB1	protein_coding	59.894	72.5884	73.8422	69.1624	56.4738	50.6777
LNC_006485	XLOC_011118	--	intronic_lncRNA	105.113	57.1236	62.4567	25.1693	51.9746	80.6148
TUCP_009310	XLOC_053418	--	TUCP	0	189.131	0	25.3336	66.1532	101.608
TUCP_005384	XLOC_030045	--	TUCP	142.088	46.663	1.8075	104.251	12.0035	75.0534
ENSBTAT00000081693	ENSBTAG00000000778	HSP90AB1	protein_coding	37.6853	91.7615	96.1663	31.0032	85.8149	39.4169
ENSBTAT00000083569	ENSBTAG00000049782	-	protein_coding	15.3679	112.495	100.719	88.8694	28.781	35.4174
LNC_013708	XLOC_023789	--	intronic_lncRNA	51.0197	109.226	17.7807	61.6718	70.4085	71.1155
LNC_019188	XLOC_032927	--	intronic_lncRNA	0	79.7726	87.4853	85.1317	24.7232	102.056
LNC_009990	XLOC_017522	--	lincRNA	4.56376	168.28	0	0	188.551	17.0816
LNC_016611	XLOC_028727	--	antisense_lncRNA	89.1016	33.0343	86.4388	44.2376	71.2829	54.3083
ENSBTAT00000034695	ENSBTAG00000024909	H3F3B	protein_coding	36.5169	119.276	89.4424	16.9187	92.4795	23.5747
LNC_021974	XLOC_037798	--	lincRNA	0	221.681	133.09	0	22.9707	0
TUCP_003117	XLOC_018515	--	TUCP	75.0232	87.4716	73.5033	26.3302	77.0123	37.6597
TUCP_000017	XLOC_000051	--	TUCP	106.269	52.5865	37.5892	40.4188	39.7046	98.8888
LNC_010627	XLOC_018787	--	intronic_lncRNA	75.7427	71.8514	4.79335	33.5099	175.274	13.7835
TUCP_009355	XLOC_053714	--	TUCP	96.6006	43.0755	58.9822	54.0797	88.6801	33.0375
LNC_017022	XLOC_029335	--	intronic_lncRNA	50.3992	58.4596	63.6873	57.4616	113.003	31.1231
LNC_013465	XLOC_023314	--	intronic_lncRNA	124.477	0	7.50857	240.9	0	0
ENSBTAT00000005600	ENSBTAG00000004279	RHOA	protein_coding	40.9516	100.34	64.0945	39.7707	90.7377	36.7972
LNC_000135	XLOC_000327	--	intronic_lncRNA	89.3337	110.691	38.1502	20.9635	73.1241	37.9691
ENSBTAT00000074733	ENSBTAG00000050435	-	protein_coding	42.2048	82.7388	104.301	36.8037	71.8486	32.3135
LNC_017979	XLOC_031011	--	intronic_lncRNA	78.8786	64.774	77.8782	22.419	92.8218	33.0505
TUCP_002734	XLOC_016377	--	TUCP	109.842	76.9968	39.7239	58.8655	68.2065	15.975
LNC_029898	XLOC_051835	--	lincRNA	1.25389	268.798	99.2493	0.075259	0	0
TUCP_001027	XLOC_006476	--	TUCP	87.5425	57.6824	64.9767	3.53273	105.56	49.6964
LNC_028382	XLOC_048914	--	intronic_lncRNA	107.239	58.4378	43.1018	36.3039	77.0586	46.5239
ENSBTAT00000022378	ENSBTAG00000016822	PPIB	protein_coding	21.6726	84.4889	89.2448	52.6989	107.064	12.547
TUCP_003667	XLOC_021141	--	TUCP	142.174	0.860985	17.1529	124.329	5.57045	77.5938
TUCP_002498	XLOC_015247	--	TUCP	92.1905	61.7915	65.29	40.6836	58.372	48.9204
ENSBTAT00000007204	ENSBTAG00000005477	LAPTM5	protein_coding	47.6402	88.3354	80.3779	29.288	88.4628	32.9608
LNC_024749	XLOC_042647	--	intronic_lncRNA	78.9812	66.1185	75.7461	64.096	54.0439	27.9615
ENSBTAT00000044397	ENSBTAG00000011969	HSPB1	protein_coding	16.2576	172.911	70.475	10.3148	83.2852	13.3281
ENSBTAT00000067258	ENSBTAG00000054933	-	protein_coding	19.9975	130.462	111.349	0	93.7962	10.8081
LNC_021124	XLOC_036428	--	intronic_lncRNA	58.3451	96.2504	47.6914	61.457	52.9546	48.8607
LNC_006558	XLOC_011225	--	intronic_lncRNA	83.4291	46.2607	51.4978	41.7893	52.7586	87.9987
LNC_023822	XLOC_041040	--	intronic_lncRNA	101.759	52.4345	71.4743	19.2659	67.2946	51.2206
LNC_025865	XLOC_044481	--	intronic_lncRNA	107.812	54.7372	31.4929	62.2064	81.3782	25.7301
LNC_019874	XLOC_034196	--	intronic_lncRNA	84.0879	51.3022	66.8575	20.1704	27.4258	112.935
ENSBTAT00000045062	ENSBTAG00000038476	-	protein_coding	26.6437	193.76	45.7328	19.09	68.1916	9.05739
ENSBTAT00000013663	ENSBTAG00000010347	EZR	protein_coding	34.8977	117.82	68.6391	0	117.085	23.5745
LNC_026428	XLOC_045482	--	intronic_lncRNA	71.3335	36.759	108.325	17.7615	68.4644	59.2058
LNC_015775	XLOC_027383	--	intronic_lncRNA	115.831	37.9634	72.7053	0.103044	64.9766	70.0184
LNC_017475	XLOC_030203	--	antisense_lncRNA	288.379	0	35.1202	0	37.8712	0
LNC_022019	XLOC_037900	--	intronic_lncRNA	41.3918	52.601	31.2153	71.4731	94.5085	69.6499
LNC_011318	XLOC_019958	--	intronic_lncRNA	87.373	62.5877	78.3152	52.481	68.2939	11.0467
LNC_026148	XLOC_045031	--	intronic_lncRNA	29.428	22.649	63.0369	63.2094	88.3788	91.8393
LNC_022731	XLOC_039094	--	intronic_lncRNA	66.7952	74.1845	65.284	61.785	55.6705	34.8094
LNC_027217	XLOC_046847	--	intronic_lncRNA	64.3025	70.8693	67.5901	45.3881	87.4526	22.8622
LNC_013641	XLOC_023684	--	intronic_lncRNA	63.7968	55.8006	37.3572	63.7891	46.8125	90.4195
TUCP_002958	XLOC_017836	--	TUCP	0	71.8978	64.4844	218.441	0	2.91193
LNC_011997	XLOC_020846	--	intronic_lncRNA	61.5548	58.3309	54.159	59.6656	47.3843	75.9988
LNC_022820	XLOC_039231	--	intronic_lncRNA	88.4718	98.9299	51.5181	24.5671	50.3419	43.2389
LNC_008104	XLOC_014192	--	intronic_lncRNA	155.729	35.1412	31.2838	30.3758	64.3271	39.6858
LNC_006460	XLOC_011061	--	antisense_lncRNA	55.4687	36.3957	51.1622	51.6428	94.6924	66.964
TUCP_000082	XLOC_000565	--	TUCP	66.4715	15.7311	108.732	61.765	91.6078	11.454
LNC_011077	XLOC_019609	--	intronic_lncRNA	8.15605	0.787145	158.133	82.5389	105.844	0
LNC_021484	XLOC_037093	--	intronic_lncRNA	89.1349	20.1303	77.9222	16.8264	88.6972	62.7272
TUCP_000742	XLOC_004888	--	TUCP	3.34684	98.7757	40.8788	28.4244	119.812	63.9028
LNC_012357	XLOC_021416	--	intronic_lncRNA	91.0445	82.5293	58.7412	33.204	15.0395	74.3925
TUCP_004490	XLOC_025481	--	TUCP	57.694	56.6934	73.3994	47.7499	55.8426	62.476
LNC_024693	XLOC_042551	--	antisense_lncRNA	54.0231	97.5075	58.7906	43.9505	99.1416	0.150331
LNC_001877	XLOC_003301	--	intronic_lncRNA	55.511	171.26	20.6393	37.9036	61.7277	5.94476
LNC_030438	XLOC_053283	--	intronic_lncRNA	43.4089	74.7088	103.889	0	77.1571	51.5782
ENSBTAT00000066379	ENSBTAG00000005349	RPL27A	protein_coding	0	89.8417	94.2592	0	121.874	44.6727
LNC_023315	XLOC_040175	--	intronic_lncRNA	119.984	23.0019	6.77467	11.4153	37.2952	151.603
ENSBTAT00000013707	ENSBTAG00000010386	ARPC2	protein_coding	0	107.743	75.8524	0	120.022	45.7949
TUCP_001448	XLOC_008779	--	TUCP	28.3487	0	0	49.7416	118.596	152.05
TUCP_005515	XLOC_030921	--	TUCP	82.8145	12.2117	52.5631	55.1236	80.3413	65.2397
TUCP_008132	XLOC_045823	--	TUCP	87.5592	74.4856	45.2994	52.9784	26.3848	61.4871
LNC_018726	XLOC_032236	--	intronic_lncRNA	47.4317	0	216.765	14.9789	66.8811	0
ENSBTAT00000017497	ENSBTAG00000013162	HSPA8	protein_coding	26.2028	69.7179	86.8327	23.2583	100.107	38.9269
LNC_011342	XLOC_020014	--	intronic_lncRNA	73.8726	73.9029	38.0769	29.1256	67.293	62.1626
TUCP_004370	XLOC_024710	--	TUCP	102.736	58.6297	46.3701	27.4397	43.2691	65.5632
LNC_015776	XLOC_027383	--	intronic_lncRNA	62.8522	112.206	106.48	3.88182	47.7378	9.76154
TUCP_007168	XLOC_040660	--	TUCP	46.8565	15.0928	34.4846	106.335	43.7393	96.26
LNC_019873	XLOC_034196	--	intronic_lncRNA	57.9972	63.0479	66.7742	83.6319	0	70.2682
TUCP_001472	XLOC_008924	--	TUCP	36.3131	76.2363	132.429	16.3452	35.373	43.6511
LNC_027592	XLOC_047498	--	intronic_lncRNA	0	142.871	0.147147	0	197.152	0.055656
TUCP_004794	XLOC_027170	--	TUCP	104.253	32.3071	69.7733	6.51265	98.876	28.4777
LNC_009783	XLOC_017142	--	intronic_lncRNA	60.0861	85.877	62.9364	23.4117	72.9707	33.5403
ENSBTAT00000017905	ENSBTAG00000013461	RPL24	protein_coding	4.87016	145.26	90.7435	35.1985	47.4647	15.1175
ENSBTAT00000020729	ENSBTAG00000033080	RPL15	protein_coding	16.6749	93.19	84.9647	24.6747	103.876	15.1752
LNC_018150	XLOC_031207	--	intronic_lncRNA	60.2626	64.4354	89.6379	43.3549	46.2492	33.8945
TUCP_008124	XLOC_045740	--	TUCP	0	285.486	0	0	52.2113	0.032132
LNC_003967	XLOC_006746	--	intronic_lncRNA	48.8614	105.277	95.4982	7.16418	47.2681	33.4465
LNC_029087	XLOC_050206	--	antisense_lncRNA	16.0746	68.7227	29.8781	47.5516	128.108	46.9572
TUCP_008895	XLOC_049943	--	TUCP	81.434	101.961	42.1264	17.9934	41.723	51.8186
TUCP_005600	XLOC_031199	--	TUCP	58.2406	56.7946	95.8608	44.0994	51.1708	30.632
TUCP_002830	XLOC_016991	--	TUCP	83.0832	106.286	23.2223	0	93.0609	30.9194
LNC_003966	XLOC_006746	--	intronic_lncRNA	71.5794	36.5033	0	63.911	88.9034	74.2515
TUCP_006944	XLOC_039098	--	TUCP	103.453	66.6858	54.506	9.80589	32.5771	67.932
LNC_024063	XLOC_041455	--	intronic_lncRNA	12.642	212.707	108.119	0.019628	1.07783	0
LNC_001018	XLOC_001820	--	intronic_lncRNA	72.0563	55.1615	71.1552	55.888	51.2775	28.5998
LNC_002656	XLOC_004656	--	intronic_lncRNA	0	0	0	0	0	333.558
LNC_008935	XLOC_015672	--	intronic_lncRNA	71.6032	62.1217	55.234	24.817	82.8157	36.181
LNC_028950	XLOC_050044	--	intronic_lncRNA	49.3185	71.5252	41.6546	48.1334	70.4499	51.3592
TUCP_007718	XLOC_043345	--	TUCP	41.349	93.887	70.1164	23.4865	53.7483	49.5984
ENSBTAT00000005869	ENSBTAG00000004472	-	protein_coding	30.5474	61.4565	125.126	24.9165	46.2702	43.7877
LNC_024728	XLOC_042616	--	intronic_lncRNA	2.16592	52.7799	64.1089	69.7283	96.9893	45.4866
TUCP_004046	XLOC_022920	--	TUCP	2.36698	260.459	10.9241	1e-06	54.5658	2.7504
ENSBTAT00000004188	ENSBTAG00000003228	RPL3	protein_coding	0	0	0	0	330.125	0
LNC_005247	XLOC_008953	--	intronic_lncRNA	68.3642	47.002	53.0947	55.6772	61.8496	44.0942
LNC_015655	XLOC_027170	--	intronic_lncRNA	162.442	0	15.0801	0	152.543	0
LNC_004974	XLOC_008570	--	intronic_lncRNA	110.792	59.4834	36.8891	18.7098	82.4451	20.6264
LNC_014852	XLOC_025631	--	intronic_lncRNA	50.5077	58.8051	84.303	38.2471	69.1511	27.2203
TUCP_000793	XLOC_005185	--	TUCP	69.0924	69.2889	41.9718	47.267	66.7192	33.657
ENSBTAT00000020267	ENSBTAG00000025564	RPL36AL	protein_coding	72.7375	24.7259	115.25	67.3104	29.7135	18.0963
ENSBTAT00000008809	ENSBTAG00000006702	EIF3E	protein_coding	48.1607	77.6104	92.4965	0	77.4695	31.9122
LNC_000651	XLOC_001179	--	intronic_lncRNA	146.017	0.134922	181.094	0	0.13101	0
TUCP_007233	XLOC_040910	--	TUCP	52.5292	65.5336	63.4546	53.344	33.7941	58.7079
LNC_018721	XLOC_032236	--	intronic_lncRNA	0.209577	157.614	0	0	169.415	0
ENSBTAT00000028757	ENSBTAG00000021580	HNRNPA3	protein_coding	24.8417	58.8384	62.1904	42.5981	80.8857	57.6955
LNC_019556	XLOC_033661	--	intronic_lncRNA	96.473	0.68959	0	37.8064	125.568	66.4096
ENSBTAT00000028602	ENSBTAG00000021455	CFL1	protein_coding	22.1604	122.691	52.6378	13.9265	98.1396	15.9621
ENSBTAT00000015499	ENSBTAG00000011677	HIST1H1C	protein_coding	23.3821	114.101	33.3213	38.7854	98.5534	16.9146
LNC_018220	XLOC_031330	--	intronic_lncRNA	59.7503	96.3473	66.6378	32.6634	51.4621	17.8486
TUCP_008460	XLOC_047156	--	TUCP	0.226222	0.291117	0.469709	255.457	68.09	0
ENSBTAT00000018888	ENSBTAG00000014208	RPL35A	protein_coding	37.2106	38.26	123	0	85.9564	39.6267
LNC_029420	XLOC_050850	--	intronic_lncRNA	32.9048	92.3875	74.44	30.0496	33.2335	59.8237
LNC_027118	XLOC_046659	--	intronic_lncRNA	41.5495	52.971	70.0961	37.3275	79.5384	41.3057
TUCP_002943	XLOC_017792	--	TUCP	66.3342	79.1154	66.3222	32.9211	49.4493	27.6381
LNC_011255	XLOC_019883	--	intronic_lncRNA	65.6763	40.232	48.7569	63.9109	58.6146	43.6739
TUCP_001144	XLOC_007098	--	TUCP	44.4569	83.7993	47.1715	33.7353	84.6798	26.327
LNC_027745	XLOC_047654	--	intronic_lncRNA	58.5395	54.7959	39.3197	47.8188	52.2177	67.1494
LNC_029134	XLOC_050345	--	intronic_lncRNA	28.727	63.5758	44.5962	55.1418	67.1224	60.6256
TUCP_002679	XLOC_016196	--	TUCP	83.6224	59.8429	44.4485	33.812	61.088	36.2071
TUCP_007230	XLOC_040879	--	TUCP	0	246.128	0	72.3565	0	0
LNC_017107	XLOC_029538	--	intronic_lncRNA	78.2447	54.8305	31.4117	51.8452	19.1841	81.9195
TUCP_000066	XLOC_000486	--	TUCP	16.8266	243.264	0.038671	0	53.4027	3.42024
LNC_029903	XLOC_051835	--	lincRNA	212.981	2.45396	0	1.50614	3.22753	96.2637
LNC_026905	XLOC_046289	--	intronic_lncRNA	43.4083	64.7402	61.5682	35.9344	70.1967	40.5495
LNC_018624	XLOC_032036	--	intronic_lncRNA	56.6989	63.2048	55.9061	30.1279	66.4563	43.3329
LNC_017256	XLOC_029797	--	intronic_lncRNA	99.0273	0	23.6422	0	154.828	37.672
LNC_003807	XLOC_006507	--	intronic_lncRNA	89.9898	42.7567	5.23975	75.9855	0.05408	100.996
LNC_012989	XLOC_022531	--	intronic_lncRNA	51.1176	37.0572	39.6213	36.8003	79.3796	70.9042
LNC_020373	XLOC_035199	--	intronic_lncRNA	82.5518	54.9074	5.69053	0	79.9646	91.3851
LNC_023056	XLOC_039650	--	intronic_lncRNA	85.0753	43.2148	30.3251	32.1699	50.2771	73.0532
LNC_013379	XLOC_023167	--	intronic_lncRNA	33.908	34.4371	102.912	77.673	31.6077	33.1552
LNC_031131	XLOC_054651	--	antisense_lncRNA	35.4395	32.0499	58.7961	134.451	52.9367	0
LNC_025218	XLOC_043417	--	intronic_lncRNA	58.9762	55.669	57.2493	44.6394	51.4928	45.5229
ENSBTAT00000026400	ENSBTAG00000023274	-	protein_coding	19.4904	85.1154	87.4026	13.6828	87.1536	20.2484
LNC_008846	XLOC_015487	--	intronic_lncRNA	98.3869	80.9938	13.7673	36.1519	42.6618	41.0371
LNC_009438	XLOC_016481	--	intronic_lncRNA	25.408	55.1821	33.407	66.5965	108.025	24.3312
ENSBTAT00000047197	ENSBTAG00000033217	TPM3	protein_coding	29.6011	82.2239	51.8696	37.5122	78.0203	32.8836
ENSBTAT00000021328	ENSBTAG00000016024	MYL12A	protein_coding	30.6977	84.0695	64.8213	30.418	56.1187	45.9441
LNC_023060	XLOC_039651	--	intronic_lncRNA	151.383	94.0496	0	66.4417	0	0
LNC_027705	XLOC_047622	--	intronic_lncRNA	89.3765	0.053979	7.4693	84.3336	64.7278	65.7172
LNC_005753	XLOC_009863	--	intronic_lncRNA	58.8586	35.6361	53.0826	49.913	74.0841	40.0604
LNC_023351	XLOC_040222	--	intronic_lncRNA	69.792	60.9206	58.4481	43.2067	42.1858	36.2431
LNC_010750	XLOC_018995	--	lincRNA	0	0	310.324	0	0	0
ENSBTAT00000018566	ENSBTAG00000013953	CALD1	protein_coding	38.509	62.2851	64.2603	32.9414	72.7891	39.5105
LNC_025183	XLOC_043371	--	intronic_lncRNA	53.7757	47.4298	33.727	76.309	63.1318	35.7516
TUCP_005437	XLOC_030347	--	TUCP	77.2434	49.403	21.9538	41.4001	67.1461	52.574
LNC_001529	XLOC_002678	--	intronic_lncRNA	52.3913	41.2391	38.1581	31.7389	64.4247	81.6038
LNC_024974	XLOC_043020	--	intronic_lncRNA	61.5334	61.2021	18.266	43.6327	58.0077	66.0965
TUCP_001913	XLOC_011890	--	TUCP	112.708	90.2342	5.65146	1.82506	77.2986	20.59
LNC_012426	XLOC_021579	--	intronic_lncRNA	49.209	109.993	99.2752	5.01951	16.6276	27.7419
ENSBTAT00000086638	ENSBTAG00000049833	RPL39	protein_coding	35.6881	53.8996	74.8363	57.7902	53.3987	31.9548
LNC_025894	XLOC_044572	--	intronic_lncRNA	95.103	62.7161	57.272	28.1728	34.8461	29.0914
LNC_026776	XLOC_046057	--	intronic_lncRNA	86.6857	47.8145	33.9679	26.0719	90.9049	21.7177
LNC_014804	XLOC_025534	--	intronic_lncRNA	60.1328	44.3546	98.7988	37.1722	27.5297	37.0092
LNC_030097	XLOC_052456	--	lincRNA	86.9169	0	0	3.53189	0	213.534
LNC_016776	XLOC_029028	--	intronic_lncRNA	49.5823	80.0524	77.5467	0	70.7952	25.8228
LNC_001488	XLOC_002590	--	intronic_lncRNA	58.8319	67.7274	47.778	37.6629	48.9707	42.3244
LNC_029024	XLOC_050138	--	intronic_lncRNA	75.7058	6.08825	80.7147	25.7619	49.4009	65.4729
LNC_028265	XLOC_048735	--	intronic_lncRNA	87.7883	40.9563	66.0944	40.3818	11.4023	55.5043
LNC_024347	XLOC_041955	--	intronic_lncRNA	59.3567	51.6159	48.4623	41.7909	55.7976	44.8676
ENSBTAT00000045018	ENSBTAG00000031750	PLAC8B	protein_coding	42.3929	36.5169	60.79	62.2663	79.3527	20.4833
ENSBTAT00000057323	ENSBTAG00000037644	HBB	protein_coding	10.3467	99.2722	88.3843	37.6455	46.5384	18.5514
TUCP_004707	XLOC_026648	--	TUCP	50.4799	63.5475	43.108	34.4297	51.8594	57.0649
ENSBTAT00000028199	ENSBTAG00000021158	SATB1	protein_coding	39.8231	52.569	78.5914	49.6618	47.9042	31.9008
TUCP_003179	XLOC_018718	--	TUCP	73.5335	95.7624	45.3482	57.4572	19.8967	8.33686
LNC_022076	XLOC_037988	--	intronic_lncRNA	71.7876	68.6754	49.1267	28.7652	47.1208	33.7102
ENSBTAT00000080537	ENSBTAG00000051947	PTMA	protein_coding	22.466	92.7114	49.8809	51.2925	59.3373	22.4841
LNC_018141	XLOC_031198	--	intronic_lncRNA	0	0	0	0	298.051	0.066478
LNC_029080	XLOC_050202	--	antisense_lncRNA	40.1743	69.6332	19.7037	5.05611	105.608	57.6375
LNC_006772	XLOC_011583	--	lincRNA	87.7737	62.6561	45.8251	4.33484	88.5878	7.20037
LNC_016938	XLOC_029191	--	intronic_lncRNA	0	0	295.849	0	0	0.007437
ENSBTAT00000071825	ENSBTAG00000051254	RPL37A	protein_coding	35.9155	50.4731	62.679	58.4853	63.8615	24.4082
LNC_022530	XLOC_038789	--	intronic_lncRNA	62.8129	72.7822	52.8838	20.7559	62.6633	23.7404
ENSBTAT00000083183	ENSBTAG00000005726	HNRNPA2B1	protein_coding	30.0848	53.5595	79.956	53.2458	34.776	43.9704
ENSBTAT00000033359	ENSBTAG00000031723	RPL6	protein_coding	40.3681	57.1773	59.9434	27.5	84.7378	25.4316
TUCP_002099	XLOC_013010	--	TUCP	79.977	52.7774	63.1897	51.4907	8.71116	38.9766
ENSBTAT00000055068	ENSBTAG00000046003	HIST2H2AC	protein_coding	21.7982	136.414	44.6762	17.6729	64.1767	9.78635
LNC_030739	XLOC_053836	--	lincRNA	109.739	105.016	22.8311	35.6384	8.02035	12.4495
TUCP_006987	XLOC_039459	--	TUCP	19.6744	28.5319	117.721	39.308	84.3579	3.78413
ENSBTAT00000080180	ENSBTAG00000053048	-	protein_coding	57.0269	47.3366	97.3362	5.36904	50.524	35.3686
LNC_001999	XLOC_003533	--	intronic_lncRNA	53.485	32.0309	65.084	58.519	56.1545	27.1572
ENSBTAT00000072516	ENSBTAG00000054649	-	protein_coding	18.4445	59.7502	61.1544	48.7137	76.965	27.2774
TUCP_006011	XLOC_033419	--	TUCP	54.8816	58.8399	29.4884	52.156	50.2803	46.4265
ENSBTAT00000071289	ENSBTAG00000050532	-	protein_coding	12.6276	93.0122	73.7196	19.8879	84.4453	8.13011
TUCP_007194	XLOC_040798	--	TUCP	34.8299	13.8413	0.163042	155.87	13.7674	73.3013
ENSBTAT00000024092	ENSBTAG00000018101	AHCY	protein_coding	17.1078	114.659	49.2782	6.94554	90.54	13.1594
TUCP_001089	XLOC_006898	--	TUCP	6.2436	67.4585	36.9515	64.9734	60.7047	54.9541
TUCP_003858	XLOC_021871	--	TUCP	73.2354	55.0579	37.6701	47.0585	49.0784	28.937
LNC_007526	XLOC_013256	--	lincRNA	0.086731	4.32369	27.9451	15.1995	5.1902	238.001
TUCP_005313	XLOC_029624	--	TUCP	188.469	0.255319	0.087266	12.7724	88.7925	0
LNC_016639	XLOC_028775	--	antisense_lncRNA	90.3192	64.1798	21.7462	68.0437	21.0857	24.8366
LNC_023673	XLOC_040775	--	intronic_lncRNA	71.6447	76.7608	52.4007	3.03391	38.0248	47.7665
LNC_000260	XLOC_000486	--	lincRNA	0	1.17852	144.682	0	14.7265	128.237
ENSBTAT00000069820	ENSBTAG00000009535	RPS2	protein_coding	0	142.581	65.592	0	74.2995	6.08953
LNC_030451	XLOC_053318	--	antisense_lncRNA	82.1518	39.9656	13.3736	67.113	78.9519	6.49917
LNC_003043	XLOC_005258	--	intronic_lncRNA	55.2614	47.9663	54.5367	42.676	44.2902	42.8717
LNC_015309	XLOC_026600	--	intronic_lncRNA	64.4933	83.4393	52.0704	0	41.5276	46.0404
LNC_010727	XLOC_018995	--	lincRNA	126.209	42.4865	0	0	32.2355	86.2254
LNC_004288	XLOC_007403	--	intronic_lncRNA	30.5453	45.5425	59.751	45.3685	55.4488	49.923
TUCP_008820	XLOC_049352	--	TUCP	6.76128	62.0526	51.9735	37.6048	60.0358	68.0088
TUCP_009367	XLOC_053806	--	TUCP	58.9083	49.6268	57.9427	28.1116	37.3862	54.4334
LNC_010905	XLOC_019354	--	intronic_lncRNA	108.127	69.5057	69.6782	0.454555	30.7756	7.58369
LNC_021612	XLOC_037354	--	intronic_lncRNA	40.2356	49.1795	51.6665	55.0819	73.4338	16.4824
LNC_029899	XLOC_051835	--	lincRNA	2.57259	144.589	0	0	138.911	0
LNC_017889	XLOC_030873	--	intronic_lncRNA	73.7012	62.138	28.5372	20.7653	63.3453	36.275
LNC_028695	XLOC_049489	--	intronic_lncRNA	0	108.441	0	0	1.38466	174.913
ENSBTAT00000084598	ENSBTAG00000050122	HIST2H2BE	protein_coding	32.761	84.9138	76.3218	10.5661	53.4479	26.6611
LNC_009989	XLOC_017522	--	lincRNA	0	284.547	0	0	0	0
LNC_000649	XLOC_001179	--	intronic_lncRNA	44.7041	61.2367	42.8755	114.15	8.3515	13.0365
ENSBTAT00000048868	ENSBTAG00000034496	-	protein_coding	62.5781	68.2324	70.6116	39.4553	29.4229	13.6546
TUCP_001513	XLOC_009042	--	TUCP	85.7724	90.7032	25.1249	19.4564	24.5598	38.1475
LNC_017701	XLOC_030596	--	intronic_lncRNA	61.4208	65.7629	53.6999	2.47435	73.7513	26.5883
LNC_005093	XLOC_008726	--	intronic_lncRNA	97.5692	68.4495	21.3683	29.0021	55.5494	11.1862
TUCP_007506	XLOC_042159	--	TUCP	63.0405	77.2784	94.9254	0	34.7796	12.3209
LNC_029081	XLOC_050202	--	antisense_lncRNA	63.28	0	89.4657	66.7051	0	62.2463
LNC_002453	XLOC_004330	--	intronic_lncRNA	53.0301	102.871	22.1524	42.624	30.4088	30.506
LNC_021933	XLOC_037752	--	intronic_lncRNA	59.3883	59.8795	37.0566	34.3162	63.4059	27.379
LNC_008727	XLOC_015355	--	intronic_lncRNA	66.9839	47.4308	76.5001	17.5619	45.0615	27.7656
LNC_021146	XLOC_036477	--	intronic_lncRNA	65.8123	37.8782	50.3447	44.6442	42.4379	40.0071
LNC_030570	XLOC_053555	--	intronic_lncRNA	49.4716	46.5668	40.6686	41.823	34.8901	67.4176
LNC_008330	XLOC_014585	--	intronic_lncRNA	79.3621	55.1711	28.1095	24.7096	55.1573	37.796
TUCP_008547	XLOC_047505	--	TUCP	162.824	43.0693	7.10432	57.0271	5.42921	4.37827
LNC_011705	XLOC_020474	--	intronic_lncRNA	86.7545	71.873	42.714	11.7547	53.2839	13.4211
ENSBTAT00000018645	ENSBTAG00000014032	EIF3H	protein_coding	48.0974	34.3078	50.5277	46.9264	59.9096	38.4671
LNC_014039	XLOC_024220	--	intronic_lncRNA	74.8286	48.0569	28.0343	30.3657	63.9097	33.029
LNC_027474	XLOC_047215	--	intronic_lncRNA	59.6463	20.7384	67.9273	0	95.7885	33.687
LNC_025876	XLOC_044503	--	intronic_lncRNA	106.178	36.4829	41.2586	20.5815	36.1248	37.0436
LNC_000859	XLOC_001540	--	intronic_lncRNA	52.6254	69.5303	54.9361	0	85.4584	14.8975
TUCP_003122	XLOC_018525	--	TUCP	51.201	71.6956	11.8173	23.3239	90.4611	28.6213
ENSBTAT00000014865	ENSBTAG00000011193	C1QC	protein_coding	13.921	122.585	32.9385	1.19964	98.8717	6.7491
TUCP_007466	XLOC_041999	--	TUCP	0	39.0261	65.048	22.7911	125.956	23.3366
LNC_023685	XLOC_040798	--	intronic_lncRNA	90.1373	38.5755	7.63284	21.874	2.0524	115.615
TUCP_008631	XLOC_047998	--	TUCP	55.9453	54.2564	27.9992	30.6316	54.4876	52.47
LNC_012678	XLOC_021929	--	intronic_lncRNA	61.6217	46.066	46.0666	43.9426	53.7738	23.7374
LNC_020397	XLOC_035239	--	intronic_lncRNA	27.1445	18.2606	60.0534	43.6614	100.171	25.529
LNC_009739	XLOC_017090	--	intronic_lncRNA	28.7385	88.4913	86.9835	0	14.0247	56.4976
LNC_000420	XLOC_000782	--	intronic_lncRNA	0	124.485	0	144.912	0	4.70243
LNC_001918	XLOC_003366	--	intronic_lncRNA	56.1485	60.1475	49.2672	28.4569	40.0603	39.811
LNC_027260	XLOC_046896	--	intronic_lncRNA	0	78.2385	4.98592	128.807	9.92836	51.832
LNC_018114	XLOC_031162	--	intronic_lncRNA	54.1042	82.6751	41.2992	0	79.777	15.4735
LNC_024134	XLOC_041600	--	intronic_lncRNA	47.8348	52.4688	29.4412	50.0051	55.8418	37.3575
TUCP_007840	XLOC_044204	--	TUCP	64.1888	1.01115	47.1005	89.0506	0.760912	70.4757
LNC_015010	XLOC_025920	--	intronic_lncRNA	202.508	19.5743	0	0	45.7257	4.50809
LNC_024198	XLOC_041721	--	intronic_lncRNA	55.5879	3.27441	65.6298	4.96029	60.0355	82.354
LNC_012063	XLOC_020943	--	intronic_lncRNA	43.201	89.1731	10.5965	21.2971	37.8067	69.4237
LNC_013364	XLOC_023117	--	intronic_lncRNA	0	155.221	0	0	116.276	0
LNC_024060	XLOC_041455	--	intronic_lncRNA	0	4.19901	15.6431	10.0136	161.142	80.3929
ENSBTAT00000061251	ENSBTAG00000039684	CAVIN1	protein_coding	13.296	82.2331	57.8387	10.5005	77.3762	30.1136
LNC_012140	XLOC_021102	--	intronic_lncRNA	79.3256	54.3116	58.1442	0	57.5348	22.0218
LNC_026809	XLOC_046093	--	intronic_lncRNA	50.6694	47.1446	34.3826	12.3609	40.4911	86.1378
ENSBTAT00000014888	ENSBTAG00000011212	EIF3K	protein_coding	19.9855	88.6748	81.1433	10.6018	52.0633	18.5526
LNC_002153	XLOC_003790	--	intronic_lncRNA	80.0572	18.232	57.4982	41.4548	55.6962	17.9771
LNC_021071	XLOC_036328	--	intronic_lncRNA	55.7433	13.7845	42.7472	50.8576	71.3852	36.2514
LNC_013289	XLOC_023026	--	intronic_lncRNA	270.374	0	0	0	0	0
ENSBTAT00000020662	ENSBTAG00000015551	-	protein_coding	12.0345	54.0828	77.183	23.7098	92.6176	9.99498
LNC_026919	XLOC_046314	--	intronic_lncRNA	13.8244	96.5728	76.0753	0	44.8225	37.6002
ENSBTAT00000012655	ENSBTAG00000009615	ANXA2	protein_coding	35.8917	78.1991	56.0111	6.51765	69.6249	22.5682
TUCP_005736	XLOC_031749	--	TUCP	46.4689	21.4355	69.3089	78.6133	33.3291	19.5509
ENSBTAT00000085851	ENSBTAG00000048666	-	protein_coding	13.1706	89.8664	44.7804	39.1738	69.6733	12.0074
LNC_007082	XLOC_012359	--	intronic_lncRNA	51.2122	14.9611	36.4008	73.1591	38.9815	53.9368
TUCP_003093	XLOC_018374	--	TUCP	38.8752	74.887	48.0555	0	74.5792	32.2212
LNC_008236	XLOC_014407	--	antisense_lncRNA	59.7832	44.6848	37.0848	12.3321	73.5017	41.1441
LNC_026364	XLOC_045369	--	intronic_lncRNA	46.9314	47.0374	48.6021	20.7091	82.0127	23.1008
LNC_003412	XLOC_005817	--	lincRNA	76.7219	37.4149	14.9604	95.1685	35.5149	8.59409
LNC_000061	XLOC_000137	--	intronic_lncRNA	68.7876	32.2999	42.3386	50.4312	29.5656	44.4635
ENSBTAT00000027913	ENSBTAG00000020959	SET	protein_coding	30.381	66.8427	50.1476	16.2537	65.1768	38.9119
LNC_013463	XLOC_023314	--	intronic_lncRNA	31.2854	11.4813	101.196	0	123.313	0
ENSBTAT00000063840	ENSBTAG00000046324	-	protein_coding	25.3208	85.1476	64.2666	17.8652	58.6396	15.633
TUCP_007108	XLOC_040220	--	TUCP	63.1216	56.2902	39.2633	26.2529	67.5482	14.3842
LNC_012004	XLOC_020851	--	intronic_lncRNA	51.3162	42.7574	41.942	43.7527	50.3052	36.6095
LNC_014124	XLOC_024320	--	intronic_lncRNA	73.9331	49.5185	85.3165	5.77389	30.7808	20.8585
TUCP_002907	XLOC_017522	--	TUCP	0	201.574	52.3406	0	11.1295	1.11006
LNC_026331	XLOC_045297	--	intronic_lncRNA	18.4316	6.56145	0.171743	32.6576	182.947	25.2141
LNC_017020	XLOC_029330	--	intronic_lncRNA	55.4751	57.5929	60.2273	27.4294	51.2673	13.3197
LNC_015077	XLOC_026069	--	intronic_lncRNA	47.8794	58.2212	78.1432	28.7764	25.2366	26.7831
TUCP_009306	XLOC_053418	--	TUCP	135.43	0	126.375	0	2.80701	0.002566
LNC_004277	XLOC_007366	--	intronic_lncRNA	57.2751	45.4396	76.7242	18.9499	44.0311	21.6891
TUCP_004906	XLOC_027798	--	TUCP	50.4422	0	30.2061	0	79.8182	103.49
TUCP_007544	XLOC_042386	--	TUCP	41.5222	220.061	0.012978	0	0.950795	1.3562
TUCP_005231	XLOC_029191	--	TUCP	138.661	41.3969	0.120135	0	41.8693	41.2631
LNC_009588	XLOC_016731	--	intronic_lncRNA	160.767	42.9894	20.8426	0	18.547	20.1053
LNC_010944	XLOC_019435	--	intronic_lncRNA	35.5918	65.3344	27.0486	40.2223	74.3495	19.5458
LNC_024306	XLOC_041879	--	intronic_lncRNA	76.319	90.2902	0	11.3928	0	83.6707
LNC_005458	XLOC_009339	--	intronic_lncRNA	84.5251	51.6214	46.9211	12.719	31.5434	34.3277
LNC_013331	XLOC_023078	--	intronic_lncRNA	11.2639	0.011858	41.5749	66.1298	20.0942	122.456
LNC_021601	XLOC_037302	--	intronic_lncRNA	28.5552	59.9087	26.3298	71.6888	45.7428	28.8011
LNC_026803	XLOC_046088	--	intronic_lncRNA	77.4313	56.6831	33.0055	12.9916	35.8833	44.3997
LNC_017082	XLOC_029485	--	antisense_lncRNA	37.5531	21.8031	0.041498	71.2224	60.4077	69.0118
TUCP_004971	XLOC_027940	--	TUCP	51.0063	60.9462	40.0027	10.478	64.8227	32.5584
LNC_018277	XLOC_031443	--	intronic_lncRNA	0.520793	54.7887	0.044056	72.2176	129.298	2.63725
LNC_018625	XLOC_032038	--	intronic_lncRNA	64.7047	51.2142	21.2836	24.9557	48.4387	48.692
TUCP_006831	XLOC_038288	--	TUCP	42.4496	24.2148	44.4184	92.6939	21.2413	33.8399
TUCP_008366	XLOC_046948	--	TUCP	56.2929	100.866	6.86241	31.745	17.3692	45.3013
LNC_013787	XLOC_023909	--	intronic_lncRNA	65.641	41.3934	46.3207	22.2087	55.3734	27.4402
TUCP_008360	XLOC_046896	--	TUCP	59.2406	56.4381	35.3254	0	107.259	0
LNC_003571	XLOC_006077	--	intronic_lncRNA	72.265	0.907708	0	106.51	59.556	18.6564
LNC_008386	XLOC_014710	--	intronic_lncRNA	85.4138	38.7066	33.4815	20.6123	43.1068	36.2975
LNC_003996	XLOC_006828	--	intronic_lncRNA	47.3913	51.0493	38.1031	38.7599	52.5693	29.4054
TUCP_000924	XLOC_005763	--	TUCP	64.4741	62.5923	44.3405	25.9282	45.2432	14.4869
LNC_016962	XLOC_029263	--	intronic_lncRNA	39.1682	50.8673	60.7035	32.654	33.1798	40.3163
LNC_023602	XLOC_040619	--	intronic_lncRNA	65.1296	34.0897	40.5321	30.5405	54.3724	31.9257
LNC_000359	XLOC_000668	--	antisense_lncRNA	34.9431	105.66	36.9802	53.7997	0	25.005
LNC_001325	XLOC_002327	--	lincRNA	58.6152	26.154	29.0458	44.1604	66.1905	32.059
LNC_030101	XLOC_052461	--	lincRNA	0	51.4855	35.8014	0	153.056	15.7736
LNC_005367	XLOC_009150	--	intronic_lncRNA	71.6843	24.765	40.5714	19.6365	86.38	13.0576
LNC_011080	XLOC_019609	--	intronic_lncRNA	0.930104	255.146	0	0	0	0
LNC_008171	XLOC_014291	--	intronic_lncRNA	27.698	42.1999	33.8692	98.9652	34.6377	18.4391
LNC_009191	XLOC_016109	--	intronic_lncRNA	28.9476	71.3143	61.4813	27.1314	48.111	18.7333
LNC_010440	XLOC_018406	--	intronic_lncRNA	42.1093	33.9047	52.7689	28.4152	86.5307	11.4751
LNC_013885	XLOC_024031	--	intronic_lncRNA	69.6241	21.1229	50.1077	43.078	36.4675	34.2778
LNC_009605	XLOC_016776	--	intronic_lncRNA	59.9873	33.9402	22.3934	36.5428	57.8428	43.9506
LNC_016045	XLOC_027799	--	intronic_lncRNA	35.6264	56.7021	41.9183	40.4622	49.8199	28.758
LNC_011722	XLOC_020482	--	intronic_lncRNA	0	0	89.746	0	90.816	72.5846
TUCP_007155	XLOC_040544	--	TUCP	94.5926	0	33.7935	34.4669	76.0826	14.1975
TUCP_004727	XLOC_026774	--	TUCP	58.2311	32.1452	45.7163	8.75108	65.0311	43.1919
LNC_005801	XLOC_009915	--	intronic_lncRNA	66.7746	0.697188	0	0	102.391	82.9518
LNC_010729	XLOC_018995	--	lincRNA	252.57	0.027623	0	0	0.015826	0.046617
LNC_024197	XLOC_041721	--	intronic_lncRNA	107.887	3.29702	76.2058	17.2937	14.1035	33.5329
ENSBTAT00000007028	ENSBTAG00000005345	ARPC3	protein_coding	22.9519	58.0266	54.4607	24.0784	57.2815	35.483
LNC_023686	XLOC_040798	--	intronic_lncRNA	140.326	24.6437	1.02603	56.0272	5.4879	24.6489
ENSBTAT00000074863	ENSBTAG00000025868	TLN1	protein_coding	19.0034	91.0045	52.1745	11.7002	69.718	8.50581
TUCP_002291	XLOC_013972	--	TUCP	56.7207	64.1517	38.9554	35.89	20.8529	35.5284
TUCP_009330	XLOC_053544	--	TUCP	26.3459	14.6259	52.2626	53.099	55.8419	49.6801
LNC_020034	XLOC_034416	--	intronic_lncRNA	64.5903	11.4702	30.9051	52.9079	58.4988	32.6828
LNC_021978	XLOC_037801	--	intronic_lncRNA	0	0	0	1e-06	250.918	0
TUCP_000375	XLOC_002545	--	TUCP	0.112349	71.2714	42.7083	8.86051	92.0817	35.6593
LNC_024307	XLOC_041879	--	intronic_lncRNA	34.6881	0	65.7227	30.8212	119.339	0.111767
LNC_027447	XLOC_047191	--	intronic_lncRNA	95.8943	0	105.206	49.445	0	0
LNC_022810	XLOC_039217	--	intronic_lncRNA	64.26	34.7386	23.556	28.3437	19.0375	80.4495
LNC_004884	XLOC_008416	--	intronic_lncRNA	250.348	1e-06	0	0	0	0
TUCP_003342	XLOC_019725	--	TUCP	48.964	63.6481	34.803	19.8994	50.6086	32.2434
LNC_007345	XLOC_012856	--	intronic_lncRNA	0	0	233.762	0	0	16.1548
LNC_013696	XLOC_023762	--	intronic_lncRNA	74.7587	45.5021	27.8886	7.77745	36.1492	57.4977
ENSBTAT00000008319	ENSBTAG00000006342	ATP5IF1	protein_coding	21.7565	92.2449	46.9236	13.3704	47.4614	27.6216
ENSBTAT00000063683	ENSBTAG00000047206	HIST1H1E	protein_coding	36.0092	76.3134	33.8037	0	90.6723	12.4403
LNC_024811	XLOC_042772	--	intronic_lncRNA	26.1213	18.5974	54.6726	0	80.2443	69.2753
ENSBTAT00000056959	ENSBTAG00000038173	HIST1H2BN	protein_coding	19.7722	60.7079	73.7672	25.6126	60.9105	7.96374
TUCP_007420	XLOC_041811	--	TUCP	41.0181	64.1682	32.3611	29.0364	49.326	32.5779
LNC_007789	XLOC_013742	--	antisense_lncRNA	16.1377	0	232.157	0	0	0
ENSBTAT00000001668	ENSBTAG00000011396	HNRNPC	protein_coding	29.4547	47.5935	59.5062	31.0656	40.9688	39.4455
TUCP_003666	XLOC_021141	--	TUCP	27.122	33.2249	113.836	18.2213	3.47869	52.1179
TUCP_000809	XLOC_005222	--	TUCP	28.1811	38.9867	51.2237	36.0352	46.2785	47.0339
LNC_001355	XLOC_002401	--	intronic_lncRNA	7.51795	64.3242	14.0846	60.6883	74.0245	26.757
TUCP_005899	XLOC_032701	--	TUCP	0	0	0	0	247.213	0
TUCP_001884	XLOC_011655	--	TUCP	44.9977	22.2434	80.072	0.974014	94.4763	4.19901
LNC_002859	XLOC_004945	--	intronic_lncRNA	52.4401	55.3154	37.1359	48.974	39.8902	13.0242
LNC_007779	XLOC_013715	--	intronic_lncRNA	55.3322	50.2874	33.3185	28.1577	65.5862	13.9032
TUCP_008368	XLOC_046952	--	TUCP	81.4286	44.1629	38.7004	21.5207	54.7119	5.65334
ENSBTAT00000078391	ENSBTAG00000021979	EEF1B2	protein_coding	23.7992	69.1542	58.4437	19.0655	57.1552	18.5557
LNC_021699	XLOC_037460	--	intronic_lncRNA	39.6094	39.2003	18.5569	51.8556	62.124	34.6988
LNC_007857	XLOC_013840	--	intronic_lncRNA	101.634	21.9548	13.8036	27.8363	47.6705	33.1199
LNC_025173	XLOC_043352	--	intronic_lncRNA	0	75.9827	7.55809	39.4744	78.1637	44.355
ENSBTAT00000068837	ENSBTAG00000052609	H4	protein_coding	16.2634	70.4881	50.6498	0.510787	101.116	6.27373
LNC_012403	XLOC_021539	--	intronic_lncRNA	0	0	0	0	245.227	0
LNC_024792	XLOC_042690	--	intronic_lncRNA	54.7077	26.7042	47.4982	20.4103	74.9014	20.8993
TUCP_008676	XLOC_048488	--	TUCP	0	0	77.2737	0	150.712	17.1046
LNC_026694	XLOC_045862	--	antisense_lncRNA	54.1153	12.1572	15.8489	114.234	28.8071	19.8616
LNC_000094	XLOC_000232	--	antisense_lncRNA	48.9394	48.0716	49.3056	25.618	38.972	33.8886
LNC_000358	XLOC_000668	--	antisense_lncRNA	17.5503	0	36.0319	0	96.534	94.5856
LNC_013992	XLOC_024152	--	intronic_lncRNA	21.835	8.8017	70.2843	2.80491	71.6954	68.8206
LNC_019485	XLOC_033559	--	intronic_lncRNA	20.8785	27.3904	41.9666	41.8431	60.2615	51.6922
LNC_013576	XLOC_023568	--	intronic_lncRNA	24.0092	65.4055	72.3476	5.1944	3.95167	72.6728
LNC_000203	XLOC_000403	--	intronic_lncRNA	243.561	0	0	0	0	0
LNC_011370	XLOC_020048	--	intronic_lncRNA	33.449	61.5998	42.6997	12.3644	63.9694	29.4215
ENSBTAT00000060547	ENSBTAG00000043568	ND3	protein_coding	11.551	112.03	22.915	9.96991	36.2283	49.4744
LNC_026788	XLOC_046065	--	intronic_lncRNA	81.0229	43.2339	67.2079	42.1449	0.924685	7.46597
ENSBTAT00000022022	ENSBTAG00000016555	TRPT1	protein_coding	33.7169	51.3057	41.1192	19.5394	55.3671	40.8859
LNC_005251	XLOC_008955	--	antisense_lncRNA	64.8014	23.5875	63.6369	21.6975	50.9815	16.8133
TUCP_002913	XLOC_017522	--	TUCP	3.12364	79.7337	34.7312	3.41328	117.518	2.9522
LNC_000262	XLOC_000486	--	lincRNA	204.595	0	0	0	4.47286	32.3859
ENSBTAT00000083013	ENSBTAG00000050209	-	protein_coding	2.03217	116.284	44.8891	10.7417	62.5223	4.87369
TUCP_006834	XLOC_038311	--	TUCP	46.0615	98.9432	3.88605	10.7659	0	81.5852
LNC_020533	XLOC_035548	--	intronic_lncRNA	50.3896	50.9513	61.5063	0.028	48.073	29.8505
LNC_015263	XLOC_026507	--	intronic_lncRNA	41.6855	5.09225	76.8993	44.7306	32.8383	39.5395
LNC_022074	XLOC_037970	--	intronic_lncRNA	43.8316	52.0998	35.7769	27.6229	41.2637	40.1248
LNC_028774	XLOC_049620	--	intronic_lncRNA	46.1837	70.7273	40.0004	22.7983	32.7797	27.9749
LNC_025903	XLOC_044583	--	intronic_lncRNA	66.4834	38.5004	24.6335	10.4643	40.2557	59.7284
LNC_009690	XLOC_016950	--	lincRNA	64.0339	16.7887	22.1748	20.7129	23.705	92.56
LNC_000573	XLOC_001065	--	intronic_lncRNA	65.4299	59.2575	34.8772	17.8802	37.1992	25.2366
ENSBTAT00000028520	ENSBTAG00000021395	PSME1	protein_coding	33.4508	89.9494	31.874	7.69101	55.406	21.4747
ENSBTAT00000013845	ENSBTAG00000010481	UBXN1	protein_coding	22.0047	43.0675	36.794	41.0467	78.8386	18.0686
TUCP_004920	XLOC_027808	--	TUCP	35.9889	203.489	0	0	0	0
LNC_007622	XLOC_013414	--	intronic_lncRNA	45.1867	49.3293	42.1181	40.0791	23.6512	39.0266
TUCP_007587	XLOC_042647	--	TUCP	41.6537	29.014	33.7128	0	97.8203	37.0446
LNC_022847	XLOC_039287	--	intronic_lncRNA	46.7473	55.581	27.4474	50.6694	11.6529	46.9931
LNC_029105	XLOC_050292	--	intronic_lncRNA	92.1294	36.3581	80.5127	0.005164	21.5642	8.41095
TUCP_000776	XLOC_005102	--	TUCP	63.0632	8.41481	55.4308	41.0142	31.0429	39.8094
LNC_002013	XLOC_003572	--	intronic_lncRNA	87.691	2.58979	55.1685	20.5547	3.09175	69.6779
LNC_018640	XLOC_032061	--	intronic_lncRNA	0	229.447	9.07945	0	0	0
TUCP_009056	XLOC_051145	--	TUCP	65.2951	38.3552	26.4286	22.5343	57.9859	27.857
ENSBTAT00000028486	ENSBTAG00000021367	ANP32B	protein_coding	117.78	0	0	120.438	0	0
LNC_002472	XLOC_004359	--	intronic_lncRNA	41.2348	40.9208	38.3041	35.0864	32.0278	50.4725
ENSBTAT00000017503	ENSBTAG00000003418	MSN	protein_coding	20.922	68.2114	51.1464	8.68954	66.486	22.5387
TUCP_003208	XLOC_018958	--	TUCP	33.9733	54.7923	48.3193	29.3969	43.8701	27.0568
TUCP_000547	XLOC_003739	--	TUCP	32.7553	12.8176	20.7516	83.5003	72.146	15.0499
LNC_010623	XLOC_018787	--	intronic_lncRNA	0	75.718	0	83.4667	0	77.6896
LNC_007218	XLOC_012598	--	intronic_lncRNA	71.0917	59.6451	41.4157	12.6779	9.00768	43.0284
LNC_018334	XLOC_031469	--	intronic_lncRNA	35.2004	0.087246	73.8175	71.2537	44.9521	11.47
LNC_020648	XLOC_035655	--	intronic_lncRNA	40.0269	49.3364	33.6756	18.0276	55.9439	39.6075
TUCP_004966	XLOC_027923	--	TUCP	56.5397	72.9195	48.6319	14.3421	16.7598	27.091
LNC_023557	XLOC_040538	--	intronic_lncRNA	55.1295	0	116.718	4.53611	32.2892	27.5864
LNC_030793	XLOC_053953	--	intronic_lncRNA	16.5441	10.3211	14.7291	7.16237	76.2174	111.14
LNC_025811	XLOC_044375	--	intronic_lncRNA	0	10.9926	82.3494	17.0685	75.4802	50.1278
ENSBTAT00000013737	ENSBTAG00000010402	MYH9	protein_coding	21.1403	81.9583	44.7401	6.26051	69.9927	11.9175
TUCP_002026	XLOC_012629	--	TUCP	1.41425	158.159	0	0	0.105056	76.2752
TUCP_009304	XLOC_053418	--	TUCP	0	0	0	0	235.8	0
ENSBTAT00000081994	ENSBTAG00000008935	PFDN5	protein_coding	33.5385	61.3352	58.2603	26.6238	39.7596	15.7495
LNC_017287	XLOC_029843	--	intronic_lncRNA	44.4062	22.1823	56.4579	35.1106	10.1807	66.8547
LNC_029895	XLOC_051835	--	lincRNA	1.3467	0.200865	233.338	0	0	0.04637
LNC_010163	XLOC_017950	--	intronic_lncRNA	47.3978	33.4554	52.1601	27.7819	33.7256	40.411
LNC_004854	XLOC_008376	--	intronic_lncRNA	91.0992	42.269	43.289	58.0095	0	0
LNC_031146	XLOC_054685	--	intronic_lncRNA	54.9777	27.0727	47.0173	29.8514	43.1639	32.4905
TUCP_000958	XLOC_005869	--	TUCP	28.1101	57.9564	46.6752	30.9104	45.9071	24.9321
LNC_014280	XLOC_024532	--	intronic_lncRNA	67.4657	0	60.7466	58.0521	0.001729	47.8514
LNC_013952	XLOC_024112	--	intronic_lncRNA	0	15.6287	4.8243	212.912	0	0
LNC_030049	XLOC_052287	--	lincRNA	25.9124	50.7907	36.8177	0	77.7058	42.1176
LNC_013462	XLOC_023314	--	intronic_lncRNA	0	0	70.2469	0	0	162.844
ENSBTAT00000010264	ENSBTAG00000007804	RILPL2	protein_coding	15.1704	57.7534	53.4001	25.7559	48.2018	32.4837
TUCP_006496	XLOC_035946	--	TUCP	64.6691	57.5096	21.8145	21.8878	45.5807	21.2412
LNC_002800	XLOC_004861	--	intronic_lncRNA	48.8784	13.565	62.3975	53.8008	21.8039	32.2109
TUCP_007366	XLOC_041459	--	TUCP	72.0441	33.3334	8.93715	39.4941	59.2247	19.5427
LNC_021767	XLOC_037569	--	antisense_lncRNA	16.5043	54.4332	56.9808	55.0664	29.8328	19.3363
LNC_007507	XLOC_013238	--	intronic_lncRNA	89.7525	23.3177	67.3113	1.41401	47.068	3.00215
TUCP_008465	XLOC_047156	--	TUCP	0	231.653	0	0	0	0
LNC_028884	XLOC_049856	--	intronic_lncRNA	92.5598	45.9017	5.7119	59.9417	17.8091	9.72516
TUCP_008458	XLOC_047151	--	TUCP	57.4274	37.3965	28.2719	16.0586	62.3154	29.0936
LNC_016937	XLOC_029191	--	intronic_lncRNA	0	0	0	230.255	0	0
TUCP_002240	XLOC_013732	--	TUCP	44.2535	42.0872	39.9189	36.8922	42.4697	24.4637
LNC_024529	XLOC_042282	--	intronic_lncRNA	27.5401	23.3511	26.853	21.5488	83.8738	46.5637
ENSBTAT00000025886	ENSBTAG00000019434	PDCD4	protein_coding	30.0151	58.531	32.6519	26.9391	55.5834	25.8496
LNC_003923	XLOC_006667	--	intronic_lncRNA	40.9456	32.1601	58.8347	28.5366	24.4236	44.5883
TUCP_003668	XLOC_021141	--	TUCP	31.6592	176.851	3.61769	0	0	17.256
TUCP_003163	XLOC_018690	--	TUCP	50.1421	46.7617	21.1981	34.912	55.8575	19.593
LNC_013605	XLOC_023622	--	antisense_lncRNA	91.8623	1.63478	0	62.4223	62.2695	9.8454
TUCP_005598	XLOC_031171	--	TUCP	44.8453	46.3728	30.1255	34.6701	40.3023	31.6993
LNC_001044	XLOC_001856	--	antisense_lncRNA	40.5403	34.1577	18.0429	101.965	19.7941	13.1765
TUCP_000144	XLOC_001030	--	TUCP	40.4111	14.6155	59.5114	45.6265	42.9004	24.6102
LNC_029893	XLOC_051834	--	lincRNA	0.518164	0	0	226.778	0	0.175228
LNC_007787	XLOC_013742	--	antisense_lncRNA	70.1642	39.7449	46.8914	27.9085	38.5572	4.18809
LNC_005780	XLOC_009901	--	intronic_lncRNA	31.0717	64.3334	38.7245	32.8962	34.4508	25.9698
LNC_018219	XLOC_031330	--	intronic_lncRNA	16.8971	0	52.6804	70.1779	41.8174	45.6549
LNC_016694	XLOC_028884	--	intronic_lncRNA	69.3263	65.8612	16.5008	23.8904	0	51.6176
TUCP_003575	XLOC_020721	--	TUCP	41.7913	49.818	19.7748	35.2292	46.001	34.5067
LNC_016582	XLOC_028613	--	intronic_lncRNA	57.1769	43.3092	20.6133	22.5992	22.8539	60.4723
TUCP_002527	XLOC_015381	--	TUCP	0	0.548681	120.793	0	0	105.438
LNC_025839	XLOC_044439	--	intronic_lncRNA	47.1089	16.4823	40.0664	34.7968	56.7442	31.2636
LNC_030043	XLOC_052259	--	lincRNA	0	226.002	0	0	0	0
TUCP_002225	XLOC_013628	--	TUCP	35.5741	50.4949	38.5636	25.9449	70.3034	4.81492
LNC_029897	XLOC_051835	--	lincRNA	1.28232	163.543	0.286845	0.466031	0.208213	59.8787
LNC_023816	XLOC_041024	--	intronic_lncRNA	27.3571	45.1548	43.4108	27.9009	40.7762	40.9396
ENSBTAT00000015716	ENSBTAG00000011843	EEF1G	protein_coding	17.8211	63.6669	63.2246	23.6039	40.7002	16.4736
ENSBTAT00000014072	ENSBTAG00000010645	BOLA-DRA	protein_coding	22.2157	69.3713	41.4703	18.027	56.0612	17.9407
LNC_024370	XLOC_041988	--	intronic_lncRNA	66.905	56.9949	23.6396	37.4678	14.372	25.693
LNC_028553	XLOC_049190	--	intronic_lncRNA	1.1004	2.70377	3.54746	212.333	2.80955	2.18172
TUCP_003673	XLOC_021142	--	TUCP	16.621	119.583	61.396	5.11899	0	21.7022
ENSBTAT00000072717	ENSBTAG00000053034	H4	protein_coding	3.88299	92.6667	61.4721	0	64.688	1.09403
ENSBTAT00000063866	ENSBTAG00000045504	-	protein_coding	25.1969	40.2186	50.1911	15.8752	69.5078	22.7314
LNC_029517	XLOC_050997	--	intronic_lncRNA	45.4169	39.9096	32.758	52.0666	25.2171	28.0834
LNC_001770	XLOC_003125	--	intronic_lncRNA	54.6663	52.1727	30.4912	29.9275	32.8532	22.9968
ENSBTAT00000049290	ENSBTAG00000045568	-	protein_coding	29.6737	67.5335	30.465	7.43202	77.2702	10.7058
TUCP_007523	XLOC_042337	--	TUCP	75.1031	31.0316	23.6794	0	49.6439	43.5468
LNC_027339	XLOC_047044	--	intronic_lncRNA	20.4769	68.4855	43.6453	18.6726	48.2041	23.5113
LNC_006416	XLOC_010966	--	intronic_lncRNA	20.7556	21.0382	19.503	43.8655	26.4187	91.3274
LNC_003136	XLOC_005355	--	intronic_lncRNA	0	39.4957	23.8815	50.4147	67.4318	41.4678
ENSBTAT00000085911	ENSBTAG00000049598	H2B	protein_coding	25.553	37.4095	46.0244	7.1763	82.2797	23.8616
LNC_016479	XLOC_028481	--	intronic_lncRNA	4.14301	27.6249	93.4166	16.2104	80.8823	0
LNC_028558	XLOC_049192	--	intronic_lncRNA	61.5499	41.5556	46.1252	18.1071	33.8913	21.0028
LNC_006924	XLOC_012010	--	intronic_lncRNA	78.1823	43.9772	22.3746	21.2026	42.8505	13.4807
ENSBTAT00000048226	ENSBTAG00000010498	SLC40A1	protein_coding	14.2072	59.4241	46.1596	36.8427	39.2874	26.1319
ENSBTAT00000044482	ENSBTAG00000040367	-	protein_coding	12.4718	53.6255	47.1455	25.8882	74.7083	8.17801
LNC_024695	XLOC_042560	--	intronic_lncRNA	27.8524	49.2081	47.5241	34.2708	28.4689	34.654
LNC_005562	XLOC_009525	--	lincRNA	33.1985	75.4251	50.4632	17.3263	31.2979	14.2385
LNC_021687	XLOC_037447	--	intronic_lncRNA	20.9958	0.344923	3.30035	91.828	105.193	0.068941
TUCP_006325	XLOC_035012	--	TUCP	49.086	48.2549	32.9047	10.104	58.1104	22.9808
LNC_010744	XLOC_018995	--	lincRNA	0	221.377	0	0	0	0
LNC_015292	XLOC_026579	--	intronic_lncRNA	45.9207	28.3681	33.8365	28.9148	35.0307	49.1151
ENSBTAT00000011803	ENSBTAG00000008967	RAP1B	protein_coding	25.7561	38.9035	57.0426	28.9067	39.4394	31.0144
ENSBTAT00000011658	ENSBTAG00000008853	HNRNPF	protein_coding	15.5888	48.8139	41.4478	25.0591	61.0889	28.9743
ENSBTAT00000002055	ENSBTAG00000001575	CALM2	protein_coding	35.5692	51.3208	50.4377	29.5503	29.7499	24.2506
LNC_027303	XLOC_046992	--	intronic_lncRNA	37.2493	30.2837	71.8396	21.1824	44.6182	15.3205
LNC_011073	XLOC_019604	--	lincRNA	15.3059	44.5784	54.7374	21.8555	49.4985	34.4953
LNC_018911	XLOC_032505	--	intronic_lncRNA	33.5993	48.9417	34.6204	30.2076	36.9162	36
LNC_030422	XLOC_053220	--	intronic_lncRNA	37.7096	41.0302	30.3836	42.7002	34.483	33.9197
TUCP_008020	XLOC_045423	--	TUCP	0	65.8783	25.2053	29.0292	35.0827	64.9777
ENSBTAT00000016130	ENSBTAG00000012159	CNBP	protein_coding	24.0271	57.8354	40.8307	13.3975	67.9147	16.1669
LNC_030044	XLOC_052259	--	lincRNA	0	0.007519	0	220.129	0	0
LNC_017975	XLOC_030995	--	intronic_lncRNA	54.194	67.1581	16.2145	8.01641	52.4329	22.1121
LNC_025194	XLOC_043395	--	intronic_lncRNA	5.75742	39.5821	19.1994	28.7617	0	126.654
TUCP_000466	XLOC_003089	--	TUCP	67.2466	11.7469	140.288	0	0	0.45916
LNC_006542	XLOC_011197	--	intronic_lncRNA	51.1067	31.9246	29.1166	32.9984	50.1363	24.4029
ENSBTAT00000084269	ENSBTAG00000048781	-	lncRNA	9.74683	110.409	45.1101	4.65272	38.9858	10.7216
TUCP_006223	XLOC_034749	--	TUCP	25.5541	64.3834	40.9943	32.1068	37.3273	18.8101
TUCP_009128	XLOC_052456	--	TUCP	8.49115	0	0	22.8303	10.618	177.171
TUCP_002280	XLOC_013899	--	TUCP	0	0	0	68.6756	150.156	0
TUCP_005565	XLOC_030955	--	TUCP	54.5523	40.4362	50.9557	25.9809	29.3403	17.5404
TUCP_003590	XLOC_020774	--	TUCP	4.926	129.495	0	19.9232	63.9018	0.100306
ENSBTAT00000035306	ENSBTAG00000025191	SKP1	protein_coding	18.7973	35.3121	56.999	57.4722	13.2913	35.5963
TUCP_004590	XLOC_025966	--	TUCP	53.3024	8.13437	21.4309	39.5435	52.1491	42.8396
LNC_026304	XLOC_045253	--	intronic_lncRNA	42.4817	27.5918	36.3198	45.0997	47.2555	18.0494
LNC_005423	XLOC_009291	--	intronic_lncRNA	43.7563	34.7334	32.071	24.2664	49.2568	32.6389
LNC_028962	XLOC_050062	--	intronic_lncRNA	17.4661	56.6798	56.0309	34.3013	37.7499	14.2507
TUCP_003099	XLOC_018399	--	TUCP	42.8457	39.6327	27.566	34.6295	45.5181	26.2781
TUCP_002838	XLOC_017089	--	TUCP	47.1359	36.9477	25.11	50.9877	34.6965	21.4943
TUCP_009127	XLOC_052456	--	TUCP	1.27685	138.914	0	1.21647	3.18092	71.7532
LNC_015239	XLOC_026433	--	intronic_lncRNA	49.9285	25.9357	37.9963	25.0955	32.8746	44.2577
LNC_020303	XLOC_035030	--	intronic_lncRNA	38.5702	43.6325	61.8621	27.771	44.2012	0
TUCP_005167	XLOC_028856	--	TUCP	36.0447	38.6571	41.9229	21.2107	52.3227	25.5716
LNC_017297	XLOC_029864	--	intronic_lncRNA	50.3567	45.2374	35.2272	13.6215	32.3517	38.9264
LNC_021716	XLOC_037480	--	intronic_lncRNA	25.6998	12.7511	70.7001	0	48.9519	57.5035
LNC_012606	XLOC_021844	--	intronic_lncRNA	58.9208	50.4653	54.7796	6.21561	18.7542	26.4459
LNC_028663	XLOC_049441	--	intronic_lncRNA	105.512	0	20.2851	23.2462	19.5434	46.9642
LNC_013953	XLOC_024112	--	intronic_lncRNA	0	84.4256	131.018	0	0	0
TUCP_003264	XLOC_019453	--	TUCP	39.6867	65.4188	25.3115	33.4711	39.8527	11.6808
TUCP_007597	XLOC_042662	--	TUCP	63.0003	30.7248	38.0079	23.6656	32.2335	27.4679
LNC_022947	XLOC_039459	--	antisense_lncRNA	74.3045	43.9898	58.1725	15.7606	9.38035	13.4864
LNC_013906	XLOC_024067	--	intronic_lncRNA	31.3278	0	183.642	0	0	0
LNC_003662	XLOC_006254	--	intronic_lncRNA	67.2682	35.7947	40.1357	34.7448	13.2193	22.8795
TUCP_003139	XLOC_018567	--	TUCP	50.0694	50.1508	41.3505	18.848	36.418	17.1361
LNC_020699	XLOC_035721	--	intronic_lncRNA	40.8965	35.2748	31.4173	49.7649	35.4378	21.0431
TUCP_000545	XLOC_003686	--	TUCP	55.9519	10.4114	56.3671	7.61279	40.1818	43.1777
LNC_005009	XLOC_008605	--	intronic_lncRNA	48.2403	42.1297	35.4612	22.6266	38.7099	26.4933
LNC_008917	XLOC_015600	--	antisense_lncRNA	48.2658	21.3597	81.4786	0.94413	55.2615	6.31071
ENSBTAT00000080541	ENSBTAG00000052504	KLF2	protein_coding	5.42113	79.5901	40.7763	1.13322	80.8126	5.56278
LNC_010430	XLOC_018397	--	intronic_lncRNA	67.5296	30.8718	39.9207	41.6163	2.70556	29.4877
LNC_016696	XLOC_028884	--	intronic_lncRNA	37.3381	13.5902	43.2377	39.1491	49.7992	29.017
LNC_002983	XLOC_005178	--	intronic_lncRNA	44.8412	13.5777	36.3698	52.3707	50.206	14.7406
LNC_012797	XLOC_022135	--	lincRNA	43.9947	0	45.0583	48.7199	64.1796	10.113
LNC_020852	XLOC_035945	--	intronic_lncRNA	99.7844	4.27358	0	79.9956	0	27.7884
ENSBTAT00000036839	ENSBTAG00000010012	BTF3	protein_coding	25.0588	50.1064	54.6308	20.9955	46.7748	14.2595
LNC_001830	XLOC_003242	--	intronic_lncRNA	46.5956	115.963	23.5233	8.32212	0	17.3415
TUCP_007832	XLOC_044122	--	TUCP	47.7253	47.7154	42.7535	0	49.0586	24.2508
ENSBTAT00000045455	ENSBTAG00000010153	ANXA3	protein_coding	18.6362	65.1651	75.8884	22.1957	19.9596	9.5712
LNC_020815	XLOC_035897	--	intronic_lncRNA	29.4301	42.2594	44.0565	17.2738	60.6524	17.6902
TUCP_004053	XLOC_022929	--	TUCP	48.6064	36.4718	35.2536	17.0432	37.9396	35.8847
TUCP_004842	XLOC_027386	--	TUCP	0	48.8689	94.3037	38.501	0	29.5169
ENSBTAT00000021386	ENSBTAG00000016069	ARF4	protein_coding	28.957	38.4827	61.187	27.8346	36.688	18.0275
TUCP_005500	XLOC_030896	--	TUCP	77.7947	57.6983	41.237	2.24908	3.32338	28.3813
TUCP_005735	XLOC_031747	--	TUCP	45.9823	51.6235	27.0627	21.5741	47.0398	17.183
LNC_001767	XLOC_003122	--	intronic_lncRNA	23.5302	54.7984	39.1667	24.1185	38.1949	30.58
ENSBTAT00000071912	ENSBTAG00000014226	RPL34	protein_coding	14.192	46.981	70.9205	18.4029	48.1724	11.6435
LNC_006222	XLOC_010691	--	intronic_lncRNA	44.3823	52.6748	25.9742	30.2467	39.4364	17.3232
LNC_010879	XLOC_019301	--	lincRNA	56.2272	22.7972	30.4374	51.3953	23.4943	25.4939
LNC_015807	XLOC_027444	--	intronic_lncRNA	56.2679	20.9052	20.8189	0	48.4597	63.2171
ENSBTAT00000002124	ENSBTAG00000031774	HIST1H1E	protein_coding	54.25	55.0792	28.1862	20.6755	47.9061	3.36026
ENSBTAT00000085174	ENSBTAG00000007079	LCP1	protein_coding	23.4926	69.6472	30.7973	17.9677	52.0688	15.431
LNC_004488	XLOC_007740	--	intronic_lncRNA	61.8731	0	0	64.5274	0	82.9915
ENSBTAT00000014924	ENSBTAG00000011238	CD48	protein_coding	25.4227	43.8411	41.2109	61.1618	23.6315	14.0855
TUCP_004373	XLOC_024741	--	TUCP	71.9385	35.4167	53.4228	48.5378	0	0
LNC_011940	XLOC_020778	--	intronic_lncRNA	0	0	22.8	79.6446	106.753	0
ENSBTAT00000012357	ENSBTAG00000009389	HNRNPH1	protein_coding	30.8982	35.5223	52.3602	35.7871	33.1092	21.5197
TUCP_002722	XLOC_016301	--	TUCP	40.2838	31.5066	59.9586	0	59.1189	18.2009
ENSBTAT00000002674	ENSBTAG00000002068	TAGLN2	protein_coding	9.04601	62.9501	74.2629	2.98655	35.9832	23.8292
LNC_010714	XLOC_018958	--	intronic_lncRNA	49.9996	27.607	48.3509	0	71.1272	11.8104
LNC_007751	XLOC_013667	--	antisense_lncRNA	22.2352	20.3205	77.1422	32.7165	43.0886	12.8053
LNC_012852	XLOC_022239	--	intronic_lncRNA	43.787	37.5405	35.6071	32.352	24.5606	34.4357
LNC_014473	XLOC_024867	--	intronic_lncRNA	41.9859	26.58	16.9909	27.1356	54.1835	41.2758
TUCP_001717	XLOC_010374	--	TUCP	51.6562	34.808	23.5758	39.6707	26.0969	32.339
TUCP_005424	XLOC_030311	--	TUCP	42.6683	42.1925	40.2617	17.0317	45.1558	20.5847
TUCP_002973	XLOC_017927	--	TUCP	0	49.0167	50.0959	26.7845	71.7224	10.2005
TUCP_007187	XLOC_040730	--	TUCP	0	112.913	0	94.7485	0	0
LNC_004927	XLOC_008489	--	intronic_lncRNA	55.7642	9.34954	34.3514	24.777	45.3337	38.0296
ENSBTAT00000009643	ENSBTAG00000007332	ATP5MG	protein_coding	16.9655	41.9645	68.2602	14.2448	50.0218	16.0827
LNC_011503	XLOC_020213	--	intronic_lncRNA	22.2429	44.5184	37.3826	7.03534	69.0312	27.2244
LNC_006410	XLOC_010966	--	intronic_lncRNA	0	204.878	0	0	0	2.50937
LNC_027782	XLOC_047744	--	intronic_lncRNA	28.7749	29.837	72.5479	0	24.6769	51.3463
LNC_023950	XLOC_041247	--	intronic_lncRNA	25.3089	32.8095	37.9541	0	79.1978	31.9074
LNC_025864	XLOC_044481	--	intronic_lncRNA	39.6669	28.9494	0	60.5606	17.6951	60.222
LNC_005484	XLOC_009395	--	intronic_lncRNA	18.9841	38.679	21.3309	99.9017	27.835	0
ENSBTAT00000020261	ENSBTAG00000015228	CD74	protein_coding	21.4622	46.2416	34.5918	23.162	69.7329	11.2124
LNC_026239	XLOC_045181	--	intronic_lncRNA	51.4969	29.721	46.6883	13.2445	33.9508	30.9434
TUCP_008242	XLOC_046301	--	TUCP	24.2547	77.7825	54.9252	1.19814	11.6474	35.9066
LNC_006688	XLOC_011479	--	antisense_lncRNA	0	27.7043	53.0175	84.6536	40.0592	0
TUCP_007831	XLOC_044122	--	TUCP	43.4244	10.1831	27.1782	66.7479	3.2807	54.4486
LNC_020281	XLOC_034985	--	intronic_lncRNA	26.517	53.8746	29.3746	5.20935	56.8085	33.1426
LNC_026376	XLOC_045386	--	intronic_lncRNA	15.5249	86.4233	24.2202	18.7172	52.536	7.43601
TUCP_002914	XLOC_017522	--	TUCP	0	39.6658	0	0	165.072	0
LNC_013464	XLOC_023314	--	intronic_lncRNA	0	187.663	0	0	1.71081	15.2535
LNC_001419	XLOC_002501	--	intronic_lncRNA	30.9013	20.2154	5.63513	16.8436	20.443	110.556
LNC_004853	XLOC_008376	--	intronic_lncRNA	0	0	0	17.1985	77.7392	109.436
LNC_027602	XLOC_047501	--	intronic_lncRNA	51.6637	40.5755	26.3481	0	71.2003	14.3868
LNC_007271	XLOC_012697	--	antisense_lncRNA	30.326	45.6255	11.1805	29.5071	8.49463	78.9587
LNC_005909	XLOC_010093	--	intronic_lncRNA	15.9975	66.0103	58.7048	0.136995	51.7099	11.5019
ENSBTAT00000013650	ENSBTAG00000010336	TALDO1	protein_coding	26.2819	58.2229	47.4041	8.98629	50.0886	13.0101
LNC_029569	XLOC_051118	--	intronic_lncRNA	32.9524	35.5293	33.3681	46.1117	32.8374	23.1888
LNC_010593	XLOC_018718	--	intronic_lncRNA	4.03403	33.619	18.6882	0	94.0902	53.5448
TUCP_002625	XLOC_015977	--	TUCP	59.8173	36.5615	46.0847	9.54867	27.6803	24.154
LNC_004182	XLOC_007170	--	intronic_lncRNA	54.9326	36.9241	7.04217	42.9715	8.76505	53.1854
TUCP_008447	XLOC_047111	--	TUCP	56.2478	60.5291	11.9782	13.1826	42.7202	19.0815
LNC_010911	XLOC_019371	--	intronic_lncRNA	58.8607	44.3761	15.5536	20.5233	44.8884	19.5193
LNC_025962	XLOC_044667	--	antisense_lncRNA	29.1552	8.01449	39.4532	101.938	10.1473	14.7272
LNC_030949	XLOC_054309	--	intronic_lncRNA	3.34749	73.0365	32.7356	35.2649	34.0738	24.9667
LNC_026340	XLOC_045299	--	intronic_lncRNA	57.0101	35.5392	0.010474	43.5022	27.2567	40.0804
LNC_016963	XLOC_029269	--	intronic_lncRNA	203.341	0	0	0	0	0
TUCP_004372	XLOC_024741	--	TUCP	21.4896	9.77346	26.1393	0.985698	82.1093	62.8433
TUCP_001771	XLOC_010762	--	TUCP	56.3938	4.13727	10.5975	15.1631	102.043	14.8985
TUCP_003803	XLOC_021657	--	TUCP	38.4792	24.4748	44.6405	2.10206	57.6788	35.8538
TUCP_005014	XLOC_028113	--	TUCP	55.9079	47.6749	30.4147	15.9525	34.3805	18.8266
ENSBTAT00000009044	ENSBTAG00000006883	EIF4B	protein_coding	0	83.0033	1.41939	0	112.186	6.17324
LNC_012178	XLOC_021141	--	intronic_lncRNA	0.007991	0	0	0	202.602	0
LNC_016464	XLOC_028455	--	antisense_lncRNA	32.561	5.16043	17.9683	77.5691	66.1162	3.13565
LNC_027623	XLOC_047513	--	intronic_lncRNA	42.2632	37.9787	55.2281	13.619	38.7026	14.6429
ENSBTAT00000012599	ENSBTAG00000009580	SH3BGRL3	protein_coding	18.0975	59.2611	75.6175	4.81466	30.3539	14.0921
TUCP_008373	XLOC_046981	--	TUCP	66.9518	47.7495	10.0026	43.0203	4.91004	29.3395
TUCP_000024	XLOC_000246	--	TUCP	48.3248	52.4315	17.8456	60.8493	21.0007	1.51484
LNC_008383	XLOC_014705	--	antisense_lncRNA	22.1112	30.7126	38.1073	57.7284	14.7317	38.5712
ENSBTAT00000001086	ENSBTAG00000000820	GNG11	protein_coding	9.4769	55.4241	58.2375	29.956	29.9794	18.8728
LNC_031003	XLOC_054395	--	intronic_lncRNA	23.6142	82.2806	20.5894	27.3011	41.2086	6.83201
LNC_006929	XLOC_012012	--	intronic_lncRNA	45.6504	35.5092	0	46.52	50.7782	23.2993
LNC_001412	XLOC_002489	--	intronic_lncRNA	45.4389	10.074	40.3243	17.895	38.5704	48.9586
TUCP_000068	XLOC_000486	--	TUCP	0	0	0	0	25.9992	175.194
ENSBTAT00000056983	ENSBTAG00000039657	HIST1H2AC	protein_coding	1.31445	77.9895	42.493	0	73.6642	5.60737
TUCP_008461	XLOC_047156	--	TUCP	0	0	0	200.979	0	0
TUCP_001383	XLOC_008546	--	TUCP	33.8765	77.8562	2.52701	35.5594	33.8427	17.3101
TUCP_007141	XLOC_040477	--	TUCP	38.7651	1.77689	63.4563	0	96.826	0
TUCP_007178	XLOC_040717	--	TUCP	14.5501	68.417	31.4038	11.2487	71.0034	4.10524
TUCP_003092	XLOC_018374	--	TUCP	78.9304	9.18872	50.8619	0	45.9321	15.5711
TUCP_003319	XLOC_019622	--	TUCP	39.0402	49.4419	40.5727	20.7348	16.3303	34.1675
TUCP_008662	XLOC_048468	--	TUCP	23.1647	42.5388	41.3834	8.11703	60.7958	24.2865
LNC_015184	XLOC_026288	--	intronic_lncRNA	40.0365	52.3663	24.4787	22.1511	14.1101	46.6322
TUCP_003598	XLOC_020860	--	TUCP	1.40126	15.7889	91.3098	0	70.524	20.696
TUCP_008936	XLOC_050334	--	TUCP	54.5675	43.1739	30.1194	14.5666	27.8539	28.951
TUCP_004015	XLOC_022822	--	TUCP	44.9342	26.5413	41.8972	38.3722	31.8405	15.4378
ENSBTAT00000066609	ENSBTAG00000048761	UBE2D3	protein_coding	34.3857	46.0251	44.0253	24.3174	31.6033	18.6128
TUCP_004997	XLOC_028057	--	TUCP	0	0	0	0	0	198.934
LNC_016603	XLOC_028701	--	antisense_lncRNA	22.7844	56.2877	59.6891	0.342563	53.2016	6.56233
LNC_004121	XLOC_007018	--	intronic_lncRNA	59.9122	5.09206	28.895	25.2957	58.2191	21.4248
TUCP_007507	XLOC_042159	--	TUCP	3.80075	4.09672	14.3689	85.6733	32.279	58.3965
LNC_008192	XLOC_014349	--	intronic_lncRNA	39.916	14.5917	35.381	28.6293	24.1992	55.8375
LNC_022299	XLOC_038388	--	intronic_lncRNA	37.2397	38.2901	29.5471	27.5349	36.4303	29.4245
LNC_009878	XLOC_017327	--	intronic_lncRNA	41.5045	42.4289	36.4496	13.6299	43.504	20.6782
TUCP_008753	XLOC_048939	--	TUCP	41.4193	9.09616	39.5543	23.3556	66.9521	17.727
LNC_015151	XLOC_026220	--	intronic_lncRNA	34.0123	42.6087	50.597	0	24.4939	46.2709
LNC_019366	XLOC_033282	--	antisense_lncRNA	50.6547	33.4761	35.2283	0	61.2393	17.3777
LNC_029142	XLOC_050364	--	intronic_lncRNA	19.6694	64.3635	48.5984	24.2542	13.1452	27.7261
LNC_005686	XLOC_009762	--	intronic_lncRNA	63.8048	0	111.092	0	5.70899	17.1244
LNC_024205	XLOC_041721	--	intronic_lncRNA	0	197.682	0	0	0	0
LNC_018422	XLOC_031604	--	intronic_lncRNA	51.9705	39.2716	48.6523	0	39.2062	18.4945
LNC_024232	XLOC_041769	--	intronic_lncRNA	49.2563	38.7327	52.702	36.702	0.433517	19.7665
LNC_014979	XLOC_025840	--	intronic_lncRNA	40.277	61.3256	19.0335	0	46.3278	30.4219
LNC_016834	XLOC_029069	--	intronic_lncRNA	34.748	53.9138	47.0567	43.0225	1.61355	16.8812
LNC_017163	XLOC_029624	--	intronic_lncRNA	1.97481	40.7438	0.748913	47.9925	0.0094	105.571
TUCP_000561	XLOC_003876	--	TUCP	32.6689	63.5313	7.76985	35.6602	27.0935	29.692
LNC_030094	XLOC_052456	--	lincRNA	0	0	0	0	0	196.258
TUCP_000759	XLOC_004991	--	TUCP	50.1499	63.6212	15.9606	28.9396	33.2563	4.1657
LNC_015015	XLOC_025920	--	intronic_lncRNA	9.2636	1.73635	0	0	61.0849	123.712
TUCP_005244	XLOC_029269	--	TUCP	0	24.9182	2.79201	140.196	20.1204	7.65411
LNC_009417	XLOC_016446	--	intronic_lncRNA	18.3915	44.9499	28.6961	38.8337	40.7793	23.8635
TUCP_001393	XLOC_008557	--	TUCP	0	10.2187	40.058	67.315	33.4978	44.3428
TUCP_006733	XLOC_037575	--	TUCP	68.98	35.1384	24.8606	53.593	2.61844	10.2247
TUCP_006475	XLOC_035795	--	TUCP	2.48008	73.6841	39.3183	13.6837	63.4957	2.71993
TUCP_007745	XLOC_043405	--	TUCP	42.6762	39.8783	25.5488	15.1574	49.8853	22.1724
LNC_014763	XLOC_025456	--	intronic_lncRNA	37.831	42.0289	30.187	23.0433	42.8573	19.1936
LNC_027506	XLOC_047240	--	intronic_lncRNA	68.0519	39.1027	10.3857	35.7935	0	41.7261
LNC_009660	XLOC_016873	--	intronic_lncRNA	43.4418	31.7099	26.3925	18.7158	45.5357	29.0981
TUCP_008254	XLOC_046324	--	TUCP	3.33009	105.548	16.1659	6.2056	59.741	3.87604
LNC_012007	XLOC_020860	--	intronic_lncRNA	57.063	124.99	0	0	0	12.7331
LNC_012569	XLOC_021779	--	intronic_lncRNA	24.3078	67.0492	27.1305	15.356	36.0834	24.7461
TUCP_007542	XLOC_042386	--	TUCP	48.5957	19.7119	14.7811	44.3176	0	67.1917
LNC_015150	XLOC_026220	--	intronic_lncRNA	46.2551	8.64376	36.5958	40.691	47.2655	14.905
LNC_002841	XLOC_004930	--	antisense_lncRNA	3.12328	38.1971	52.4536	72.5258	9.41112	18.5429
LNC_006785	XLOC_011655	--	antisense_lncRNA	18.7406	29.466	34.426	50.6251	22.278	38.4498
TUCP_008270	XLOC_046487	--	TUCP	29.7203	28.0804	39.3514	36.3223	32.8061	27.4798
LNC_025863	XLOC_044481	--	intronic_lncRNA	0	0	183.08	0	1.47892	8.94464
ENSBTAT00000054758	ENSBTAG00000039121	PTP4A2	protein_coding	32.8526	55.5663	23.136	8.73388	37.6395	35.4888
TUCP_008462	XLOC_047156	--	TUCP	0	193.397	0	0	0	0
LNC_012457	XLOC_021597	--	antisense_lncRNA	0	58.0551	7.9087	0	87.6813	39.7284
LNC_027010	XLOC_046504	--	intronic_lncRNA	7.65878	61.6702	53.176	58.8563	0	11.9638
ENSBTAT00000019814	ENSBTAG00000014883	GABARAP	protein_coding	27.5231	46.8167	45.7477	20.1136	39.7932	13.3149
TUCP_000188	XLOC_001269	--	TUCP	51.7343	22.2425	29.926	17.9126	36.884	34.2624
TUCP_004466	XLOC_025311	--	TUCP	0.159454	22.3617	38.2761	43.4596	82.105	6.33172
ENSBTAT00000049216	ENSBTAG00000047787	-	protein_coding	32.7079	39.4221	36.9513	41.0101	28.2608	14.0693
LNC_029948	XLOC_051979	--	lincRNA	0	19.5376	17.9172	33.1345	17.6852	104.129
TUCP_007409	XLOC_041785	--	TUCP	9.68614	87.378	36.5195	1.66318	32.7471	24.2149
LNC_026081	XLOC_044860	--	intronic_lncRNA	37.8774	64.8231	38.0347	24.8732	18.464	8.0458
LNC_018239	XLOC_031373	--	intronic_lncRNA	46.4138	3.55533	61.1561	48.5171	1.10427	31.2194
LNC_003882	XLOC_006605	--	intronic_lncRNA	42.8325	36.8622	42.1983	0	60.4189	9.58459
ENSBTAT00000016122	ENSBTAG00000012152	NONO	protein_coding	18.3088	42.5568	49.5638	16.6657	49.9908	14.6535
LNC_011943	XLOC_020779	--	intronic_lncRNA	62.2796	33.9436	25.4645	26.77	15.7236	27.5423
ENSBTAT00000025008	ENSBTAG00000018785	TUBB1	protein_coding	13.8884	66.6293	45.0715	22.2312	12.9314	30.9257
LNC_023682	XLOC_040783	--	intronic_lncRNA	44.2961	31.3531	71.8942	0.455025	9.22024	34.2736
TUCP_003902	XLOC_021923	--	TUCP	0	123.466	67.8127	0	0	0
LNC_030741	XLOC_053836	--	lincRNA	0	11.9378	148.662	14.6337	3.28854	12.6038
ENSBTAT00000001854	ENSBTAG00000001414	KCTD12	protein_coding	1.28481	115.703	28.6506	0	42.3478	3.05431
LNC_004213	XLOC_007244	--	lincRNA	43.2208	18.0637	78.8329	30.1888	4.62374	15.9565
TUCP_001475	XLOC_008924	--	TUCP	48.2569	17.6979	99.4434	0	7.23656	18.0374
TUCP_004396	XLOC_024852	--	TUCP	39.9657	54.2751	20.0566	10.0757	50.8389	15.3265
LNC_021049	XLOC_036275	--	intronic_lncRNA	55.6278	44.5281	33.3294	26.351	16.1961	14.4783
LNC_005343	XLOC_009131	--	intronic_lncRNA	43.8588	4.79873	56.1944	52.8348	0.573379	32.0718
ENSBTAT00000027511	ENSBTAG00000020645	GNAI2	protein_coding	18.0538	58.5987	40.5852	6.43257	56.3857	10.2571
TUCP_008365	XLOC_046948	--	TUCP	22.2143	50.167	34.3668	9.20148	55.9303	18.3598
LNC_027078	XLOC_046597	--	intronic_lncRNA	76.4468	18.1955	37.5871	5.41839	3.59764	48.9354
ENSBTAT00000076515	ENSBTAG00000049949	-	protein_coding	15.779	76.7842	28.4276	0	64.3253	4.67116
LNC_012685	XLOC_021935	--	intronic_lncRNA	0	94.6061	0	0	95.2347	0
LNC_007523	XLOC_013256	--	lincRNA	0	68.9604	0	0	0	120.742
LNC_016387	XLOC_028317	--	intronic_lncRNA	44.7599	32.1337	19.9498	47.5033	19.6878	25.6071
LNC_025192	XLOC_043395	--	intronic_lncRNA	54.8692	47.3781	48.3915	0	30.8897	7.97075
LNC_011183	XLOC_019738	--	intronic_lncRNA	33.6001	31.7094	43.5254	14.9532	41.7916	23.585
LNC_027657	XLOC_047552	--	intronic_lncRNA	28.361	28.8955	34.6011	36.9453	29.0517	31.1968
LNC_031161	XLOC_054713	--	intronic_lncRNA	33.6545	22.1129	27.4416	57.2742	16.6618	31.7486
TUCP_001960	XLOC_012085	--	TUCP	33.5588	42.7256	35.0694	15.9721	36.5944	24.9495
LNC_005171	XLOC_008824	--	intronic_lncRNA	54.1582	29.7357	30.423	20.508	39.6647	14.2486
LNC_011074	XLOC_019609	--	intronic_lncRNA	0	0	0	0	31.9203	156.8
TUCP_008125	XLOC_045740	--	TUCP	0	0	0	106.565	0	81.9533
LNC_005616	XLOC_009632	--	intronic_lncRNA	0	31.0159	34.8663	35.7283	64.0107	22.8122
TUCP_005080	XLOC_028336	--	TUCP	5.09948	18.2524	0	73.9963	63.421	27.6142
TUCP_007655	XLOC_043085	--	TUCP	36.8379	60.4428	1.22938	40.0692	17.5738	32.1442
LNC_001402	XLOC_002475	--	intronic_lncRNA	28.0588	38.0031	27.5675	38.0309	25.6239	30.8435
TUCP_000269	XLOC_001966	--	TUCP	57.3813	29.6597	12.7454	40.5766	25.8016	21.8597
TUCP_002682	XLOC_016198	--	TUCP	0	129.669	0	58.2602	0	0
LNC_013575	XLOC_023568	--	intronic_lncRNA	94.3189	0	0	8.27425	85.1854	0
LNC_013361	XLOC_023111	--	intronic_lncRNA	0	0	49.0666	0	135.317	2.94819
LNC_005979	XLOC_010275	--	intronic_lncRNA	44.435	25.3002	30.2491	16.8621	26.1127	44.2189
LNC_002154	XLOC_003790	--	intronic_lncRNA	34.377	11.8484	37.68	58.3981	35.8787	8.98198
LNC_015765	XLOC_027362	--	intronic_lncRNA	43.6534	35.6314	29.0249	0	30.3736	48.2735
LNC_022609	XLOC_038877	--	intronic_lncRNA	53.0125	21.8622	35.7533	0	0	76.3247
LNC_028780	XLOC_049632	--	intronic_lncRNA	23.7877	22.2679	30.1007	54.6357	17.2521	38.7966
LNC_014785	XLOC_025502	--	intronic_lncRNA	0	0	186.837	0	0	0
ENSBTAT00000007090	ENSBTAG00000005390	GMFG	protein_coding	4.39458	52.1057	48.5065	0	64.2069	17.3807
LNC_018235	XLOC_031356	--	intronic_lncRNA	44.0414	32.5948	36.5527	27.1655	28.9104	17.3025
ENSBTAT00000010815	ENSBTAG00000008224	PAIP2	protein_coding	21.1076	24.7928	40.9115	31.2848	40.0077	28.4201
LNC_029269	XLOC_050556	--	intronic_lncRNA	35.3259	55.3775	32.2369	7.58359	26.65	29.2633
LNC_002372	XLOC_004203	--	intronic_lncRNA	30.564	6.64161	5.08614	40.1219	16.3258	87.659
LNC_026328	XLOC_045297	--	intronic_lncRNA	0	170.308	0.073307	0	0	15.9185
ENSBTAT00000025270	ENSBTAG00000018987	-	protein_coding	19.4479	25.5954	44.2925	29.5662	51.4724	15.912
TUCP_002118	XLOC_013087	--	TUCP	16.3595	118.44	35.9489	9.43179	4.30754	1.63518
LNC_026233	XLOC_045167	--	intronic_lncRNA	30.5614	43.2387	42.9847	0	56.2205	12.994
LNC_017803	XLOC_030761	--	intronic_lncRNA	21.8934	1.78749	66.141	4.807	59.7618	31.3844
LNC_000105	XLOC_000267	--	intronic_lncRNA	40.3455	39.8194	27.6006	24.4319	20.9959	32.4405
ENSBTAT00000023461	ENSBTAG00000017636	AKT1	protein_coding	10.4098	53.3158	54.2685	0	59.7253	7.88411
ENSBTAT00000026036	ENSBTAG00000019543	ELOB	protein_coding	35.247	60.2319	67.4713	0	16.9823	5.41269
ENSBTAT00000014304	ENSBTAG00000010799	MYL6	protein_coding	8.83193	56.9434	62.8033	4.98969	39.1668	12.5758
LNC_006134	XLOC_010528	--	intronic_lncRNA	80.2128	56.6663	0	0	28.7607	19.6468
LNC_008954	XLOC_015708	--	intronic_lncRNA	19.8535	53.7101	33.1014	0	60.9807	17.4335
LNC_020234	XLOC_034892	--	intronic_lncRNA	22.6506	28.4751	17.1439	48.8778	40.169	27.419
ENSBTAT00000028556	ENSBTAG00000021421	SSR4	protein_coding	27.5252	48.1498	28.3376	2.03396	62.7291	15.7559
LNC_005684	XLOC_009762	--	intronic_lncRNA	17.632	68.7657	0	34.5636	60.3149	3.05137
TUCP_004980	XLOC_027963	--	TUCP	23.7078	31.5886	76.2943	27.0701	14.759	10.9006
LNC_027717	XLOC_047634	--	intronic_lncRNA	76.5992	10.672	0	0	80.7544	16.2745
TUCP_006382	XLOC_035492	--	TUCP	0	0	0	0	184.122	0
ENSBTAT00000029256	ENSBTAG00000021944	RTRAF	protein_coding	20.932	34.0193	44.7726	44.3709	23.7662	16.0859
TUCP_008464	XLOC_047156	--	TUCP	183.255	0.445615	0	0	0	0
LNC_001525	XLOC_002673	--	antisense_lncRNA	71.5677	112.079	0	0.052343	0	0
LNC_001042	XLOC_001855	--	antisense_lncRNA	69.4315	41.9339	48.6379	0	0	23.5544
ENSBTAT00000020266	ENSBTAG00000022275	-	protein_coding	11.2434	49.883	39.5747	8.56433	65.1906	8.959
LNC_024115	XLOC_041553	--	intronic_lncRNA	36.849	30.6464	29.9188	36.9598	20.5071	28.4293
ENSBTAT00000022876	ENSBTAG00000017212	HYPK	protein_coding	15.1677	45.9683	41.3123	34.2511	32.8507	13.7388
LNC_027340	XLOC_047044	--	intronic_lncRNA	91.0806	15.7582	41.674	16.4742	15.6471	2.17213
LNC_010682	XLOC_018866	--	intronic_lncRNA	57.1135	49.1197	25.4284	1.83709	30.8585	18.3905
LNC_004197	XLOC_007206	--	intronic_lncRNA	49.0682	20.3385	24.15	37.8621	32.6406	18.6304
ENSBTAT00000000289	ENSBTAG00000000236	YWHAZ	protein_coding	25.9363	36.7118	37.3502	15.9704	41.3007	25.3282
ENSBTAT00000008669	ENSBTAG00000006607	CCNG1	protein_coding	22.5088	34.8821	38.1962	22.9648	42.5697	21.4192
TUCP_007541	XLOC_042386	--	TUCP	14.634	53.1104	6.96235	33.9197	22.2032	51.5294
LNC_024997	XLOC_043062	--	intronic_lncRNA	36.635	28.6101	33.4889	4.31891	48.4292	30.7537
TUCP_008249	XLOC_046315	--	TUCP	36.5234	55.7494	13.1519	14.8945	33.8532	27.7859
TUCP_005065	XLOC_028272	--	TUCP	59.2029	17.002	30.7386	11.2176	40.4559	23.3252
TUCP_001591	XLOC_009632	--	TUCP	41.1597	40.4771	9.96736	29.2581	48.574	12.4443
LNC_018423	XLOC_031604	--	intronic_lncRNA	7.30819	49.7187	35.1386	56.2649	0	33.3356
LNC_006399	XLOC_010936	--	intronic_lncRNA	37.4226	26.5916	15.5133	49.104	16.1785	36.9189
LNC_020297	XLOC_035021	--	intronic_lncRNA	35.6603	33.7026	36.2846	32.0967	28.8768	15.1033
TUCP_003652	XLOC_021124	--	TUCP	117.875	0.378602	0.030498	0	37.455	25.9349
LNC_007685	XLOC_013540	--	intronic_lncRNA	64.6453	33.0081	26.4949	26.4046	27.3402	3.75495
TUCP_000278	XLOC_002022	--	TUCP	42.0282	30.694	42.4152	15.0127	23.5956	27.5011
ENSBTAT00000073920	ENSBTAG00000054176	-	protein_coding	12.1714	32.7139	58.478	0	73.1082	4.63168
LNC_002644	XLOC_004646	--	intronic_lncRNA	180.764	0.001141	0	0.001868	0.000894	1.2e-05
ENSBTAT00000082067	ENSBTAG00000009542	ZC3H10	protein_coding	28.0259	29.0623	39.3917	45.1522	23.6381	15.466
TUCP_008529	XLOC_047488	--	TUCP	88.408	1.62898	2.40162	0	52.4848	35.7903
TUCP_008617	XLOC_047805	--	TUCP	21.384	10.9886	32.6553	97.2354	18.4	0
ENSBTAT00000023234	ENSBTAG00000017475	-	protein_coding	39.7703	36.4105	28.0552	20.7039	29.455	26.0457
LNC_003417	XLOC_005818	--	antisense_lncRNA	32.0603	33.7331	13.1839	69.1152	23.3948	8.84393
TUCP_004229	XLOC_024051	--	TUCP	23.0188	21.4969	47.9043	44.8647	34.2406	8.49007
LNC_020856	XLOC_035951	--	intronic_lncRNA	23.0804	30.3054	22.1404	32.4256	41.1597	30.4274
LNC_013945	XLOC_024112	--	intronic_lncRNA	0	0	0	0	179.286	0
ENSBTAT00000022469	ENSBTAG00000050579	-	protein_coding	30.7494	11.1935	55.174	25.0313	38.1482	18.9106
LNC_002325	XLOC_004121	--	intronic_lncRNA	46.4458	33.1549	15.587	17.9009	23.5651	42.2016
TUCP_000681	XLOC_004644	--	TUCP	39.2368	42.686	22.8841	19.97	33.2224	20.812
TUCP_002803	XLOC_016776	--	TUCP	30.4023	19.445	27.3983	37.1476	41.2872	23.092
LNC_013806	XLOC_023926	--	intronic_lncRNA	21.1933	77.1104	29.172	0	43.8722	7.40315
LNC_017969	XLOC_030981	--	intronic_lncRNA	11.6073	65.4153	23.1586	38.4432	17.1093	22.7057
TUCP_006088	XLOC_033913	--	TUCP	32.1959	16.2265	55.16	18.8609	23.5051	31.9789
LNC_008290	XLOC_014529	--	intronic_lncRNA	0.713777	0	0.333275	0	0.519077	176.356
TUCP_003959	XLOC_022517	--	TUCP	57.5399	15.832	42.5324	22.0268	18.8765	21.0642
LNC_018019	XLOC_031058	--	intronic_lncRNA	0	0	124.699	0	0	53.1703
LNC_000012	XLOC_000028	--	intronic_lncRNA	33.3367	46.0026	7.69694	35.7496	37.2823	17.7845
TUCP_004911	XLOC_027798	--	TUCP	0.034281	17.7732	4.9512	114.089	40.8522	0
LNC_025633	XLOC_044125	--	intronic_lncRNA	27.7577	17.1264	24.3735	58.46	29.5891	20.345
LNC_019750	XLOC_033956	--	intronic_lncRNA	52.2275	32.0423	29.7327	5.75178	35.9604	21.8701
TUCP_001883	XLOC_011623	--	TUCP	3.29936	39.9534	87.9778	0	9.05129	37.285
ENSBTAT00000000144	ENSBTAG00000000132	EIF4A1	protein_coding	22.2643	44.6416	35.4805	17.393	39.5668	18.0008
LNC_020998	XLOC_036194	--	intronic_lncRNA	59.8404	0	0	78.0037	25.6771	13.8128
TUCP_001055	XLOC_006736	--	TUCP	64.4476	8.70875	10.1189	42.5533	14.0496	37.3076
TUCP_006180	XLOC_034432	--	TUCP	22.1031	26.1692	25.2909	16.7068	55.4432	31.362
LNC_018026	XLOC_031058	--	intronic_lncRNA	72.1676	0	76.9641	0	0	27.9279
LNC_005799	XLOC_009915	--	intronic_lncRNA	0	176.937	0	0	0	0
LNC_004657	XLOC_008027	--	intronic_lncRNA	27.2854	25.5026	21.5001	47.639	6.88702	47.8338
LNC_005836	XLOC_009972	--	intronic_lncRNA	50.3249	33.2569	24.1124	6.7732	21.8034	40.3701
LNC_010932	XLOC_019407	--	antisense_lncRNA	36.7817	19.4652	46.2375	25.7778	47.9091	0.380059
LNC_018596	XLOC_031959	--	intronic_lncRNA	60.3031	36.0603	23.2442	7.44584	35.6917	13.2086
LNC_001083	XLOC_001931	--	intronic_lncRNA	9.87213	32.1619	7.77187	61.0718	54.6855	10.3136
LNC_009788	XLOC_017160	--	intronic_lncRNA	43.9634	47.6634	55.3817	0.819154	18.5798	8.85819
LNC_031082	XLOC_054526	--	intronic_lncRNA	0	19.3141	57.9931	34.6509	36.167	27.084
LNC_011100	XLOC_019614	--	intronic_lncRNA	36.7377	70.8363	39.8374	0	0	27.5741
TUCP_003148	XLOC_018599	--	TUCP	10.2641	74.8759	0	37.4956	45.6875	6.28604
ENSBTAT00000043382	ENSBTAG00000021192	NOP53	protein_coding	7.46773	58.8154	39.9688	0.869212	63.7109	3.75919
LNC_017255	XLOC_029797	--	intronic_lncRNA	10.4519	45.1512	0.495026	71.9777	20.4355	25.8823
LNC_021225	XLOC_036636	--	intronic_lncRNA	31.6117	0	70.7081	9.18898	22.4124	40.2766
ENSBTAT00000016526	ENSBTAG00000020106	AP2M1	protein_coding	0	57.4838	49.1673	0	55.1579	12.3814
TUCP_006832	XLOC_038288	--	TUCP	21.8421	17.3123	47.5053	0	18.0112	69.4411
LNC_015031	XLOC_025966	--	intronic_lncRNA	72.4835	0	23.9765	17.5709	60.0317	0
TUCP_008404	XLOC_047039	--	TUCP	29.9393	25.1297	31.2316	4.92969	49.6821	32.9844
TUCP_004142	XLOC_023246	--	TUCP	23.8873	18.9396	20.0073	21.629	54.8386	34.5404
ENSBTAT00000014666	ENSBTAG00000011043	RAC2	protein_coding	7.84373	45.0802	50.5527	8.60138	53.0875	8.62841
TUCP_004339	XLOC_024439	--	TUCP	0	31.3196	90.9703	31.5992	18.5583	1.31633
LNC_019978	XLOC_034336	--	intronic_lncRNA	50.4337	24.6079	9.54824	16.5693	44.9992	27.5284
LNC_016997	XLOC_029306	--	intronic_lncRNA	34.8134	23.4324	52.153	13.3499	30.0548	19.8606
LNC_005236	XLOC_008942	--	intronic_lncRNA	45.941	45.7028	14.5222	11.5802	38.7304	17.176
LNC_009869	XLOC_017291	--	intronic_lncRNA	22.9796	27.916	48.7559	14.3447	38.953	20.6706
LNC_002655	XLOC_004656	--	intronic_lncRNA	0	0	0	0	0	173.343
LNC_012625	XLOC_021875	--	intronic_lncRNA	24.4167	44.9251	38.3466	4.2278	48.2395	13.118
LNC_025171	XLOC_043352	--	intronic_lncRNA	61.5361	16.2128	75.1504	0	3.21179	16.9384
LNC_018109	XLOC_031153	--	intronic_lncRNA	38.0158	35.5379	22.3733	7.90099	58.0184	11.1444
TUCP_000062	XLOC_000486	--	TUCP	0.161585	0	172.601	0.002546	0	0
LNC_005598	XLOC_009599	--	antisense_lncRNA	11.3872	20.007	0	108.726	29.9405	2.63294
LNC_005524	XLOC_009449	--	intronic_lncRNA	26.2244	17.3199	22.9113	55.196	20.4865	30.3244
TUCP_002279	XLOC_013899	--	TUCP	164.312	0	0	0	0	7.94223
LNC_022816	XLOC_039218	--	intronic_lncRNA	47.1873	23.8671	26.1006	20.8501	14.6963	39.3241
ENSBTAT00000033367	ENSBTAG00000053627	-	protein_coding	16.0234	37.131	21.778	10.5533	81.8559	4.4297
LNC_017412	XLOC_030045	--	intronic_lncRNA	0	0	0	0	91.0781	80.5835
LNC_008940	XLOC_015690	--	intronic_lncRNA	5.83648	43.632	36.4764	26.8714	40.4724	18.3425
LNC_006784	XLOC_011655	--	antisense_lncRNA	54.0094	0.00358	113.936	0.42475	0.837948	2.35067
LNC_000003	XLOC_000010	--	intronic_lncRNA	13.2635	39.5956	22.5411	67.3789	18.7921	9.86562
ENSBTAT00000081944	ENSBTAG00000014208	RPL35A	protein_coding	0.39509	78.3694	0.943645	75.4202	14.7617	1.44589
TUCP_003086	XLOC_018345	--	TUCP	28.862	19.5194	25.0968	33.1654	39.8846	24.7268
LNC_015104	XLOC_026130	--	lincRNA	95.0537	0	0	0.533981	52.4784	23.1603
LNC_003327	XLOC_005731	--	intronic_lncRNA	55.5554	21.9522	38.1564	20.7391	22.1906	12.6316
ENSBTAT00000060474	ENSBTAG00000043482	RF00100	misc_RNA	4.18909	7.46086	9.22287	78.4212	71.1547	0.74223
LNC_007687	XLOC_013540	--	antisense_lncRNA	0	0	0	0	127.084	43.9418
LNC_013539	XLOC_023475	--	intronic_lncRNA	39.5273	24.4536	29.0704	11.2648	33.4798	33.1323
LNC_018179	XLOC_031249	--	intronic_lncRNA	47.563	48.7995	34.1391	10.6623	21.6953	8.04515
TUCP_008558	XLOC_047507	--	TUCP	7.76757	18.6407	24.2401	2.30544	94.3899	23.5059
LNC_016377	XLOC_028294	--	intronic_lncRNA	58.1527	35.3793	34.4585	2.60724	19.3817	20.8619
TUCP_002475	XLOC_015029	--	TUCP	4.80827	20.7263	12.198	55.6623	0	77.4159
LNC_020270	XLOC_034956	--	intronic_lncRNA	72.089	13.1594	0	85.5191	0	0
TUCP_001623	XLOC_009844	--	TUCP	17.53	32.1519	11.9453	21.9593	51.2433	35.8027
TUCP_001343	XLOC_008335	--	TUCP	0.162541	20.5512	37.0683	36.238	35.9581	40.6497
LNC_016131	XLOC_027911	--	intronic_lncRNA	34.2664	51.8694	13.9907	16.5132	27.8396	26.0364
LNC_022662	XLOC_038978	--	lincRNA	28.7463	0	27.2079	86.7857	18.9933	8.76763
TUCP_004087	XLOC_023016	--	TUCP	37.13	45.4405	70.478	15.823	0	1.56436
LNC_013988	XLOC_024143	--	intronic_lncRNA	69.3056	12.08	0.302392	9.26959	69.7554	9.53902
TUCP_003230	XLOC_019288	--	TUCP	4.47583	43.8334	58.4269	3.96688	34.9698	24.5715
TUCP_006573	XLOC_036444	--	TUCP	42.5827	8.16769	30.3256	43.4614	39.4379	5.97768
LNC_004276	XLOC_007366	--	intronic_lncRNA	9.63483	21.5147	37.7871	44.0686	11.8797	44.6334
TUCP_006263	XLOC_034807	--	TUCP	0	0	0	169.216	0	0
ENSBTAT00000017839	ENSBTAG00000013411	ENO1	protein_coding	6.58751	63.2941	28.5538	5.11059	57.5122	7.88541
TUCP_008062	XLOC_045590	--	TUCP	29.7271	14.4539	49.074	24.7414	34.2117	16.5951
ENSBTAT00000086553	ENSBTAG00000019648	RACK1	protein_coding	14.5556	0	70.2819	0	73.906	9.91137
LNC_006826	XLOC_011786	--	antisense_lncRNA	44.0419	0.657211	25.9731	43.6636	31.0487	23.2695
LNC_002822	XLOC_004894	--	intronic_lncRNA	36.5881	21.8208	30.0237	10.2215	35.6269	34.3608
LNC_001816	XLOC_003234	--	intronic_lncRNA	38.3918	54.0262	5.59338	28.3303	13.9268	28.3399
TUCP_002890	XLOC_017355	--	TUCP	0	33.4834	87.3402	0	41.4421	6.1643
LNC_016943	XLOC_029191	--	intronic_lncRNA	168.17	0	0	0	0	0
LNC_013359	XLOC_023110	--	antisense_lncRNA	71.2138	40.3628	13.8354	8.11893	34.4186	0.189148
LNC_027252	XLOC_046883	--	intronic_lncRNA	58.9641	31.4723	11.2026	30.0514	29.5249	6.69404
LNC_013157	XLOC_022789	--	antisense_lncRNA	73.9022	39.574	10.1522	37.5221	1.94024	4.68231
TUCP_008247	XLOC_046314	--	TUCP	13.8248	61.8243	6.72218	21.6499	63.7476	0.003868
LNC_000730	XLOC_001291	--	intronic_lncRNA	48.0734	82.3485	3.61422	0	0	33.6719
LNC_010296	XLOC_018198	--	intronic_lncRNA	16.1519	40.0434	32.1941	0	51.8037	27.5109
ENSBTAT00000017177	ENSBTAG00000012927	ALDOA	protein_coding	14.2092	51.0239	47.3839	0	51.8657	2.96701
TUCP_000916	XLOC_005750	--	TUCP	5.85326	53.2809	31.7319	29.1763	45.6713	1.67178
LNC_000266	XLOC_000486	--	lincRNA	155.414	0	0	0	0	11.9605
LNC_013233	XLOC_022951	--	intronic_lncRNA	30.1237	2.6281	21.6507	27.4405	17.4035	68.063
LNC_000745	XLOC_001315	--	intronic_lncRNA	27.391	28.4042	36.6946	20.2138	25.6128	28.9337
LNC_017566	XLOC_030345	--	antisense_lncRNA	50.6521	30.5329	23.7195	4.38442	39.7731	17.9321
LNC_011024	XLOC_019550	--	intronic_lncRNA	29.5932	18.7234	34.3614	8.91283	54.0056	21.3936
LNC_013676	XLOC_023735	--	intronic_lncRNA	24.2951	1.13086	48.3677	19.623	61.9548	11.5591
TUCP_008738	XLOC_048899	--	TUCP	29.8599	49.8723	36.3916	11.3887	23.5243	15.8702
TUCP_005533	XLOC_030934	--	TUCP	1.17102	62.4225	1.20966	28.9263	71.4749	1.68325
LNC_018615	XLOC_032009	--	intronic_lncRNA	27.8608	46.0136	36.8105	0.121546	39.5444	16.4014
TUCP_004042	XLOC_022907	--	TUCP	13.3627	1.07253	48.6882	50.9091	23.1209	29.4974
TUCP_007211	XLOC_040831	--	TUCP	0	16.9721	0	138.217	6.76272	4.68568
TUCP_007210	XLOC_040831	--	TUCP	47.0127	0	84.5904	0	34.9198	0
TUCP_008985	XLOC_050524	--	TUCP	29.638	44.4142	15.0206	34.7894	15.6196	26.9989
LNC_013867	XLOC_024008	--	intronic_lncRNA	59.7686	10.4457	26.2946	49.2756	1.42658	19.0951
LNC_019190	XLOC_032928	--	intronic_lncRNA	31.3087	25.3258	26.7085	31.4877	24.4621	26.7233
LNC_018641	XLOC_032061	--	intronic_lncRNA	0	0	165.953	0	0	0
TUCP_003644	XLOC_021072	--	TUCP	32.0474	17.2634	32.0655	44.5488	16.8818	23.1274
LNC_016631	XLOC_028775	--	antisense_lncRNA	47.5119	0.616619	60.0009	0.885715	3.63768	53.26
LNC_004014	XLOC_006883	--	antisense_lncRNA	0	0	52.2721	35.797	56.5823	21.2386
TUCP_005049	XLOC_028208	--	TUCP	0.437978	46.6768	3.49376	3.5846	75.1817	36.4627
TUCP_005001	XLOC_028060	--	TUCP	32.2604	28.6496	34.119	16.4971	46.1348	7.83131
LNC_024229	XLOC_041769	--	intronic_lncRNA	0.009041	13.5361	2.80016	1.78197	89.0727	58.2285
LNC_014451	XLOC_024824	--	intronic_lncRNA	46.8334	35.3889	16.4164	32.4902	21.959	12.2347
ENSBTAT00000009158	ENSBTAG00000006969	TUBB	protein_coding	16.5982	63.8975	24.5033	19.2868	31.975	9.01671
LNC_004338	XLOC_007468	--	intronic_lncRNA	33.3435	32.2854	25.826	34.8575	22.7261	16.1462
ENSBTAT00000023455	ENSBTAG00000017633	EIF1AX	protein_coding	23.8887	20.6755	41.2723	30.9456	30.1384	18.1756
LNC_023233	XLOC_040013	--	intronic_lncRNA	64.1444	36.979	16.6306	0	24.4177	22.9056
LNC_017104	XLOC_029507	--	intronic_lncRNA	70.3372	14.1238	5.2223	18.3681	4.88655	52.0352
TUCP_008081	XLOC_045603	--	TUCP	34.7843	24.5869	24.8671	16.4953	43.8614	20.3113
LNC_006998	XLOC_012095	--	intronic_lncRNA	37.1053	30.8282	27.4891	5.20672	36.7442	27.073
LNC_016523	XLOC_028574	--	intronic_lncRNA	52.8052	16.6052	0	32.0808	54.9864	7.89885
TUCP_002354	XLOC_014340	--	TUCP	26.2136	17.8549	41.3385	30.054	5.63971	43.2639
LNC_026322	XLOC_045277	--	intronic_lncRNA	33.8498	15.6469	27.0714	11.6892	52.388	23.652
TUCP_008426	XLOC_047067	--	TUCP	26.1162	30.2307	61.191	43.2084	2.74472	0.762209
LNC_028350	XLOC_048837	--	intronic_lncRNA	53.1061	6.31469	9.49698	29.9671	37.4397	27.9004
TUCP_007385	XLOC_041542	--	TUCP	25.0735	30.4804	43.5222	17.0602	20.6191	27.451
TUCP_002911	XLOC_017522	--	TUCP	2.44119	0.031047	11.5931	30.2211	117.196	2.59513
TUCP_007586	XLOC_042646	--	TUCP	26.7735	21.3178	20.4311	45.5787	13.9345	35.9535
LNC_017109	XLOC_029538	--	intronic_lncRNA	0	29.8138	0	78.4826	1.17366	54.4393
TUCP_008211	XLOC_046155	--	TUCP	43.2749	42.2556	39.07	0	17.6922	21.5408
LNC_019297	XLOC_033075	--	intronic_lncRNA	42.9322	54.0249	24.7874	0	32.0067	10.0109
TUCP_008530	XLOC_047488	--	TUCP	26.7063	12.4349	3.15016	38.5413	51.5579	31.3637
LNC_021594	XLOC_037278	--	intronic_lncRNA	24.7757	41.1892	30.9701	37.2625	23.4916	5.9249
LNC_018032	XLOC_031070	--	intronic_lncRNA	34.6932	32.3344	26.5466	15.0073	32.8736	22.145
TUCP_001301	XLOC_008124	--	TUCP	32.778	23.1995	26.4391	32.2196	23.7421	25.0842
TUCP_007764	XLOC_043475	--	TUCP	26.0957	60.066	16.9722	2.87533	29.2585	28.1619
ENSBTAT00000068228	ENSBTAG00000049555	-	protein_coding	16.8562	32.5529	11.9696	20.2862	76.7146	5.0251
TUCP_005518	XLOC_030927	--	TUCP	12.559	19.9799	114.453	15.4301	0.155076	0.785301
LNC_018725	XLOC_032236	--	intronic_lncRNA	53.3685	0	107.37	0	0	2.60361
LNC_016245	XLOC_028094	--	intronic_lncRNA	35.423	48.7035	20.1065	0	50.2061	8.82672
LNC_009913	XLOC_017376	--	intronic_lncRNA	0	0	4.79888	0	0	158.388
LNC_027389	XLOC_047118	--	intronic_lncRNA	32.6644	32.8198	29.8463	0	47.35	20.4872
LNC_000412	XLOC_000782	--	intronic_lncRNA	59.2475	19.1845	39.7539	0	9.07361	35.8933
TUCP_008295	XLOC_046637	--	TUCP	33.423	8.92878	29.5054	7.47584	61.1362	22.4278
LNC_002498	XLOC_004395	--	intronic_lncRNA	23.1495	10.4624	28.6654	98.8925	1.3605	0.173609
ENSBTAT00000004402	ENSBTAG00000003396	MAFB	protein_coding	2.86343	71.6131	23.5478	4.48191	54.7477	5.42106
LNC_018020	XLOC_031058	--	intronic_lncRNA	0.083871	2e-06	0	112.493	50.0706	0
ENSBTAT00000050399	ENSBTAG00000035907	DDX3X	protein_coding	23.0069	26.1473	32.288	17.4745	42.9661	20.6393
ENSBTAT00000027662	ENSBTAG00000020757	PCBP2	protein_coding	10.8452	41.5942	28.2214	19.3113	55.6691	6.62849
TUCP_005240	XLOC_029267	--	TUCP	48.9214	28.2521	18.5729	33.7062	20.711	12.0558
LNC_010587	XLOC_018718	--	intronic_lncRNA	18.8942	0	74.5737	0	68.5332	0
ENSBTAT00000052402	ENSBTAG00000040277	H4	protein_coding	6.43425	62.8575	47.0685	0.391761	41.5846	3.65152
LNC_024184	XLOC_041696	--	intronic_lncRNA	9.57307	24.0831	56.3321	21.6702	10.0934	40.2345
LNC_024813	XLOC_042772	--	intronic_lncRNA	93.6099	2.2e-05	7.58422	58.5412	0	1.98567
LNC_022443	XLOC_038632	--	intronic_lncRNA	21.7878	34.8261	25.7844	22.3717	34.9158	21.8247
TUCP_005863	XLOC_032503	--	TUCP	44.2424	7.6769	2.32027	38.9217	0	68.31
LNC_010131	XLOC_017882	--	intronic_lncRNA	46.6959	46.3387	5.43977	2.94946	37.4118	22.5235
LNC_019817	XLOC_034074	--	antisense_lncRNA	47.6602	47.7135	18.8097	0	34.0339	12.9135
TUCP_007261	XLOC_041109	--	TUCP	4.2028	54.5742	4.76929	81.8968	0	15.6383
ENSBTAT00000017995	ENSBTAG00000013533	CLIC1	protein_coding	23.477	51.7309	27.5199	9.12252	35.855	13.3149
LNC_004883	XLOC_008416	--	intronic_lncRNA	0.412508	73.6573	0	0.000811	28.371	58.5261
LNC_021969	XLOC_037790	--	antisense_lncRNA	0	0	36.8809	56.2829	10.7475	57.0281
LNC_012164	XLOC_021124	--	intronic_lncRNA	0	5.84502	0	154.954	0	0
LNC_014467	XLOC_024851	--	intronic_lncRNA	16.737	34.3255	36.4156	21.0266	32.4386	19.7583
LNC_020267	XLOC_034953	--	intronic_lncRNA	49.4244	49.1507	1.0603	0	46.4629	14.5955
ENSBTAT00000073096	ENSBTAG00000038896	RPS26	protein_coding	0	69.6437	32.8835	2.99393	48.1053	7.05
ENSBTAT00000045043	ENSBTAG00000054340	-	protein_coding	0	62.6951	38.1673	0	58.7607	1.0532
LNC_015987	XLOC_027713	--	intronic_lncRNA	25.1177	6.77703	43.3276	16.5603	25.5398	43.331
LNC_025819	XLOC_044385	--	intronic_lncRNA	36.9577	11.9089	30.6939	37.5674	20.1675	23.1771
LNC_017568	XLOC_030347	--	intronic_lncRNA	0.981869	15.4334	142.529	0	0.785398	0.70685
LNC_024737	XLOC_042627	--	intronic_lncRNA	25.045	70.1967	28.9427	0	27.8391	8.26432
TUCP_004923	XLOC_027808	--	TUCP	44.0034	0	0	0	0	116.009
ENSBTAT00000046026	ENSBTAG00000032455	HIST2H2BF	protein_coding	23.025	4.36911	26.3463	46.2496	57.9816	1.93015
LNC_003577	XLOC_006085	--	intronic_lncRNA	8.31509	16.348	28.6659	50.0803	32.8809	23.6045
LNC_025824	XLOC_044405	--	intronic_lncRNA	0	0	106.403	52.3866	0	1.08415
LNC_015798	XLOC_027432	--	intronic_lncRNA	34.9319	32.4401	29.0568	21.2763	28.066	14.0839
LNC_009882	XLOC_017335	--	intronic_lncRNA	28.0615	30.5731	47.8105	0	42.951	10.3404
LNC_030972	XLOC_054357	--	intronic_lncRNA	46.217	22.0185	21.0993	3.93319	48.3493	18.0381
TUCP_002035	XLOC_012651	--	TUCP	28.2537	45.2268	19.7775	12.5864	17.0453	36.6257
LNC_013574	XLOC_023568	--	intronic_lncRNA	62.1866	0	0	94.5909	0	2.61146
LNC_010883	XLOC_019311	--	intronic_lncRNA	66.8661	0	76.1988	10.7679	0	5.42575
TUCP_007740	XLOC_043401	--	TUCP	23.6355	29.2541	26.3596	30.7074	18.825	30.4763
TUCP_007423	XLOC_041817	--	TUCP	32.861	49.9242	27.9834	0	33.3317	15.1459
ENSBTAT00000052022	ENSBTAG00000040116	H1FX	protein_coding	8.10201	56.9976	27.6447	0.729985	57.6462	8.0524
LNC_027166	XLOC_046738	--	intronic_lncRNA	20.9868	29.3608	19.3022	35.1931	30.3194	23.9499
LNC_015643	XLOC_027152	--	antisense_lncRNA	23.7952	7.07727	20.0167	93.9899	0	14.1132
LNC_013330	XLOC_023078	--	intronic_lncRNA	112.275	5.83943	0.744365	3.93194	36.1977	0
TUCP_006163	XLOC_034341	--	TUCP	22.0499	51.7568	16.7309	11.3353	25.6054	31.2388
LNC_023483	XLOC_040443	--	intronic_lncRNA	37.1728	4.24131	15.1703	50.7106	26.5558	24.8465
ENSBTAT00000008523	ENSBTAG00000006505	S100A9	protein_coding	0	33.1884	27.5821	0	97.9115	0
TUCP_006200	XLOC_034609	--	TUCP	36.9424	31.1629	39.559	0	33.8266	17.1803
LNC_001526	XLOC_002673	--	intronic_lncRNA	58.4437	3.6e-05	56.7147	3.90775	39.5845	0
ENSBTAT00000023654	ENSBTAG00000017788	AKT3	protein_coding	13.3188	30.2617	28.1186	40.3859	21.3096	25.2226
LNC_005045	XLOC_008669	--	intronic_lncRNA	31.7395	61.3633	18.9711	2.45084	18.8583	25.1924
LNC_002007	XLOC_003572	--	intronic_lncRNA	0	71.4423	7.61268	79.2035	0	0
LNC_021835	XLOC_037648	--	intronic_lncRNA	19.4103	75.6221	7.66289	0	0.484816	55.0669
LNC_018215	XLOC_031330	--	intronic_lncRNA	158.087	0	0	0	0	0
LNC_029107	XLOC_050292	--	intronic_lncRNA	0	0.518172	8.3016	32.4827	96.1523	20.4485
TUCP_007545	XLOC_042386	--	TUCP	0	0.107565	157.555	0	0.036433	0
LNC_006708	XLOC_011499	--	intronic_lncRNA	26.6956	58.9484	26.4765	17.3673	12.97	15.1421
TUCP_005034	XLOC_028189	--	TUCP	44.3444	21.1637	29.638	12.9762	29.5346	19.8578
LNC_022110	XLOC_038062	--	intronic_lncRNA	37.0459	21.7956	65.0641	9.53205	15.8948	8.1555
LNC_004621	XLOC_007946	--	intronic_lncRNA	25.9885	29.026	28.5079	31.4048	20.0382	22.4319
LNC_000901	XLOC_001626	--	antisense_lncRNA	0	0	26.3918	0	66.1935	64.7024
TUCP_007539	XLOC_042386	--	TUCP	46.3077	7.12126	45.0986	12.8137	44.8769	1.06278
LNC_009700	XLOC_016991	--	intronic_lncRNA	12.1463	31.2623	51.0445	0	42.3489	20.3869
TUCP_007639	XLOC_042907	--	TUCP	0	71.1548	37.8802	0	33.1749	14.9743
LNC_010554	XLOC_018638	--	intronic_lncRNA	33.8579	99.7214	14.2336	1.09742	3.2642	4.77151
LNC_015609	XLOC_027104	--	intronic_lncRNA	76.4614	22.9466	32.6878	0	12.5794	12.0116
LNC_015614	XLOC_027108	--	intronic_lncRNA	33.1693	20.6133	10.531	48.2733	37.7816	6.18458
LNC_009215	XLOC_016142	--	intronic_lncRNA	18.0911	0	0	107.359	22.363	8.72189
TUCP_001176	XLOC_007211	--	TUCP	43.3692	19.8049	30.5054	16.9536	24.4916	21.3955
LNC_005330	XLOC_009115	--	intronic_lncRNA	54.0339	31.331	60.9468	1.78771	5.52281	2.77971
ENSBTAT00000084231	ENSBTAG00000001137	CLTA	protein_coding	0	66.0453	22.1261	0	50.7948	17.4163
ENSBTAT00000012533	ENSBTAG00000027246	UBD	protein_coding	9.37593	31.7618	35.8796	25.6851	41.3206	12.3458
LNC_003746	XLOC_006404	--	intronic_lncRNA	59.3422	15.4929	20.1434	6.82038	3.18448	51.3206
TUCP_002412	XLOC_014570	--	TUCP	0	67.5564	0	45.5017	0.005536	43.2176
LNC_026330	XLOC_045297	--	intronic_lncRNA	0	0	0	0	156.265	0
LNC_005054	XLOC_008678	--	intronic_lncRNA	23.161	41.0425	0	54.5837	27.4719	9.95914
LNC_017841	XLOC_030807	--	intronic_lncRNA	18.5297	36.2484	24.3386	17.1932	38.5073	21.3948
ENSBTAT00000056243	ENSBTAG00000040602	-	protein_coding	10.386	51.646	47.8795	16.0505	24.2917	5.86396
LNC_009956	XLOC_017461	--	intronic_lncRNA	40.7824	55.6216	21.7673	28.4762	0.910254	8.53514
ENSBTAT00000007538	ENSBTAG00000005735	ATP5MC2	protein_coding	19.728	45.871	24.5792	13.4343	37.6714	14.7971
TUCP_006833	XLOC_038311	--	TUCP	6.49917	10.2559	0	38.2256	90.6215	10.4423
LNC_020995	XLOC_036182	--	intronic_lncRNA	14.6647	59.2293	44.7453	2.52703	8.10807	26.707
ENSBTAT00000003545	ENSBTAG00000002734	EIF3G	protein_coding	12.7003	44.2963	25.591	12.2564	49.8156	11.1101
TUCP_002583	XLOC_015558	--	TUCP	37.1855	29.5119	17.7829	4.63121	43.9886	22.5827
LNC_001491	XLOC_002593	--	intronic_lncRNA	48.0265	30.9371	11.7963	0	38.1962	26.6829
LNC_025310	XLOC_043552	--	intronic_lncRNA	41.2013	62.9259	9.20196	7.16739	27.9296	7.16054
LNC_021797	XLOC_037602	--	antisense_lncRNA	18.9822	9.25784	45.7309	14.4981	23.0427	44.055
TUCP_009133	XLOC_052456	--	TUCP	0	0.335368	0.281886	0.150658	15.015	139.514
LNC_014182	XLOC_024409	--	intronic_lncRNA	36.9946	73.5249	0.911802	0	0.031377	43.8328
LNC_008191	XLOC_014349	--	intronic_lncRNA	36.8853	21.4804	0	54.143	8.02979	34.656
TUCP_007412	XLOC_041785	--	TUCP	34.6489	0	24.6751	12.6613	50.075	33.0769
LNC_005596	XLOC_009598	--	intronic_lncRNA	10.0556	39.8603	55.2198	0.266648	33.557	16.1773
LNC_019604	XLOC_033711	--	intronic_lncRNA	67.6842	24.9937	0.170583	10.8019	7.7943	43.5368
LNC_021967	XLOC_037790	--	antisense_lncRNA	0	0	27.2648	127.49	0	0
ENSBTAT00000069599	ENSBTAG00000015145	S100A11	protein_coding	13.2369	22.6108	51.85	20.9765	27.9161	18.0266
LNC_006965	XLOC_012075	--	intronic_lncRNA	38.2055	43.5309	0	0	38.5267	34.2872
LNC_011748	XLOC_020497	--	lincRNA	27.8974	19.4122	48.8811	13.3134	0	44.8661
TUCP_008468	XLOC_047156	--	TUCP	0	0	154.336	0	0	0
ENSBTAT00000026118	ENSBTAG00000019603	LDHB	protein_coding	0	0	70.9893	0	57.6122	25.7061
LNC_008736	XLOC_015359	--	intronic_lncRNA	11.4018	68.5502	54.3437	0	19.9703	0
TUCP_002960	XLOC_017836	--	TUCP	0	154.185	0	0	0	0
LNC_010734	XLOC_018995	--	lincRNA	0	0	0	0	0	154.09
TUCP_001626	XLOC_009874	--	TUCP	0	79.271	35.2354	0	31.2052	8.32054
LNC_002665	XLOC_004656	--	intronic_lncRNA	0	0	153.962	0	0	0.000152
LNC_008676	XLOC_015291	--	intronic_lncRNA	31.2748	31.3275	31.2152	11.8317	31.4343	16.826
TUCP_008764	XLOC_048962	--	TUCP	44.3331	0.157429	37.7424	1.26191	62.5003	7.88298
LNC_021253	XLOC_036712	--	intronic_lncRNA	22.0233	16.6781	28.6509	26.1891	27.0105	33.1029
TUCP_001898	XLOC_011717	--	TUCP	122.359	0	6.0269	0	25.2084	0
LNC_030329	XLOC_053051	--	intronic_lncRNA	0	0	14.7525	0.089825	138.664	0
LNC_007049	XLOC_012292	--	intronic_lncRNA	64.3798	24.9478	3.64846	23.2739	6.79467	30.2448
TUCP_005060	XLOC_028253	--	TUCP	25.5661	34.4129	28.804	26.7287	17.0886	20.6058
LNC_028773	XLOC_049611	--	intronic_lncRNA	0	0	0	153.103	0	0
LNC_017257	XLOC_029797	--	intronic_lncRNA	0	0	152.876	0	0	0
LNC_025829	XLOC_044417	--	intronic_lncRNA	32.6596	18.1033	8.32792	36.6523	27.8007	29.2215
LNC_000585	XLOC_001103	--	intronic_lncRNA	39.4171	30.0402	5.99786	9.79053	7.13265	60.3574
LNC_013595	XLOC_023608	--	intronic_lncRNA	19.3632	19.9462	14.9962	35.5339	35.6888	27.2047
TUCP_006233	XLOC_034795	--	TUCP	28.7198	26.3265	15.0481	20.3203	35.7584	26.5149
LNC_026084	XLOC_044864	--	intronic_lncRNA	34.0379	26.9812	0	38.5489	10.9278	42.1379
LNC_029270	XLOC_050557	--	intronic_lncRNA	26.3968	60.5163	7.25273	24.138	23.8788	10.4444
LNC_014398	XLOC_024687	--	intronic_lncRNA	25.4136	25.3663	38.6826	8.43424	30.5906	23.8009
ENSBTAT00000007021	ENSBTAG00000005338	EIF3M	protein_coding	18.4478	23.6326	35.6347	23.9135	31.9665	18.6763
LNC_023213	XLOC_039974	--	intronic_lncRNA	31.6399	61.333	38.7984	13.2256	3.83994	3.42856
LNC_019316	XLOC_033193	--	intronic_lncRNA	30.6658	33.1426	5.09628	0	51.9173	31.4248
ENSBTAT00000017524	ENSBTAG00000013671	UTP14A	protein_coding	18.5317	56.0121	36.3672	4.26227	27.3322	9.66062
LNC_024739	XLOC_042633	--	intronic_lncRNA	0	144.257	0	7.77267	0	0
TUCP_009413	XLOC_054358	--	TUCP	24.4168	3.01366	18.6405	21.3458	41.6896	42.8947
LNC_002994	XLOC_005186	--	intronic_lncRNA	15.8096	28.2584	41.1229	3.20419	44.9391	18.6319
LNC_009235	XLOC_016196	--	intronic_lncRNA	24.2797	0	14.3099	54.2154	0	59.1189
LNC_029188	XLOC_050412	--	intronic_lncRNA	32.0633	27.4845	51.455	0	14.3437	26.5577
LNC_015859	XLOC_027525	--	intronic_lncRNA	88.1105	5.66869	0	0	54.3956	3.56951
LNC_005331	XLOC_009115	--	intronic_lncRNA	53.7849	27.3333	24.5193	13.7757	2.98522	29.2508
LNC_007742	XLOC_013642	--	intronic_lncRNA	32.8455	30.4285	21.3866	10.9393	39.3861	16.6324
LNC_001744	XLOC_003095	--	intronic_lncRNA	1.41338	40.9218	15.8008	6.7481	53.3668	33.3666
TUCP_002243	XLOC_013772	--	TUCP	60.4675	20.1326	56.1366	0	10.4817	4.39905
LNC_010753	XLOC_018995	--	lincRNA	0.004009	0.595273	150.929	0.016656	0	0
LNC_025724	XLOC_044253	--	intronic_lncRNA	47.6119	7.23537	15.4899	21.5386	50.0143	9.50848
LNC_028779	XLOC_049627	--	intronic_lncRNA	35.5676	33.642	29.6607	9.16139	22.6057	20.7231
ENSBTAT00000006594	ENSBTAG00000005009	PRELID1	protein_coding	10.9244	69.7535	21.7261	2.41775	38.7484	7.78154
LNC_001295	XLOC_002281	--	intronic_lncRNA	29.6648	31.5997	20.0342	21.7846	29.4666	18.7891
TUCP_003970	XLOC_022549	--	TUCP	0.095435	20.0901	1.6797	36.0324	38.0371	55.3507
LNC_012974	XLOC_022517	--	intronic_lncRNA	3.16206	0.000321	42.2847	25.4555	0.032919	80.3001
LNC_024133	XLOC_041598	--	antisense_lncRNA	30.0905	18.4544	53.6759	29.4399	5.3583	14.0865
ENSBTAT00000020150	ENSBTAG00000015147	S100A10	protein_coding	9.84722	49.2384	48.7207	19.6316	11.1326	12.525
TUCP_001973	XLOC_012206	--	TUCP	30.8034	29.9441	26.4475	17.0976	34.4027	12.3846
LNC_005685	XLOC_009762	--	intronic_lncRNA	21.8369	25.68	41.1119	10.1749	15.7342	36.5099
ENSBTAT00000071400	ENSBTAG00000052272	COX8A	protein_coding	14.5609	52.3068	19.326	8.57287	55.7378	0.450379
LNC_021022	XLOC_036242	--	intronic_lncRNA	0	34.0128	32.1574	0	59.6577	25.0332
ENSBTAT00000001993	ENSBTAG00000001521	UQCRB	protein_coding	24.9692	17.2385	27.8873	34.214	19.5343	26.9059
LNC_012482	XLOC_021657	--	intronic_lncRNA	6.31074	26.7762	42.743	0	53.289	21.4622
LNC_024721	XLOC_042606	--	intronic_lncRNA	36.0555	0.155093	63.4918	0	33.9631	16.902
TUCP_003498	XLOC_020286	--	TUCP	33.6575	20.6411	19.6297	24.146	32.6635	19.8131
TUCP_004231	XLOC_024052	--	TUCP	24.2592	42.8556	24.1136	0.027346	55.6792	3.57858
ENSBTAT00000069848	ENSBTAG00000048478	-	protein_coding	8.04907	51.3264	36.9366	18.2447	34.4789	1.46851
LNC_027994	XLOC_048228	--	intronic_lncRNA	13.4516	0.966236	35.3222	85.4328	13.2633	2.0238
LNC_009940	XLOC_017416	--	intronic_lncRNA	33.4833	32.9934	14.4133	17.6002	42.5117	9.39322
LNC_022927	XLOC_039437	--	intronic_lncRNA	32.2989	8.15846	28.3062	32.0052	17.9074	31.6184
ENSBTAT00000020363	ENSBTAG00000015316	NPM1	protein_coding	20.7622	16.7253	27.1399	8.13655	58.1052	19.4197
TUCP_002865	XLOC_017197	--	TUCP	11.1763	77.3022	30.7918	26.1855	0	4.79745
LNC_020400	XLOC_035241	--	lincRNA	48.8955	26.3442	16.9933	48.2915	1.67867	7.92066
LNC_005548	XLOC_009490	--	intronic_lncRNA	33.8224	41.7347	29.2613	7.84426	33.7732	3.68682
LNC_015047	XLOC_026003	--	antisense_lncRNA	107.575	40.5839	0.01055	0.491677	1.42597	0
TUCP_007264	XLOC_041109	--	TUCP	0	0	101.581	0	48.4696	0
LNC_025242	XLOC_043449	--	intronic_lncRNA	25.1577	61.5568	11.6007	5.19074	30.7173	15.7603
TUCP_002234	XLOC_013670	--	TUCP	18.9568	35.7433	28.2036	11.9026	15.0346	40.0595
TUCP_002971	XLOC_017880	--	TUCP	50.3594	2.85493	18.0801	28.7556	49.7665	0.055496
LNC_018887	XLOC_032468	--	intronic_lncRNA	60.2779	0	0	0	56.5234	33.0478
LNC_028466	XLOC_049032	--	antisense_lncRNA	0	22.1481	59.9209	0	30.7225	36.8026
LNC_023406	XLOC_040331	--	intronic_lncRNA	0	66.1863	11.9818	5.28505	42.1887	23.648
LNC_009367	XLOC_016353	--	antisense_lncRNA	63.7053	16.9667	23.3925	10.756	28.1348	5.98896
LNC_008206	XLOC_014361	--	intronic_lncRNA	37.3952	20.9038	6.84168	29.5524	36.0142	18.1805
TUCP_008207	XLOC_046142	--	TUCP	34.5072	25.3614	16.3346	20.4222	29.3081	22.8427
TUCP_004089	XLOC_023016	--	TUCP	7.65601	28.0723	58.884	1.64293	20.8788	31.477
LNC_022643	XLOC_038950	--	intronic_lncRNA	44.1441	35.7378	20.8101	0	23.9123	23.9948
LNC_028082	XLOC_048410	--	intronic_lncRNA	28.2212	18.1776	2.87656	32.8667	28.6833	37.4808
LNC_008845	XLOC_015487	--	intronic_lncRNA	56.7235	3.61594	69.3483	2.72739	11.9165	3.86581
LNC_002604	XLOC_004569	--	intronic_lncRNA	46.2313	13.0458	10.4442	25.5672	46.0019	6.84426
ENSBTAT00000025311	ENSBTAG00000019015	IFITM3	protein_coding	6.02145	52.4928	60.1016	2.91755	22.6194	3.92924
TUCP_004542	XLOC_025763	--	TUCP	1.64466	29.841	13.8048	3.23725	92.0076	7.49088
ENSBTAT00000019064	ENSBTAG00000014337	EIF2S3	protein_coding	15.4786	25.2012	39.6649	21.6225	31.8083	14.1656
TUCP_008978	XLOC_050515	--	TUCP	6.90256	1.00073	10.2069	126.101	0	3.60236
LNC_025082	XLOC_043230	--	intronic_lncRNA	25.7827	13.862	30.8197	28.057	28.8743	20.325
LNC_002047	XLOC_003592	--	intronic_lncRNA	48.3765	21.6783	24.4509	23.1993	20.0156	9.90943
LNC_011883	XLOC_020685	--	intronic_lncRNA	48.6697	39.8597	2.31419	23.946	28.7428	4.06405
TUCP_005765	XLOC_031824	--	TUCP	49.3722	24.8731	53.4637	0	6.51063	13.2974
ENSBTAT00000056576	ENSBTAG00000039208	ATP5F1E	protein_coding	17.5299	26.5873	22.3576	22.3588	36.7939	21.8596
TUCP_000230	XLOC_001661	--	TUCP	10.1625	12.9185	4.49777	0	113.584	6.21163
ENSBTAT00000018429	ENSBTAG00000013882	CHMP2A	protein_coding	11.7733	53.056	25.7827	25.2588	23.2919	8.10682
LNC_014482	XLOC_024894	--	intronic_lncRNA	43.6673	17.2632	36.6652	7.10673	26.9723	15.547
ENSBTAT00000026724	ENSBTAG00000020060	TXNIP	protein_coding	7.58276	32.94	38.9976	6.8707	49.7776	11.0285
LNC_010229	XLOC_018070	--	intronic_lncRNA	47.0337	16.1061	10.5919	19.0857	26.8781	27.4875
ENSBTAT00000020709	ENSBTAG00000015591	SQSTM1	protein_coding	12.5478	46.4684	29.3207	17.6316	29.1742	11.8809
ENSBTAT00000025437	ENSBTAG00000019106	EIF1B	protein_coding	7.3461	20.5066	39.9753	43.388	12.6094	23.0749
LNC_005597	XLOC_009598	--	intronic_lncRNA	33.865	36.5963	28.992	9.81249	28.3159	9.15738
LNC_024103	XLOC_041519	--	intronic_lncRNA	21.4228	28.188	21.1108	6.57064	36.5117	32.9041
LNC_006787	XLOC_011655	--	antisense_lncRNA	0	0.525962	51.3779	0	0	94.7584
LNC_013429	XLOC_023273	--	antisense_lncRNA	37.6431	44.5781	13.9118	3.78008	31.7251	14.9311
LNC_016577	XLOC_028613	--	intronic_lncRNA	1.96374	17.3768	89.8016	9.95702	20.264	7.11198
ENSBTAT00000020111	ENSBTAG00000015114	CALR	protein_coding	10.1173	47.3652	21.912	23.1156	33.4332	10.5017
LNC_029418	XLOC_050840	--	intronic_lncRNA	28.1581	26.0033	17.6206	8.90865	48.6153	17.1055
LNC_027513	XLOC_047260	--	intronic_lncRNA	23.8615	14.8782	38.5787	18.63	34.2708	16.1444
LNC_023520	XLOC_040500	--	lincRNA	8.84949	0.350452	16.1298	1.8956	0	119.121
LNC_016545	XLOC_028595	--	intronic_lncRNA	0	102.896	43.3366	0.082217	0	0.026978
LNC_006743	XLOC_011550	--	intronic_lncRNA	30.4888	22.7014	37.0406	28.6919	20.9113	6.42884
TUCP_008873	XLOC_049742	--	TUCP	14.2496	20.2982	29.3803	12.5487	42.3415	27.411
LNC_019577	XLOC_033688	--	intronic_lncRNA	33.1495	31.6785	20.9826	1.39533	29.359	29.5881
LNC_016002	XLOC_027745	--	intronic_lncRNA	47.8473	38.7583	3.00047	21.4912	13.9901	21.0069
TUCP_004381	XLOC_024787	--	TUCP	51.7204	9.07277	33.9891	11.3067	23.5959	16.3505
TUCP_002352	XLOC_014340	--	TUCP	46.7002	0.637155	22.2828	38.5134	7.27129	30.3836
LNC_030808	XLOC_053967	--	intronic_lncRNA	1.68192	38.3682	20.5834	6.49763	53.387	25.1604
LNC_021364	XLOC_036893	--	intronic_lncRNA	18.524	19.178	13.8852	36.1272	37.0805	20.8547
LNC_009237	XLOC_016198	--	intronic_lncRNA	0	0	0	0	57.1787	88.4325
LNC_011075	XLOC_019609	--	intronic_lncRNA	144.871	0	0.030649	0.008919	0	0.620088
TUCP_000071	XLOC_000486	--	TUCP	0	0	0	145.523	0	0
ENSBTAT00000043682	ENSBTAG00000022007	SAMHD1	protein_coding	19.4612	28.4029	32.7469	18.5284	32.3428	13.9439
LNC_028870	XLOC_049844	--	intronic_lncRNA	28.0349	24.2824	35.0467	8.27934	18.9122	30.8107
ENSBTAT00000015874	ENSBTAG00000011961	-	protein_coding	3.34165	61.799	36.8034	21.0897	8.52839	13.7537
TUCP_003671	XLOC_021142	--	TUCP	0.493515	0	42.597	0	100.287	1.90862
TUCP_002717	XLOC_016292	--	TUCP	26.9933	18.6898	8.3e-05	44.8883	35.145	19.4397
LNC_008483	XLOC_014892	--	intronic_lncRNA	17.664	38.193	27.6477	27.4164	15.8541	18.1667
LNC_008823	XLOC_015447	--	intronic_lncRNA	25.347	14.6815	29.1229	21.9091	35.0013	18.8564
LNC_000941	XLOC_001691	--	intronic_lncRNA	50.7925	48.8154	0	12.9522	0.852936	31.4564
TUCP_001320	XLOC_008214	--	TUCP	29.3497	25.0335	25.9162	3.27185	37.5559	23.7169
TUCP_006383	XLOC_035512	--	TUCP	23.0893	58.649	28.4592	0	22.3644	12.266
LNC_012348	XLOC_021411	--	intronic_lncRNA	0	0	0	109.961	34.849	0
ENSBTAT00000068915	ENSBTAG00000018423	DDX5	protein_coding	16.8371	18.6759	34.7672	25.248	34.6693	14.5536
ENSBTAT00000051987	ENSBTAG00000037452	-	protein_coding	18.9757	43.6878	33.5062	0	30.3304	18.0446
LNC_014824	XLOC_025590	--	intronic_lncRNA	14.2414	25.9148	13.0264	48.5403	24.4277	18.3869
LNC_015928	XLOC_027640	--	intronic_lncRNA	8.98057	28.5524	15.5121	25.6452	49.4341	16.3483
LNC_001878	XLOC_003301	--	intronic_lncRNA	0	0	26.2283	0	70.7615	47.4114
LNC_001314	XLOC_002321	--	intronic_lncRNA	43.5548	26.4751	10.159	28.6266	16.4476	18.8617
LNC_028561	XLOC_049207	--	intronic_lncRNA	1.59935	27.8629	12.986	37.6905	28.7236	35.261
LNC_005927	XLOC_010130	--	intronic_lncRNA	32.9443	22.5859	21.7585	0	22.441	44.3524
LNC_027610	XLOC_047505	--	intronic_lncRNA	1.65521	11.2049	39.0956	0	92.0756	0
ENSBTAT00000070600	ENSBTAG00000010386	ARPC2	protein_coding	55.8718	8.08367	12.4029	54.0527	12.7124	0.835555
TUCP_000837	XLOC_005358	--	TUCP	22.5859	26.6132	25.4482	24.215	25.3179	19.6294
LNC_013602	XLOC_023622	--	antisense_lncRNA	0	0	118.141	22.769	2.14601	0.740153
TUCP_007169	XLOC_040664	--	TUCP	26.565	22.6063	0	22.0136	23.5674	49.0283
LNC_025007	XLOC_043085	--	intronic_lncRNA	67.6764	0	0.048283	5.16293	33.1928	37.6905
ENSBTAT00000004408	ENSBTAG00000003399	SMARCA5	protein_coding	16.1315	28.9353	30.6295	17.5242	28.2304	22.1866
TUCP_000476	XLOC_003242	--	TUCP	117.856	0	25.6551	0	0	0
LNC_026348	XLOC_045303	--	intronic_lncRNA	4.51254	8.23311	26.5729	2.17552	52.2549	49.6492
LNC_015659	XLOC_027173	--	intronic_lncRNA	0	19.5928	56.4879	30.6066	14.4501	22.0866
LNC_010754	XLOC_018995	--	lincRNA	0.049279	6.90177	136.229	0	0.020013	0
LNC_006778	XLOC_011645	--	intronic_lncRNA	30.9937	24.2024	22.8967	20.9626	21.1648	22.973
LNC_022501	XLOC_038726	--	intronic_lncRNA	35.2996	10.6532	15.8895	49.1721	24.3721	7.60268
LNC_008167	XLOC_014289	--	intronic_lncRNA	27.5761	27.8075	46.2923	9.51969	31.5565	0
TUCP_004777	XLOC_027095	--	TUCP	24.7493	40.1668	5.06354	14.7629	42.5106	15.4688
LNC_023681	XLOC_040782	--	antisense_lncRNA	27.5306	69.6088	18.4039	0	16.4343	10.6727
LNC_028518	XLOC_049127	--	intronic_lncRNA	38.4531	43.2005	0	11.291	30.5238	19.1275
LNC_022827	XLOC_039260	--	intronic_lncRNA	0	39.0693	0.165539	12.2779	74.5767	16.2491
LNC_009619	XLOC_016802	--	intronic_lncRNA	23.7386	25.7807	39.0849	6.45226	34.9151	12.3374
LNC_023896	XLOC_041172	--	intronic_lncRNA	43.2526	31.6524	32.9967	3.99979	14.3027	16.0479
ENSBTAT00000009559	ENSBTAG00000007268	F13A1	protein_coding	5.69193	35.25	30.3999	9.98784	49.9595	10.9551
LNC_004867	XLOC_008400	--	intronic_lncRNA	44.9428	18.2511	13.0256	13.341	14.7494	37.9051
LNC_027445	XLOC_047191	--	intronic_lncRNA	0.002164	30.2001	0.004586	0.543721	108.349	3.03898
TUCP_007191	XLOC_040775	--	TUCP	0.003392	29.0916	35.7469	0	57.2348	19.9815
LNC_000729	XLOC_001291	--	intronic_lncRNA	1.28562	0	64.596	0	64.2451	11.9256
LNC_028763	XLOC_049609	--	intronic_lncRNA	36.0614	13.3121	7.37731	32.1004	26.4151	26.7696
LNC_026938	XLOC_046324	--	intronic_lncRNA	60.2389	9.41003	30.6508	0	0	41.7159
ENSBTAT00000011789	ENSBTAG00000008954	PSMB9	protein_coding	16.6562	40.5849	36.8237	0	37.633	10.2989
ENSBTAT00000002948	ENSBTAG00000002282	EIF1	protein_coding	7.69309	46.4426	30.6093	9.29331	40.6521	7.19682
TUCP_005434	XLOC_030340	--	TUCP	33.6164	17.8337	16.7966	25.7535	41.9302	5.92606
TUCP_000325	XLOC_002248	--	TUCP	0.968827	39.8568	36.9254	49.8542	12.3613	1.69215
LNC_001741	XLOC_003086	--	antisense_lncRNA	31.4037	7.19848	39.7543	20.3576	16.7399	26.142
LNC_024342	XLOC_041941	--	intronic_lncRNA	15.2904	69.9788	14.6232	19.1665	18.9681	3.42886
TUCP_006906	XLOC_038688	--	TUCP	37.2251	29.9399	10.4307	10.0712	26.1764	27.566
TUCP_005505	XLOC_030903	--	TUCP	13.0823	51.4362	36.3642	16.4185	13.0903	10.9661
LNC_003162	XLOC_005398	--	intronic_lncRNA	33.7651	16.3994	17.1409	29.661	28.9851	15.3407
LNC_022734	XLOC_039099	--	intronic_lncRNA	49.2569	19.5474	4.40007	24.2882	28.4046	15.3708
TUCP_000689	XLOC_004704	--	TUCP	20.2494	15.3007	32.6672	10.6349	34.7376	27.6583
LNC_007793	XLOC_013742	--	antisense_lncRNA	3.65121	13.0596	26.4724	0	96.2875	1.76277
TUCP_006217	XLOC_034690	--	TUCP	0	17.1308	0	124.042	0	0
LNC_016525	XLOC_028574	--	intronic_lncRNA	0	7.50376	133.656	0	0	0
LNC_013031	XLOC_022590	--	intronic_lncRNA	2.37046	36.9741	57.4907	19.8375	8.09252	16.2783
LNC_007796	XLOC_013742	--	antisense_lncRNA	1.8603	33.3619	0.01831	77.1704	22.5513	5.80234
LNC_016023	XLOC_027785	--	intronic_lncRNA	0	0	0	52.7149	25.4495	62.574
TUCP_005461	XLOC_030630	--	TUCP	1.36178	40.6873	24.495	15.0854	58.9685	0.094236
LNC_015141	XLOC_026208	--	intronic_lncRNA	10.1255	29.3778	54.9874	0	10.054	36.0907
TUCP_008818	XLOC_049344	--	TUCP	140.482	0	0	0	0	0
LNC_002388	XLOC_004218	--	intronic_lncRNA	21.8414	4.78221	29.075	32.8221	16.9946	34.9658
TUCP_003903	XLOC_021923	--	TUCP	3.26874	0	0.214625	31.9596	68.2944	36.6938
LNC_003796	XLOC_006497	--	intronic_lncRNA	34.5941	28.9366	32.938	4.67413	17.8422	21.4365
TUCP_003838	XLOC_021797	--	TUCP	0.894112	12.4118	13.0137	113.9	0	0
ENSBTAT00000018114	ENSBTAG00000013627	HNRNPAB	protein_coding	18.074	26.1473	0	34.4043	47.9083	13.6664
LNC_025411	XLOC_043703	--	intronic_lncRNA	11.5976	24.3881	29.3048	16.9111	30.276	27.7072
TUCP_008649	XLOC_048284	--	TUCP	21.5564	20.7469	24.9077	16.7397	45.5039	10.7032
TUCP_000263	XLOC_001946	--	TUCP	15.9375	4.62913	57.8904	20.709	5.63057	35.3456
LNC_026427	XLOC_045482	--	intronic_lncRNA	55.5625	4.68095	0	0.016553	79.8551	0
LNC_013946	XLOC_024112	--	intronic_lncRNA	0	140.113	0	0	0	0
TUCP_000636	XLOC_004395	--	TUCP	36.7095	36.0154	3.72056	27.6078	26.3135	9.72347
LNC_001499	XLOC_002598	--	intronic_lncRNA	34.4138	36.8215	2.94116	50.3536	4.47685	11.0145
TUCP_008998	XLOC_050612	--	TUCP	3.27636	17.1899	58.3255	11.7303	0	49.4163
LNC_014974	XLOC_025836	--	intronic_lncRNA	19.871	31.5593	10.6175	28.3627	25.9291	23.5902
TUCP_004265	XLOC_024168	--	TUCP	24.101	53.5637	16.3924	12.2848	0	33.5454
LNC_026149	XLOC_045031	--	intronic_lncRNA	0	67.0016	29.8082	13.968	11.0555	17.9835
LNC_020094	XLOC_034532	--	intronic_lncRNA	15.287	12.3069	24.8418	54.4846	17.3835	15.4224
TUCP_007053	XLOC_039986	--	TUCP	36.9119	31.8933	16.3777	0	28.2112	26.3077
LNC_015403	XLOC_026696	--	lincRNA	43.2021	41.0715	7.60617	0	32.6699	15.112
ENSBTAT00000086703	ENSBTAG00000015388	RPL18	protein_coding	4.55021	13.9688	12.9854	98.2964	7.22074	2.52042
TUCP_005232	XLOC_029191	--	TUCP	67.3503	48.4566	0	0	0.187879	23.5055
TUCP_005144	XLOC_028652	--	TUCP	5.40629	28.3364	20.8743	38.3795	46.4784	0.000399
LNC_011410	XLOC_020091	--	intronic_lncRNA	30.0383	11.9722	19.5892	57.5837	9.13872	11.1169
LNC_029289	XLOC_050595	--	intronic_lncRNA	32.82	10.7271	23.6518	19.5051	49.8651	2.71564
ENSBTAT00000032937	ENSBTAG00000012697	PGAM1	protein_coding	2.44541	27.2054	47.0436	13.2708	42.4311	6.73226
LNC_011438	XLOC_020139	--	intronic_lncRNA	21.5987	14.4273	46.7189	0	55.1435	1.13606
TUCP_007465	XLOC_041999	--	TUCP	112.201	1.0285	0	0	0	25.7754
ENSBTAT00000023087	ENSBTAG00000017363	SAT1	protein_coding	14.5061	56.1117	25.7768	6.21942	23.6602	12.7257
LNC_011439	XLOC_020139	--	intronic_lncRNA	30.6662	100.265	0	7.31051	0	0.721106
LNC_023543	XLOC_040531	--	intronic_lncRNA	0.733916	0.701547	53.7129	2.10685	37.4424	44.1747
LNC_020192	XLOC_034809	--	intronic_lncRNA	44.8462	6.7677	11.7488	17.3169	54.2518	3.93702
LNC_014675	XLOC_025309	--	intronic_lncRNA	78.6381	9.63751	42.8235	0	2.65304	5.01875
TUCP_006178	XLOC_034432	--	TUCP	15.2448	22.43	36.145	2.68423	41.0241	21.1828
TUCP_002529	XLOC_015381	--	TUCP	0	0	0	138.607	0	0
LNC_007439	XLOC_013034	--	intronic_lncRNA	28.6207	19.8578	27.7441	14.7145	21.9236	25.718
TUCP_002806	XLOC_016776	--	TUCP	26.22	33.4137	2.62401	12.2008	28.811	35.252
ENSBTAT00000017097	ENSBTAG00000012865	DEK	protein_coding	22.4921	33.2252	29.7255	13.7408	22.1723	17.1488
LNC_030798	XLOC_053955	--	antisense_lncRNA	0	24.7583	5.14238	69.9099	23.4766	15.1767
LNC_002376	XLOC_004203	--	intronic_lncRNA	79.1484	14.5083	2.17773	30.7686	11.8284	0
TUCP_003514	XLOC_020405	--	TUCP	47.6404	27.1145	20.6387	0	38.7903	4.14243
LNC_001479	XLOC_002577	--	antisense_lncRNA	10.5265	38.3818	20.4064	0.425674	44.5555	23.9861
TUCP_002460	XLOC_014950	--	TUCP	34.2313	45.5146	2.1983	11.8069	42.3621	2.14751
TUCP_008023	XLOC_045425	--	TUCP	24.9715	27.3266	38.4912	0	33.0811	14.3901
LNC_009483	XLOC_016537	--	intronic_lncRNA	38.4361	29.1564	4.69151	9.34689	26.2664	30.3531
ENSBTAT00000052059	ENSBTAG00000007606	HNRNPU	protein_coding	7.56329	34.133	53.0422	5.13151	21.8779	16.4166
TUCP_003108	XLOC_018435	--	TUCP	0	6.2161	28.9134	45.6023	46.1157	11.2766
LNC_008858	XLOC_015519	--	intronic_lncRNA	40.6211	0	42.4207	0	8.86223	46.2047
TUCP_001078	XLOC_006866	--	TUCP	34.1415	57.6419	21.2906	10.0881	0	14.5921
LNC_006659	XLOC_011416	--	lincRNA	0.954819	1.60392	8.48173	41.8419	75.8763	8.95621
LNC_030245	XLOC_052821	--	intronic_lncRNA	26.1393	25.4758	5.29939	48.7327	13.6578	18.2594
LNC_025879	XLOC_044509	--	intronic_lncRNA	27.9626	37.4472	35.5333	8.38818	7.00186	21.1006
TUCP_000877	XLOC_005662	--	TUCP	12.8408	38.1913	47.1667	2.27696	28.2711	8.68013
LNC_004015	XLOC_006883	--	intronic_lncRNA	78.5143	35.3683	0	0	0	23.5326
LNC_031114	XLOC_054599	--	intronic_lncRNA	28.175	29.2234	15.5023	15.5942	18.9603	29.9313
TUCP_006008	XLOC_033412	--	TUCP	2.38891	46.8793	3.12345	47.9902	36.9881	0
LNC_017981	XLOC_031017	--	intronic_lncRNA	24.2788	22.2393	43.9982	15.0999	18.4737	13.2477
LNC_016853	XLOC_029081	--	intronic_lncRNA	7.17725	34.9587	38.4144	0	41.5558	15.1358
ENSBTAT00000000791	ENSBTAG00000000599	CCNI	protein_coding	11.5405	36.1434	39.9058	10.7203	29.2846	9.62212
LNC_015032	XLOC_025966	--	intronic_lncRNA	72.7459	0	0	0	63.7562	0.540662
LNC_018099	XLOC_031141	--	intronic_lncRNA	20.0444	38.9198	29.2629	0	37.9158	10.8615
LNC_007414	XLOC_013005	--	intronic_lncRNA	33.6657	0	48.3327	7.27516	26.5202	21.1795
LNC_016607	XLOC_028714	--	intronic_lncRNA	31.0374	29.8925	26.0503	18.7088	16.2978	14.9685
LNC_011732	XLOC_020482	--	intronic_lncRNA	0	73.0599	0	61.5748	2.12648	0.154682
TUCP_008945	XLOC_050388	--	TUCP	18.7481	31.5754	21.7598	41.8718	13.6438	9.16966
ENSBTAT00000027670	ENSBTAG00000020764	CNN2	protein_coding	13.3654	33.5088	30.3088	14.0198	38.9053	6.65606
ENSBTAT00000019791	ENSBTAG00000014862	-	protein_coding	26.4725	8.54213	15.089	37.0134	28.8697	20.7466
LNC_008804	XLOC_015431	--	intronic_lncRNA	26.0565	7.25307	7.91295	17.054	62.8029	15.5616
LNC_008332	XLOC_014590	--	intronic_lncRNA	23.9363	10.8295	21.0693	30.946	40.9337	8.89711
LNC_027258	XLOC_046896	--	intronic_lncRNA	136.552	0	0	0	0	0
LNC_004265	XLOC_007360	--	intronic_lncRNA	34.8193	12.8098	32.9755	7.50162	31.8231	16.6082
LNC_007832	XLOC_013792	--	intronic_lncRNA	53.9673	29.7843	1.08811	7.29675	34.0641	10.3302
ENSBTAT00000019596	ENSBTAG00000014724	EIF4A2	protein_coding	27.2116	21.3766	39.3803	4.04406	24.3446	20.1288
LNC_023276	XLOC_040092	--	intronic_lncRNA	26.0367	21.4198	28.8872	13.1059	33.7085	13.3259
LNC_016396	XLOC_028322	--	intronic_lncRNA	65.7679	41.385	0	13.2447	0	16.0535
LNC_009028	XLOC_015852	--	intronic_lncRNA	51.0058	7.52292	25.9162	0	23.6138	28.371
TUCP_009015	XLOC_050825	--	TUCP	11.3952	37.9783	38.7475	11.5741	29.8719	6.85619
LNC_019523	XLOC_033640	--	intronic_lncRNA	35.5191	19.4729	24.497	6.00136	34.5689	16.3462
TUCP_000228	XLOC_001661	--	TUCP	31.8433	33.9922	57.0484	3.51614	4.10494	5.58548
LNC_020231	XLOC_034889	--	intronic_lncRNA	0	29.4992	17.0879	17.0871	50.7209	21.6697
ENSBTAT00000017411	ENSBTAG00000013096	UNC119	protein_coding	0	55.5631	41.6225	0	34.1869	4.68588
LNC_004115	XLOC_007011	--	intronic_lncRNA	5.02415	52.1789	25.6777	0	36.2621	16.8701
TUCP_003337	XLOC_019694	--	TUCP	2.26526	56.2275	17.9484	0	48.0374	11.5312
TUCP_006634	XLOC_036978	--	TUCP	35.1548	20.2271	21.0834	12.6558	34.723	12.1378
LNC_006978	XLOC_012083	--	intronic_lncRNA	0	23.8772	0	0	111.913	0.134319
[truncated: 51,313 more rows]

## Sheet: E
Differential expression of Ensembl transcripts between D30 and D250 samples
Transcript_id	Gene_id	Gene_name	D30_FPKM	D250_FPKM	log2 (foldchange)	P value
ENSBTAT00000079388	ENSBTAG00000018165	RIPOR2	8.03899	0	Inf	0.00275096
ENSBTAT00000068488	ENSBTAG00000020313	FNBP1	0	4.0638	-Inf	0.00302993
ENSBTAT00000072874	ENSBTAG00000001657	PICALM	0	8.55414	-Inf	0.00663238
ENSBTAT00000033730	ENSBTAG00000002096	FCGR3A	25.6032	0	Inf	0.0120361
ENSBTAT00000079874	ENSBTAG00000008570	RPS14	0	11.7494	-Inf	0.0120727
ENSBTAT00000004188	ENSBTAG00000003228	RPL3	0	110.042	-Inf	0.0126453
ENSBTAT00000075091	ENSBTAG00000016457	FXR1	9.37407	0.00949267	9.94765	0.013557
ENSBTAT00000072703	ENSBTAG00000018165	RIPOR2	0	7.43051	-Inf	0.0146034
ENSBTAT00000072753	ENSBTAG00000003808	HDAC9	0	2.43519	-Inf	0.0153093
ENSBTAT00000009073	ENSBTAG00000006910	ASRGL1	0	16.6005	-Inf	0.0175868
ENSBTAT00000034583	ENSBTAG00000016525	ITGA1	0	1.9325	-Inf	0.0175879
ENSBTAT00000081082	ENSBTAG00000006702	EIF3E	0	7.31819	-Inf	0.017951
ENSBTAT00000077750	ENSBTAG00000014609	PPP1R12A	5.95158	0	Inf	0.0202784
ENSBTAT00000082552	ENSBTAG00000014804	HNRNPDL	12.2236	0	Inf	0.021535
ENSBTAT00000084556	ENSBTAG00000048271	MICAL3	0	1.19265	-Inf	0.0221087
ENSBTAT00000077833	ENSBTAG00000009757	RPSA	0	5.50736	-Inf	0.0237824
ENSBTAT00000063214	ENSBTAG00000047930	UBE2E2	16.8115	0	Inf	0.0249446
ENSBTAT00000030958	ENSBTAG00000008696	FAM120A	0	2.40715	-Inf	0.0255684
ENSBTAT00000079788	ENSBTAG00000014074	SNX13	0	1.82738	-Inf	0.027776
ENSBTAT00000082646	ENSBTAG00000014609	PPP1R12A	0	3.26356	-Inf	0.0279504
ENSBTAT00000077501	ENSBTAG00000018097	PARN	0	2.02114	-Inf	0.0303518
ENSBTAT00000026895	ENSBTAG00000020192	PPP2R5C	0	3.53276	-Inf	0.0305105
ENSBTAT00000081747	ENSBTAG00000012594	MRPS6	0	6.62125	-Inf	0.0311281
ENSBTAT00000009769	ENSBTAG00000007422	TRAPPC11	0	1.54976	-Inf	0.0324294
ENSBTAT00000019451	ENSBTAG00000014607	EXOSC4	11.1563	0	Inf	0.0329278
ENSBTAT00000006947	ENSBTAG00000005280	ADA	9.72948	0	Inf	0.0368022
ENSBTAT00000071569	ENSBTAG00000014423	RPL22	0	16.159	-Inf	0.0374254
ENSBTAT00000073297	ENSBTAG00000001600	DCUN1D4	0.0149843	3.32337	-7.79305	0.041546
ENSBTAT00000067802	ENSBTAG00000010347	EZR	0	5.82578	-Inf	0.0438919
ENSBTAT00000002792	ENSBTAG00000021222	ZNF771	6.05263	0	Inf	0.0454078
ENSBTAT00000024852	ENSBTAG00000039246	TRIM11	4.28237	0	Inf	0.0454721
ENSBTAT00000080087	ENSBTAG00000005726	HNRNPA2B1	0.278261	19.1715	-6.10638	0.0489519
ENSBTAT00000074175	ENSBTAG00000047274	KIF21B	0	4.06146	-Inf	0.0552804
ENSBTAT00000086663	ENSBTAG00000005326	CSNK1A1	0	8.00082	-Inf	0.0557646
ENSBTAT00000074076	ENSBTAG00000004368	NFATC3	0	2.52872	-Inf	0.0568854
ENSBTAT00000083854	ENSBTAG00000021093	RPS16	0.285426	18.6252	-6.028	0.0574024
ENSBTAT00000044684	ENSBTAG00000040169	-	0	1.52506	-Inf	0.0581527
ENSBTAT00000067155	ENSBTAG00000012927	ALDOA	0.0589833	4.6413	-6.29808	0.0620957
ENSBTAT00000013326	ENSBTAG00000010101	BYSL	0	2.59789	-Inf	0.0635381
ENSBTAT00000028792	ENSBTAG00000021606	ERCC8	4.88447	0	Inf	0.0637466
ENSBTAT00000078526	ENSBTAG00000004907	MINK1	2.13816	0	Inf	0.063897
ENSBTAT00000072569	ENSBTAG00000010663	ADAM15	3.68805	0	Inf	0.0655289
ENSBTAT00000012866	ENSBTAG00000009757	RPSA	0	10.6796	-Inf	0.0671188
ENSBTAT00000020250	ENSBTAG00000015220	AGO4	0	2.87204	-Inf	0.0671578
ENSBTAT00000079132	ENSBTAG00000011511	-	0	3.33723	-Inf	0.0686502
ENSBTAT00000086357	ENSBTAG00000030965	MCM7	3.34765	0	Inf	0.0686672
ENSBTAT00000081287	ENSBTAG00000011236	STX11	9.13011	0.229532	5.31387	0.0713217
ENSBTAT00000069334	ENSBTAG00000011190	FLNA	0	0.47262	-Inf	0.0733133
ENSBTAT00000069646	ENSBTAG00000004604	CCDC124	7.98309	0	Inf	0.0740029
ENSBTAT00000055755	ENSBTAG00000021313	RUNDC3B	1.40815	0	Inf	0.0747396
ENSBTAT00000014194	ENSBTAG00000010721	MCM3	1.72675	0	Inf	0.0755405
ENSBTAT00000084367	ENSBTAG00000006995	SPTBN1	0	2.07179	-Inf	0.0767385
ENSBTAT00000035518	ENSBTAG00000021677	TRIM37	0	1.12081	-Inf	0.0768305
ENSBTAT00000082305	ENSBTAG00000018270	NFATC2	5.54782	0	Inf	0.0792349
ENSBTAT00000006573	ENSBTAG00000004992	TNPO3	1.62257	0	Inf	0.0812645
ENSBTAT00000086866	ENSBTAG00000023745	BANP	1.95033	0	Inf	0.0815101
ENSBTAT00000082297	ENSBTAG00000012067	EPG5	0	0.562761	-Inf	0.0815661
ENSBTAT00000027875	ENSBTAG00000020927	HSD17B8	0	6.42183	-Inf	0.0827606
ENSBTAT00000076936	ENSBTAG00000013669	KIF22	0	2.55795	-Inf	0.0833012
ENSBTAT00000033154	ENSBTAG00000013290	DYSF	0.756059	0	Inf	0.0860103
ENSBTAT00000001974	ENSBTAG00000001509	ELK3	2.44048	0	Inf	0.0874389
ENSBTAT00000016693	ENSBTAG00000012575	MAEA	5.75826	0.0800367	6.16883	0.0878198
ENSBTAT00000071217	ENSBTAG00000007988	STX2	4.03565	0	Inf	0.0892281
ENSBTAT00000045206	ENSBTAG00000012385	NFX1	0	1.18494	-Inf	0.0900799
ENSBTAT00000086549	ENSBTAG00000021262	SNRPD3	5.05624	0	Inf	0.0925363
ENSBTAT00000075534	ENSBTAG00000002539	TRIOBP	3.48003	0	Inf	0.0927065
ENSBTAT00000036525	ENSBTAG00000012382	KCTD9	0	2.93693	-Inf	0.0948027
ENSBTAT00000066209	ENSBTAG00000045828	PTBP1	0	4.68959	-Inf	0.0949925
ENSBTAT00000073106	ENSBTAG00000019888	HIRA	1.23877	0	Inf	0.0966218
ENSBTAT00000075530	ENSBTAG00000018513	FHL1	0	3.42008	-Inf	0.0968979
ENSBTAT00000072815	ENSBTAG00000001470	DTX2	3.45976	0	Inf	0.0989981
ENSBTAT00000023208	ENSBTAG00000017460	PRORSD1	2.99276	0	Inf	0.101269
ENSBTAT00000027296	ENSBTAG00000020485	ARRB1	3.75518	0	Inf	0.102324
ENSBTAT00000079626	ENSBTAG00000005211	RPL4	0	7.29567	-Inf	0.102708
ENSBTAT00000010016	ENSBTAG00000007617	TERF2	0	1.34317	-Inf	0.104667
ENSBTAT00000065641	ENSBTAG00000013689	MCTP2	0	1.3475	-Inf	0.104755
ENSBTAT00000077664	ENSBTAG00000044044	CLOCK	0	1.45239	-Inf	0.10652
ENSBTAT00000019034	ENSBTAG00000014314	HPS1	2.81957	0	Inf	0.108034
ENSBTAT00000006307	ENSBTAG00000004803	NTAN1	12.2764	0	Inf	0.109231
ENSBTAT00000073664	ENSBTAG00000006751	TENT2	4.55694	0	Inf	0.10944
ENSBTAT00000086683	ENSBTAG00000030962	EEFSEC	3.1875	0	Inf	0.109577
ENSBTAT00000077299	ENSBTAG00000001890	RUBCN	0	2.17703	-Inf	0.113979
ENSBTAT00000026694	ENSBTAG00000032021	RALB	5.99323	0	Inf	0.115803
ENSBTAT00000070039	ENSBTAG00000001114	PRKD3	0.409511	6.29989	-3.94335	0.116501
ENSBTAT00000023704	ENSBTAG00000002361	TMCC2	13.5645	0.346401	5.29125	0.116766
ENSBTAT00000071948	ENSBTAG00000015044	CARD10	0.929255	0	Inf	0.117206
ENSBTAT00000033539	ENSBTAG00000009698	ABCD3	0.0588387	2.86472	-5.60548	0.117326
ENSBTAT00000010224	ENSBTAG00000007776	BRPF1	0.955927	0	Inf	0.118129
ENSBTAT00000023162	ENSBTAG00000017423	TMEM214	2.50427	0	Inf	0.118547
ENSBTAT00000000526	ENSBTAG00000000409	CDC40	0	1.31852	-Inf	0.120073
ENSBTAT00000005331	ENSBTAG00000004080	TIAL1	4.08618	0	Inf	0.121754
ENSBTAT00000067800	ENSBTAG00000010577	PAICS	3.8344	0	Inf	0.122236
ENSBTAT00000080663	ENSBTAG00000000539	LRRC28	3.5075	0	Inf	0.125164
ENSBTAT00000081408	ENSBTAG00000003168	HNRNPUL1	0	3.65774	-Inf	0.125765
ENSBTAT00000026769	ENSBTAG00000020093	CUL4A	1.52474	0	Inf	0.127986
ENSBTAT00000033330	ENSBTAG00000000771	DNAJB6	0	7.7282	-Inf	0.128544
ENSBTAT00000014187	ENSBTAG00000010715	MRPL37	0	3.06811	-Inf	0.129205
ENSBTAT00000073210	ENSBTAG00000014608	KDM1B	0	2.15786	-Inf	0.129674
ENSBTAT00000076615	ENSBTAG00000014295	CAPZA1	0	3.0725	-Inf	0.129953
ENSBTAT00000042719	ENSBTAG00000024275	XRCC4	0	2.97889	-Inf	0.131747
ENSBTAT00000082725	ENSBTAG00000009611	PHF21A	4.61313	0	Inf	0.132246
ENSBTAT00000021035	ENSBTAG00000015836	-	2.49607	0	Inf	0.133605
ENSBTAT00000082938	ENSBTAG00000032905	RMDN2	3.32092	0	Inf	0.134462
ENSBTAT00000084341	ENSBTAG00000006776	KIAA0930	4.2925	0	Inf	0.134644
ENSBTAT00000070034	ENSBTAG00000039784	PRR5	3.65778	0	Inf	0.134897
ENSBTAT00000009020	ENSBTAG00000040151	GCH1	3.91079	0	Inf	0.135162
ENSBTAT00000024225	ENSBTAG00000054131	TWF2	10.0149	0.088688	6.81919	0.136581
ENSBTAT00000078970	ENSBTAG00000014643	EEF1D	25.5274	0.337045	6.24296	0.137564
ENSBTAT00000071428	ENSBTAG00000013264	RPS24	19.4332	136.107	-2.80814	0.138122
ENSBTAT00000069083	ENSBTAG00000030369	IFFO1	0	5.99675	-Inf	0.139549
ENSBTAT00000049768	ENSBTAG00000018857	RAB4A	0	3.84276	-Inf	0.139864
ENSBTAT00000033464	ENSBTAG00000003697	TARDBP	3.72441	0	Inf	0.140385
ENSBTAT00000055258	ENSBTAG00000015308	SMARCE1	0	3.28104	-Inf	0.141164
ENSBTAT00000074391	ENSBTAG00000016345	IL2RB	3.30112	0.0908437	5.18343	0.141669
ENSBTAT00000004334	ENSBTAG00000003340	HDDC2	0	2.55662	-Inf	0.141921
ENSBTAT00000020574	ENSBTAG00000015482	ANKRD13C	0	0.643691	-Inf	0.142752
ENSBTAT00000085524	ENSBTAG00000008994	FPGS	1.12351	0	Inf	0.143349
ENSBTAT00000028862	ENSBTAG00000021658	GRASP	2.82528	0	Inf	0.143442
ENSBTAT00000085028	ENSBTAG00000000415	ERBIN	0	1.64364	-Inf	0.143811
ENSBTAT00000030664	ENSBTAG00000022632	TCTA	4.067	0	Inf	0.144679
ENSBTAT00000002262	ENSBTAG00000001727	PRXL2B	4.23824	0	Inf	0.144809
ENSBTAT00000086647	ENSBTAG00000004777	S100B	9.11499	0.326509	4.80305	0.144853
ENSBTAT00000040146	ENSBTAG00000007153	C1QA	0	9.06907	-Inf	0.145348
ENSBTAT00000001863	ENSBTAG00000001420	ABHD12	3.26951	0	Inf	0.14541
ENSBTAT00000049751	ENSBTAG00000035265	TMEM192	0	2.18584	-Inf	0.145461
ENSBTAT00000075642	ENSBTAG00000003218	RAB28	0.235777	6.5756	-4.80163	0.146322
ENSBTAT00000013357	ENSBTAG00000010120	HERC3	0	0.565304	-Inf	0.148435
ENSBTAT00000063150	ENSBTAG00000004054	PAPOLA	0	1.66265	-Inf	0.150123
ENSBTAT00000004667	ENSBTAG00000003587	ELL	1.32254	0	Inf	0.151044
ENSBTAT00000022616	ENSBTAG00000017007	TRIB3	3.06429	0	Inf	0.152554
ENSBTAT00000071673	ENSBTAG00000037413	TMEM164	0.046722	1.70586	-5.19025	0.152627
ENSBTAT00000050636	ENSBTAG00000007323	CPSF6	0	4.66944	-Inf	0.153655
ENSBTAT00000006432	ENSBTAG00000001785	TGM3	2.29852	0	Inf	0.1542
ENSBTAT00000006581	ENSBTAG00000004999	RESF1	0	0.999392	-Inf	0.154787
ENSBTAT00000073712	ENSBTAG00000020308	EIF4G2	19.4506	0.997452	4.28543	0.157006
ENSBTAT00000077811	ENSBTAG00000011155	PUM2	0	1.46712	-Inf	0.158071
ENSBTAT00000009284	ENSBTAG00000007061	PPP2R5B	2.23286	0	Inf	0.159587
ENSBTAT00000066524	ENSBTAG00000040398	KIAA1211	0	0.766808	-Inf	0.159768
ENSBTAT00000031564	ENSBTAG00000019387	NIFK	0	3.13648	-Inf	0.161115
ENSBTAT00000061481	ENSBTAG00000020367	SLC30A9	0.019535	1.35815	-6.11943	0.162411
ENSBTAT00000087507	ENSBTAG00000016211	GCDH	2.34325	0	Inf	0.162681
ENSBTAT00000066573	ENSBTAG00000005373	TPM1	0	1.92376	-Inf	0.163485
ENSBTAT00000083501	ENSBTAG00000053497	GNLY	0	6.10206	-Inf	0.163712
ENSBTAT00000074017	ENSBTAG00000049782	-	0.141724	3.94813	-4.80001	0.164246
ENSBTAT00000048333	ENSBTAG00000020194	FGF13	2.42025	0	Inf	0.164382
ENSBTAT00000072151	ENSBTAG00000017112	CDYL2	2.47326	0	Inf	0.164652
ENSBTAT00000065179	ENSBTAG00000017776	CHD2	0	1.79725	-Inf	0.16659
ENSBTAT00000073368	ENSBTAG00000052525	CHCHD5	8.80758	0	Inf	0.166922
ENSBTAT00000055396	ENSBTAG00000038831	PHYHD1	3.95905	0	Inf	0.167543
ENSBTAT00000029894	ENSBTAG00000022160	NAP1L4	0	1.57129	-Inf	0.167689
ENSBTAT00000080633	ENSBTAG00000025398	-	0.963528	9.03287	-3.22879	0.168115
ENSBTAT00000079447	ENSBTAG00000003077	DPF2	0.419227	4.51969	-3.43042	0.168376
ENSBTAT00000003427	ENSBTAG00000002643	VPS52	1.83166	0	Inf	0.169206
ENSBTAT00000003167	ENSBTAG00000031363	TLE5	3.85025	0	Inf	0.170269
ENSBTAT00000063112	ENSBTAG00000025817	BORCS8	7.03753	0	Inf	0.17203
ENSBTAT00000018538	ENSBTAG00000013949	AHCTF1	0.712264	0	Inf	0.172184
ENSBTAT00000020807	ENSBTAG00000015667	TMEM127	3.15278	0	Inf	0.172583
ENSBTAT00000015581	ENSBTAG00000006982	RAB5C	10.6574	0	Inf	0.174973
ENSBTAT00000070879	ENSBTAG00000049339	-	0.00732267	1.0293	-7.13508	0.176043
ENSBTAT00000014922	ENSBTAG00000011236	STX11	0.031342	8.28368	-8.04603	0.176904
ENSBTAT00000086942	ENSBTAG00000030453	ZC3H14	0	2.46894	-Inf	0.178151
ENSBTAT00000002946	ENSBTAG00000002283	FZD7	0.009017	1.76826	-7.61547	0.178275
ENSBTAT00000038306	ENSBTAG00000007213	SIRPA	0.00277233	1.30696	-8.8809	0.179054
ENSBTAT00000065645	ENSBTAG00000045931	MAGT1	0	0.489918	-Inf	0.179548
ENSBTAT00000076421	ENSBTAG00000031441	FXYD5	1.83449	0	Inf	0.180387
ENSBTAT00000020099	ENSBTAG00000015104	CCDC28B	6.11452	0	Inf	0.18059
ENSBTAT00000009563	ENSBTAG00000007272	ATP6V0A2	0	0.395435	-Inf	0.18111
ENSBTAT00000028425	ENSBTAG00000021319	MFF	0	3.67376	-Inf	0.181783
ENSBTAT00000027587	ENSBTAG00000020700	CLCN6	0	0.775596	-Inf	0.182084
ENSBTAT00000019969	ENSBTAG00000015002	POLR2I	0	3.41903	-Inf	0.182835
ENSBTAT00000006825	ENSBTAG00000005181	SYS1	5.33296	0	Inf	0.183612
ENSBTAT00000077223	ENSBTAG00000011155	PUM2	0	1.30143	-Inf	0.18368
ENSBTAT00000071125	ENSBTAG00000002810	ZNF777	0.703647	0	Inf	0.18409
ENSBTAT00000052928	ENSBTAG00000012476	NRBF2	0.057149	2.93377	-5.68188	0.184789
ENSBTAT00000066155	ENSBTAG00000048135	-	6.83535	0.062607	6.77055	0.185242
ENSBTAT00000084701	ENSBTAG00000009632	LARP7	0	2.16335	-Inf	0.185853
ENSBTAT00000024344	ENSBTAG00000018291	C11H2orf68	3.12135	0	Inf	0.185985
ENSBTAT00000071097	ENSBTAG00000045828	PTBP1	7.38351	0.456974	4.01412	0.186162
ENSBTAT00000025255	ENSBTAG00000018973	COPS3	4.00151	0	Inf	0.186181
ENSBTAT00000001520	ENSBTAG00000001142	GNE	0.181239	1.79008	-3.30406	0.186429
ENSBTAT00000082622	ENSBTAG00000038756	GLB1L3	0	2.419	-Inf	0.186444
ENSBTAT00000071732	ENSBTAG00000024603	NCOR2	0.973536	0	Inf	0.188032
ENSBTAT00000013177	ENSBTAG00000009995	CPEB4	0.003817	1.63385	-8.74162	0.188032
ENSBTAT00000019892	ENSBTAG00000014944	TBXA2R	2.46974	0	Inf	0.188424
ENSBTAT00000074772	ENSBTAG00000000099	CERS2	2.57497	0	Inf	0.189338
ENSBTAT00000019737	ENSBTAG00000014821	SLC7A7	0.981986	0	Inf	0.189516
ENSBTAT00000076791	ENSBTAG00000014515	RFC1	0.000531333	1.56885	-11.5278	0.189714
ENSBTAT00000021978	ENSBTAG00000016526	PIH1D1	4.14814	0	Inf	0.190587
ENSBTAT00000015911	ENSBTAG00000011990	ALOX15	0	1.61723	-Inf	0.191122
ENSBTAT00000002366	ENSBTAG00000001810	SCAF11	0	0.675647	-Inf	0.193473
ENSBTAT00000065626	ENSBTAG00000046301	ZNF445	1.61434	0	Inf	0.193704
ENSBTAT00000061104	ENSBTAG00000047287	2021-03-01	0	1.41661	-Inf	0.194109
ENSBTAT00000055368	ENSBTAG00000020796	UBE2D1	0	0.88232	-Inf	0.1949
ENSBTAT00000025640	ENSBTAG00000013982	UACA	0	1.07114	-Inf	0.195691
ENSBTAT00000080385	ENSBTAG00000009554	EHBP1L1	0.64293	0	Inf	0.195731
ENSBTAT00000052671	ENSBTAG00000020279	-	0.731005	0	Inf	0.195998
ENSBTAT00000020307	ENSBTAG00000015264	ITGAE	0	0.897596	-Inf	0.196433
ENSBTAT00000073116	ENSBTAG00000003450	ATP6V1H	1.7133	0	Inf	0.196708
ENSBTAT00000080303	ENSBTAG00000053198	-	17.7016	129.039	-2.86586	0.196964
ENSBTAT00000067986	ENSBTAG00000008921	NEXN	0	1.28648	-Inf	0.197491
ENSBTAT00000002542	ENSBTAG00000001956	HINT3	0	1.09531	-Inf	0.198933
ENSBTAT00000011424	ENSBTAG00000008664	EIF2B2	0	2.70149	-Inf	0.199798
ENSBTAT00000063404	ENSBTAG00000010083	HADHB	0	1.72263	-Inf	0.199839
ENSBTAT00000015578	ENSBTAG00000011729	STARD3	1.66933	0	Inf	0.200823
ENSBTAT00000083805	ENSBTAG00000045877	TSC22D3	2.67903	0	Inf	0.200954
ENSBTAT00000023735	ENSBTAG00000017856	TSTD1	0	14.5353	-Inf	0.200984
ENSBTAT00000072491	ENSBTAG00000000672	OTULINL	0	0.489943	-Inf	0.201401
ENSBTAT00000071764	ENSBTAG00000011190	FLNA	0.514212	0	Inf	0.201861
ENSBTAT00000014227	ENSBTAG00000010737	CDK11B	0	2.68026	-Inf	0.20266
ENSBTAT00000002005	ENSBTAG00000013238	CDK12	0.419991	0	Inf	0.202669
ENSBTAT00000074976	ENSBTAG00000001632	NBR1	0.991213	0	Inf	0.202977
ENSBTAT00000073708	ENSBTAG00000018278	ATP5PO	9.59001	0	Inf	0.203785
ENSBTAT00000082422	ENSBTAG00000000736	LRP8	1.00223	0	Inf	0.20401
ENSBTAT00000061398	ENSBTAG00000016316	ZZEF1	0.621042	0.00534	6.86171	0.204334
ENSBTAT00000017430	ENSBTAG00000013113	VDAC1	4.70457	0	Inf	0.204442
ENSBTAT00000000341	ENSBTAG00000000274	YKT6	4.11313	0.133926	4.94073	0.204808
ENSBTAT00000069137	ENSBTAG00000005354	LRRFIP1	0	1.55405	-Inf	0.206332
ENSBTAT00000067651	ENSBTAG00000055082	COX6B1	9.47992	0	Inf	0.20676
ENSBTAT00000007480	ENSBTAG00000005695	NUDT6	0	0.533725	-Inf	0.209598
ENSBTAT00000020092	ENSBTAG00000015099	RPL26L1	0	5.48466	-Inf	0.209714
ENSBTAT00000043199	ENSBTAG00000030584	SLC35A4	4.5861	0.170056	4.75318	0.210307
ENSBTAT00000023945	ENSBTAG00000017996	EGLN2	3.97468	0.0764173	5.7008	0.212083
ENSBTAT00000069775	ENSBTAG00000019983	ASXL2	0.223424	3.13862	-3.81227	0.212342
ENSBTAT00000044775	ENSBTAG00000031583	NUPR2	7.67037	0	Inf	0.212949
ENSBTAT00000039896	ENSBTAG00000027694	TTC30A	1.55182	0	Inf	0.212983
ENSBTAT00000004608	ENSBTAG00000003544	S1PR5	0.0106087	1.92119	-7.50061	0.213561
ENSBTAT00000034838	ENSBTAG00000030591	CWC25	0	2.06046	-Inf	0.213946
ENSBTAT00000017269	ENSBTAG00000012988	COG4	2.47842	0.015176	7.35148	0.214406
ENSBTAT00000016674	ENSBTAG00000012562	RNF26	3.11006	0.0306667	6.66412	0.214547
ENSBTAT00000009713	ENSBTAG00000007388	ZC3H12D	1.06423	0	Inf	0.214988
ENSBTAT00000069206	ENSBTAG00000002098	CDC34	1.17056	0	Inf	0.215717
ENSBTAT00000001831	ENSBTAG00000001393	MTF2	0	0.795751	-Inf	0.215855
ENSBTAT00000007189	ENSBTAG00000005465	NDUFA9	0	2.51018	-Inf	0.215938
ENSBTAT00000070605	ENSBTAG00000053588	WDTC1	0	1.26852	-Inf	0.216862
ENSBTAT00000077052	ENSBTAG00000016533	FOXP1	0	3.33569	-Inf	0.217125
ENSBTAT00000026621	ENSBTAG00000019986	CSNK1D	2.11568	0	Inf	0.218107
ENSBTAT00000080815	ENSBTAG00000001775	RINL	0.092048	2.0918	-4.50621	0.218308
ENSBTAT00000014258	ENSBTAG00000010772	TPGS1	5.75892	0.0212933	8.07925	0.220067
ENSBTAT00000084115	ENSBTAG00000009426	EZH2	0	2.01923	-Inf	0.220544
ENSBTAT00000018273	ENSBTAG00000013753	DDRGK1	0	3.59679	-Inf	0.221179
ENSBTAT00000080478	ENSBTAG00000017179	USP12	1.76741	0	Inf	0.222312
ENSBTAT00000018778	ENSBTAG00000014130	MGC148714	2.15642	21.7039	-3.33124	0.222499
ENSBTAT00000064314	ENSBTAG00000011351	TMEM259	1.55772	0	Inf	0.22272
ENSBTAT00000086426	ENSBTAG00000009167	SLC15A4	2.83663	0.115655	4.61628	0.222895
ENSBTAT00000077212	ENSBTAG00000005483	ESYT2	6.10755	0.23018	4.72976	0.222895
ENSBTAT00000005970	ENSBTAG00000004540	NUB1	3.59137	0	Inf	0.223039
ENSBTAT00000008833	ENSBTAG00000006716	PTGS1	0	1.48904	-Inf	0.224155
ENSBTAT00000005257	ENSBTAG00000004024	UBE2Q2	0.88725	0	Inf	0.22426
ENSBTAT00000077677	ENSBTAG00000044077	POLR3G	0	2.42463	-Inf	0.224709
ENSBTAT00000011645	ENSBTAG00000008844	EXTL3	0.0227563	1.66016	-6.18891	0.226098
ENSBTAT00000075085	ENSBTAG00000000149	USP40	0.132781	1.64439	-3.63044	0.226239
ENSBTAT00000077376	ENSBTAG00000013949	AHCTF1	0.00672	0.580105	-6.43171	0.226466
ENSBTAT00000028134	ENSBTAG00000021116	EXOC6	0	0.716536	-Inf	0.226503
ENSBTAT00000048817	ENSBTAG00000005456	TTK	0	1.31913	-Inf	0.227458
ENSBTAT00000048357	ENSBTAG00000014262	BZW2	0.0715333	2.68579	-5.23059	0.227519
ENSBTAT00000079353	ENSBTAG00000015710	CD3E	1.71906	0.00223433	9.58756	0.228123
ENSBTAT00000000541	ENSBTAG00000031688	RBM4	13.5585	1.54303	3.13536	0.228576
ENSBTAT00000010925	ENSBTAG00000008300	FN1	0	0.319383	-Inf	0.228779
ENSBTAT00000006213	ENSBTAG00000004732	SPTB	0.204212	0	Inf	0.229385
ENSBTAT00000086411	ENSBTAG00000002428	PPA2	0	3.43967	-Inf	0.230368
ENSBTAT00000072527	ENSBTAG00000003586	MAN1A2	0	0.292862	-Inf	0.230732
ENSBTAT00000024864	ENSBTAG00000018680	-	2.15989	0	Inf	0.232522
ENSBTAT00000052450	ENSBTAG00000051782	ATAD2	0	2.05387	-Inf	0.233108
ENSBTAT00000031986	ENSBTAG00000021789	ZNF574	1.26811	0	Inf	0.233131
ENSBTAT00000014785	ENSBTAG00000011134	USE1	0	2.57085	-Inf	0.233867
ENSBTAT00000019973	ENSBTAG00000015004	TBCB	10.6118	0.88934	3.57679	0.234199
ENSBTAT00000066809	ENSBTAG00000018705	ADCY3	0	0.647809	-Inf	0.234504
ENSBTAT00000002523	ENSBTAG00000001939	SECISBP2	0	0.918881	-Inf	0.235856
ENSBTAT00000025996	ENSBTAG00000019512	G6PD	3.06734	0	Inf	0.236089
ENSBTAT00000006013	ENSBTAG00000038650	MS4A7	4.38118	0	Inf	0.236106
ENSBTAT00000074677	ENSBTAG00000000406	GPATCH4	0	0.418796	-Inf	0.236378
ENSBTAT00000083475	ENSBTAG00000014724	EIF4A2	3.66094	25.0296	-2.77335	0.236949
ENSBTAT00000067584	ENSBTAG00000006574	ARL8A	3.11347	0	Inf	0.237236
ENSBTAT00000063617	ENSBTAG00000047238	ITGAM	1.02733	0	Inf	0.237359
ENSBTAT00000081804	ENSBTAG00000030259	RASGRF2	0	0.504544	-Inf	0.238994
ENSBTAT00000017663	ENSBTAG00000013282	NECAP2	3.51876	0	Inf	0.239023
ENSBTAT00000005936	ENSBTAG00000004517	TARBP1	0.789265	0	Inf	0.239463
ENSBTAT00000044160	ENSBTAG00000009543	ESYT1	0	0.80259	-Inf	0.239848
ENSBTAT00000005313	ENSBTAG00000004066	PARP8	0	2.28842	-Inf	0.240112
ENSBTAT00000068412	ENSBTAG00000017222	CTNND2	0	0.684953	-Inf	0.24032
ENSBTAT00000086291	ENSBTAG00000004814	INPP4A	0	0.710908	-Inf	0.24047
ENSBTAT00000024516	ENSBTAG00000018426	MRRF	12.7121	1.23047	3.36892	0.240787
ENSBTAT00000031747	ENSBTAG00000034597	-	0.283103	0	Inf	0.241044
ENSBTAT00000006568	ENSBTAG00000004993	NXT1	0	3.01285	-Inf	0.241071
ENSBTAT00000019489	ENSBTAG00000014636	ZFHX3	0.801134	0.043289	4.20997	0.241373
ENSBTAT00000010654	ENSBTAG00000008100	GOLGA7B	1.47294	0	Inf	0.241587
ENSBTAT00000035803	ENSBTAG00000025462	GADD45B	0	1.99097	-Inf	0.242252
ENSBTAT00000063003	ENSBTAG00000046178	-	2.22983	0	Inf	0.242384
ENSBTAT00000075352	ENSBTAG00000019314	USP25	0	0.818621	-Inf	0.243068
ENSBTAT00000001095	ENSBTAG00000000829	SHPK	0	2.08063	-Inf	0.243208
ENSBTAT00000024292	ENSBTAG00000018249	KCNN3	1.70619	0	Inf	0.243871
ENSBTAT00000065244	ENSBTAG00000013479	SLC9A3R2	2.47144	0	Inf	0.244369
ENSBTAT00000060950	ENSBTAG00000010243	RBM33	0	0.74914	-Inf	0.244713
ENSBTAT00000024380	ENSBTAG00000018321	PAOX	0	0.977508	-Inf	0.244798
ENSBTAT00000029638	ENSBTAG00000004179	PSMD9	2.36345	0	Inf	0.245913
ENSBTAT00000018604	ENSBTAG00000013999	FAM20B	0	1.28001	-Inf	0.246502
ENSBTAT00000084565	ENSBTAG00000006767	MRPL13	3.44507	0	Inf	0.247548
ENSBTAT00000071781	ENSBTAG00000008024	UCHL3	0	2.22319	-Inf	0.247868
ENSBTAT00000018420	ENSBTAG00000013869	SH3BP4	0.776388	0	Inf	0.24827
ENSBTAT00000012676	ENSBTAG00000002219	ATAD3A	2.70875	0.0116227	7.86454	0.248297
ENSBTAT00000018505	ENSBTAG00000013930	ATP5F1C	0	3.63852	-Inf	0.248671
ENSBTAT00000026132	ENSBTAG00000019615	PHTF1	0	1.02371	-Inf	0.249156
ENSBTAT00000075739	ENSBTAG00000005083	TULP4	0.783407	0	Inf	0.249615
ENSBTAT00000083927	ENSBTAG00000016240	RNF157	2.10032	0.0848113	4.63021	0.249791
ENSBTAT00000078295	ENSBTAG00000015183	TPCN2	0.930023	0	Inf	0.249875
ENSBTAT00000008495	ENSBTAG00000006479	CAPN7	0	0.86914	-Inf	0.250465
ENSBTAT00000014458	ENSBTAG00000010884	NKAP	0	2.03019	-Inf	0.25088
ENSBTAT00000026596	ENSBTAG00000003358	MCFD2	0	1.87897	-Inf	0.253146
ENSBTAT00000084416	ENSBTAG00000002948	SETD2	0.252794	1.76108	-2.80042	0.253462
ENSBTAT00000087316	ENSBTAG00000015327	SPTAN1	0.858466	0	Inf	0.25366
ENSBTAT00000062988	ENSBTAG00000046555	WAS	0	1.94237	-Inf	0.2542
ENSBTAT00000077447	ENSBTAG00000018897	PSMD11	0	3.94512	-Inf	0.255143
ENSBTAT00000082745	ENSBTAG00000010626	SH3GLB2	3.02034	0	Inf	0.255828
ENSBTAT00000001466	ENSBTAG00000001108	GMCL1	6.88423	0.697701	3.30262	0.255975
ENSBTAT00000054209	ENSBTAG00000039462	PCLAF	0	2.19232	-Inf	0.256343
ENSBTAT00000081710	ENSBTAG00000022461	2021-09-10	0	0.977313	-Inf	0.25676
ENSBTAT00000051963	ENSBTAG00000021357	ZNF518A	0.124165	1.15386	-3.21614	0.257134
ENSBTAT00000086617	ENSBTAG00000011368	NOC3L	0	1.17743	-Inf	0.257258
ENSBTAT00000018426	ENSBTAG00000031590	SSH3	1.36236	0	Inf	0.257265
ENSBTAT00000039760	ENSBTAG00000027612	PPME1	0	2.31448	-Inf	0.257732
ENSBTAT00000082300	ENSBTAG00000014463	CAMK2D	0	1.2868	-Inf	0.257757
ENSBTAT00000001248	ENSBTAG00000000942	SIPA1L2	0.553469	0	Inf	0.257826
ENSBTAT00000076671	ENSBTAG00000018482	KBTBD4	0.414572	0	Inf	0.257863
ENSBTAT00000003835	ENSBTAG00000002949	CBX1	19.8262	2.1396	3.212	0.25865
ENSBTAT00000078752	ENSBTAG00000019488	USP6NL	0	1.02992	-Inf	0.258865
ENSBTAT00000027082	ENSBTAG00000020321	SNX11	0	1.26861	-Inf	0.259176
ENSBTAT00000007768	ENSBTAG00000005913	PATL1	1.72841	0.032881	5.71605	0.260144
ENSBTAT00000028299	ENSBTAG00000021242	COQ7	0	2.86914	-Inf	0.260279
ENSBTAT00000000570	ENSBTAG00000000447	FRA10AC1	0.522617	6.65078	-3.6697	0.261178
ENSBTAT00000053077	ENSBTAG00000021471	GIN1	0	1.07688	-Inf	0.262082
ENSBTAT00000020012	ENSBTAG00000015036	RAD51C	1.15248	0	Inf	0.262109
ENSBTAT00000017887	ENSBTAG00000013444	ETV2	3.22522	0	Inf	0.262443
ENSBTAT00000008149	ENSBTAG00000006204	XPNPEP3	1.09751	0	Inf	0.263222
ENSBTAT00000079038	ENSBTAG00000000771	DNAJB6	4.87112	0.0605353	6.33033	0.264356
ENSBTAT00000076099	ENSBTAG00000053425	TMEM203	7.51262	0	Inf	0.264767
ENSBTAT00000016753	ENSBTAG00000012619	CNPPD1	5.13938	0	Inf	0.265668
ENSBTAT00000023103	ENSBTAG00000017375	FAM241A	0.049588	2.29276	-5.53095	0.265991
ENSBTAT00000078631	ENSBTAG00000006071	CTTN	2.27645	0	Inf	0.266651
ENSBTAT00000084513	ENSBTAG00000002002	ATAD2	0	0.521833	-Inf	0.266712
ENSBTAT00000027791	ENSBTAG00000020858	UPF3A	0	1.77294	-Inf	0.266835
ENSBTAT00000022129	ENSBTAG00000016637	WBP4	0.166679	3.61399	-4.43845	0.267049
ENSBTAT00000024512	ENSBTAG00000018424	ACKR3	1.90555	0	Inf	0.267587
ENSBTAT00000073517	ENSBTAG00000018073	TSPO	12.6343	0.363517	5.11918	0.267866
ENSBTAT00000079242	ENSBTAG00000012844	LRSAM1	1.71738	0.008834	7.60293	0.267969
ENSBTAT00000014796	ENSBTAG00000011140	FAM162A	0	3.43511	-Inf	0.268115
ENSBTAT00000037722	ENSBTAG00000016498	PHACTR2	0	2.89686	-Inf	0.268703
ENSBTAT00000021846	ENSBTAG00000016427	COMMD7	0	1.36137	-Inf	0.269214
ENSBTAT00000076759	ENSBTAG00000005443	MIER1	0	1.59961	-Inf	0.269398
ENSBTAT00000066703	ENSBTAG00000012213	WAPL	0	0.914964	-Inf	0.26942
ENSBTAT00000019613	ENSBTAG00000014737	VEGFC	1.38998	0	Inf	0.270007
ENSBTAT00000023493	ENSBTAG00000017665	DHRS4	2.722	0.0433053	5.97398	0.270021
ENSBTAT00000064306	ENSBTAG00000047702	NAA10	6.8205	0.314246	4.43991	0.270023
ENSBTAT00000073419	ENSBTAG00000014966	PLXNB2	0	0.533325	-Inf	0.270047
ENSBTAT00000070472	ENSBTAG00000012815	CLEC12A	2.6145	0	Inf	0.270073
ENSBTAT00000019555	ENSBTAG00000014693	TMEM88	3.09551	0	Inf	0.270402
ENSBTAT00000023753	ENSBTAG00000017868	DHX40	0	0.59128	-Inf	0.27061
ENSBTAT00000065493	ENSBTAG00000047954	ZNF75D	0	1.8713	-Inf	0.270782
ENSBTAT00000020254	ENSBTAG00000015222	RSRP1	0	1.69132	-Inf	0.270792
ENSBTAT00000064450	ENSBTAG00000002888	TMTC2	0	0.85423	-Inf	0.271538
ENSBTAT00000057151	ENSBTAG00000000221	RBM34	0	1.4806	-Inf	0.271672
ENSBTAT00000073582	ENSBTAG00000051295	FXYD4	2.64299	0	Inf	0.271823
ENSBTAT00000005055	ENSBTAG00000003872	STX16	5.57748	0	Inf	0.271967
ENSBTAT00000020029	ENSBTAG00000015049	ECSIT	3.95997	0	Inf	0.272145
ENSBTAT00000078318	ENSBTAG00000050709	-	1.34778	0	Inf	0.272192
ENSBTAT00000004192	ENSBTAG00000003232	RAB29	0	1.00868	-Inf	0.272421
ENSBTAT00000015363	ENSBTAG00000011563	TNFSF13B	1.43397	0	Inf	0.27252
ENSBTAT00000079610	ENSBTAG00000039588	-	0	1.97799	-Inf	0.272646
ENSBTAT00000075927	ENSBTAG00000018979	PUM1	0	0.492863	-Inf	0.273042
ENSBTAT00000076282	ENSBTAG00000014468	AP1S1	2.5534	0	Inf	0.273075
ENSBTAT00000016296	ENSBTAG00000012288	TFIP11	2.1323	0	Inf	0.273149
ENSBTAT00000079798	ENSBTAG00000038620	CIR1	0	2.85337	-Inf	0.273256
ENSBTAT00000085658	ENSBTAG00000007454	RPL10	0.475051	3.93923	-3.05176	0.273417
ENSBTAT00000016001	ENSBTAG00000012065	DNAJC3	1.646	0	Inf	0.273912
ENSBTAT00000013268	ENSBTAG00000010059	C8H9orf72	0	0.898251	-Inf	0.274228
ENSBTAT00000011671	ENSBTAG00000008863	TMEM87A	0	0.907274	-Inf	0.274287
ENSBTAT00000005228	ENSBTAG00000004008	FAM199X	1.91202	0	Inf	0.274326
ENSBTAT00000027888	ENSBTAG00000020937	SNAPC1	0	0.730184	-Inf	0.274784
ENSBTAT00000067407	ENSBTAG00000039588	-	2.04237	0	Inf	0.274891
ENSBTAT00000007307	ENSBTAG00000005559	-	0.521348	0	Inf	0.275124
ENSBTAT00000013179	ENSBTAG00000009995	CPEB4	1.61589	0.071761	4.49299	0.275169
ENSBTAT00000040283	ENSBTAG00000009727	ADIPOR1	1.54296	0	Inf	0.275653
ENSBTAT00000072356	ENSBTAG00000013353	ZNF274	0	1.67945	-Inf	0.276024
ENSBTAT00000008696	ENSBTAG00000018768	HMGN1	2.64032	11.3692	-2.10635	0.276052
ENSBTAT00000007240	ENSBTAG00000007639	SDAD1	1.78451	0.045645	5.28893	0.276308
ENSBTAT00000076678	ENSBTAG00000014272	MMUT	0.389936	0	Inf	0.276348
ENSBTAT00000076713	ENSBTAG00000030973	TUBA1D	1.90708	0	Inf	0.276898
ENSBTAT00000086544	ENSBTAG00000004767	SYK	0	1.16742	-Inf	0.277129
ENSBTAT00000037329	ENSBTAG00000026309	ZHX2	0.174844	1.73352	-3.30956	0.277333
ENSBTAT00000012701	ENSBTAG00000009637	SLC12A2	0.722023	0	Inf	0.277482
ENSBTAT00000003978	ENSBTAG00000003062	FAM160B1	0	0.735062	-Inf	0.277496
ENSBTAT00000073041	ENSBTAG00000010073	FLOT2	6.57523	0.321619	4.35362	0.277843
ENSBTAT00000008434	ENSBTAG00000006434	SYNPO2	0.416104	3.98643	-3.26008	0.278469
ENSBTAT00000015873	ENSBTAG00000011960	GOT1	1.40382	0	Inf	0.278657
ENSBTAT00000024208	ENSBTAG00000018189	CSTB	4.84703	0	Inf	0.278735
ENSBTAT00000075438	ENSBTAG00000016568	LUC7L	0	1.19706	-Inf	0.278792
ENSBTAT00000056211	ENSBTAG00000038241	REPIN1	0.871037	0	Inf	0.27895
ENSBTAT00000029282	ENSBTAG00000021963	SLAIN2	0	1.5797	-Inf	0.279019
ENSBTAT00000026134	ENSBTAG00000031940	RSBN1	0	0.853285	-Inf	0.279305
ENSBTAT00000032432	ENSBTAG00000000201	LTN1	0	0.421549	-Inf	0.279878
ENSBTAT00000079833	ENSBTAG00000013761	STMN1	4.02343	0	Inf	0.280918
ENSBTAT00000001557	ENSBTAG00000001174	MRPL15	0	1.13657	-Inf	0.2811
ENSBTAT00000000276	ENSBTAG00000000225	POLB	0	1.7488	-Inf	0.281259
ENSBTAT00000046413	ENSBTAG00000032686	HOMEZ	0	1.34252	-Inf	0.28132
ENSBTAT00000055572	ENSBTAG00000039366	-	0	0.978434	-Inf	0.281505
ENSBTAT00000019348	ENSBTAG00000014555	CASS4	0	0.516416	-Inf	0.281993
ENSBTAT00000070199	ENSBTAG00000048432	BTBD3	0	0.726561	-Inf	0.282125
ENSBTAT00000016421	ENSBTAG00000012371	CPD	0	0.557655	-Inf	0.282321
ENSBTAT00000036726	ENSBTAG00000010726	F8	0	0.273019	-Inf	0.282986
ENSBTAT00000032090	ENSBTAG00000015142	MAPKBP1	0.64705	0	Inf	0.283343
ENSBTAT00000013719	ENSBTAG00000017826	SCLY	0	1.16579	-Inf	0.28376
ENSBTAT00000005018	ENSBTAG00000003849	GNL2	0	0.448416	-Inf	0.283922
ENSBTAT00000063283	ENSBTAG00000047139	C17H12orf49	0	1.91127	-Inf	0.283959
ENSBTAT00000076201	ENSBTAG00000012293	SPAG9	3.75946	0.263698	3.83357	0.284011
ENSBTAT00000035650	ENSBTAG00000015805	SIPA1L1	2.72374	0.292836	3.21742	0.284205
ENSBTAT00000019525	ENSBTAG00000014666	GP9	5.39359	0	Inf	0.284703
ENSBTAT00000069598	ENSBTAG00000015656	WSCD1	0	0.982051	-Inf	0.284745
ENSBTAT00000069555	ENSBTAG00000001551	PLEKHG3	0.718358	0	Inf	0.28477
ENSBTAT00000028079	ENSBTAG00000021083	RECQL	0	0.724166	-Inf	0.284797
ENSBTAT00000024311	ENSBTAG00000008854	RFX1	0.681221	0	Inf	0.285405
ENSBTAT00000018739	ENSBTAG00000014095	HAUS7	0	2.10605	-Inf	0.285436
ENSBTAT00000043893	ENSBTAG00000031012	PIGK	2.46676	0	Inf	0.28566
ENSBTAT00000015431	ENSBTAG00000011619	RASIP1	1.8294	0	Inf	0.285696
ENSBTAT00000019804	ENSBTAG00000014874	FYTTD1	0.236834	6.08935	-4.68434	0.285894
ENSBTAT00000019549	ENSBTAG00000014687	TP53I13	0.182711	2.94936	-4.01276	0.286296
ENSBTAT00000085961	ENSBTAG00000000439	SFSWAP	0	0.669462	-Inf	0.286324
ENSBTAT00000072313	ENSBTAG00000007932	HCK	0.0885217	5.88766	-6.05552	0.286371
ENSBTAT00000087356	ENSBTAG00000053886	NDUFAF8	0	1.88058	-Inf	0.286746
ENSBTAT00000000047	ENSBTAG00000005835	PYCR2	3.29806	0	Inf	0.287255
ENSBTAT00000038996	ENSBTAG00000007686	TBP	1.80445	0	Inf	0.287422
ENSBTAT00000019065	ENSBTAG00000014339	PUS3	0	0.890489	-Inf	0.287467
ENSBTAT00000087508	ENSBTAG00000016577	AXIN1	0	1.62067	-Inf	0.288684
ENSBTAT00000086400	ENSBTAG00000021725	PCID2	2.01502	0	Inf	0.28873
ENSBTAT00000011947	ENSBTAG00000009064	CSF2RB	0.963384	0	Inf	0.289644
ENSBTAT00000017586	ENSBTAG00000013215	MREG	0.0476517	3.2039	-6.07116	0.289911
ENSBTAT00000046421	ENSBTAG00000032719	TFRC	0	0.707215	-Inf	0.289999
ENSBTAT00000000356	ENSBTAG00000000285	GUF1	0	0.795388	-Inf	0.290465
ENSBTAT00000014253	ENSBTAG00000010765	C28H1orf131	0	1.68989	-Inf	0.290585
ENSBTAT00000020108	ENSBTAG00000015112	PSMD6	0.105973	3.19216	-4.91277	0.290765
ENSBTAT00000072471	ENSBTAG00000015258	P2RX5	0.763122	0	Inf	0.291442
ENSBTAT00000011406	ENSBTAG00000008650	CAMK1D	2.34297	0	Inf	0.291556
ENSBTAT00000045434	ENSBTAG00000032031	ZBTB12	0	0.121999	-Inf	0.291586
ENSBTAT00000074007	ENSBTAG00000014576	GUCY1A1	0.268504	1.10586	-2.04215	0.291871
ENSBTAT00000015626	ENSBTAG00000011762	ANKRD52	0.758481	0	Inf	0.29245
ENSBTAT00000022949	ENSBTAG00000017267	COX5A	2.38851	9.37464	-1.97265	0.29263
ENSBTAT00000004127	ENSBTAG00000003177	SLC25A33	1.86437	0	Inf	0.293385
ENSBTAT00000001575	ENSBTAG00000038238	-	0	0.410431	-Inf	0.294267
ENSBTAT00000076165	ENSBTAG00000012342	LIMA1	0.606186	0	Inf	0.294305
ENSBTAT00000084497	ENSBTAG00000010737	CDK11B	4.08258	0.330495	3.62678	0.294413
ENSBTAT00000067164	ENSBTAG00000002627	ZRANB2	0	1.01462	-Inf	0.294656
ENSBTAT00000070004	ENSBTAG00000002279	LUC7L3	2.31956	0	Inf	0.294811
ENSBTAT00000063474	ENSBTAG00000000139	KMT5A	0	2.09683	-Inf	0.294985
ENSBTAT00000082464	ENSBTAG00000023601	CD3EAP	0	1.40373	-Inf	0.295424
ENSBTAT00000024887	ENSBTAG00000018699	KAT7	1.62659	0.0231517	6.13459	0.295443
ENSBTAT00000072872	ENSBTAG00000006029	OGDH	0	0.49133	-Inf	0.29554
ENSBTAT00000073508	ENSBTAG00000010943	SLC22A23	2.95913	0	Inf	0.295791
ENSBTAT00000086703	ENSBTAG00000015388	RPL18	10.5015	36.0125	-1.77791	0.296396
ENSBTAT00000007761	ENSBTAG00000005907	NDUFB6	0	3.39835	-Inf	0.29649
ENSBTAT00000082588	ENSBTAG00000001420	ABHD12	0	1.20414	-Inf	0.296673
ENSBTAT00000076571	ENSBTAG00000017279	VAPA	2.19684	0	Inf	0.297721
ENSBTAT00000032505	ENSBTAG00000023736	CDC42EP3	3.03762	0.144882	4.38999	0.298048
ENSBTAT00000012885	ENSBTAG00000009769	-	0.483214	0	Inf	0.298096
ENSBTAT00000032015	ENSBTAG00000010480	TIMM50	2.26235	0	Inf	0.298098
ENSBTAT00000027614	ENSBTAG00000020721	MRPL55	6.02519	0.180141	5.06381	0.298115
ENSBTAT00000060960	ENSBTAG00000043971	NOTCH3	0.303155	0	Inf	0.298119
ENSBTAT00000002720	ENSBTAG00000002107	FZD1	0	0.0285737	-Inf	0.298437
ENSBTAT00000075331	ENSBTAG00000027442	NFIB	0	0.836157	-Inf	0.298632
ENSBTAT00000067093	ENSBTAG00000019787	PAFAH1B3	2.26024	0	Inf	0.298676
ENSBTAT00000019786	ENSBTAG00000014858	PRPSAP2	2.77491	0	Inf	0.298949
ENSBTAT00000061086	ENSBTAG00000005514	TRIO	2.40106	0.231765	3.37293	0.299268
ENSBTAT00000080842	ENSBTAG00000048800	-	0	0.903281	-Inf	0.299482
ENSBTAT00000004087	ENSBTAG00000003143	TBCCD1	2.14352	0	Inf	0.300238
ENSBTAT00000008093	ENSBTAG00000006150	MRPS9	0	1.10434	-Inf	0.3006
ENSBTAT00000087029	ENSBTAG00000049641	ENOX2	0	0.62932	-Inf	0.300971
ENSBTAT00000025866	ENSBTAG00000019417	ARMCX2	1.1898	0	Inf	0.301127
ENSBTAT00000003401	ENSBTAG00000002625	MAP3K7	1.56953	0.0144473	6.76338	0.301466
ENSBTAT00000010436	ENSBTAG00000007939	CHMP2B	0	0.813866	-Inf	0.301643
ENSBTAT00000080139	ENSBTAG00000011899	USP4	0	1.15674	-Inf	0.302779
ENSBTAT00000071484	ENSBTAG00000002296	TMEM173	1.63263	0.0295453	5.78813	0.302807
ENSBTAT00000008054	ENSBTAG00000006124	MAU2	1.2625	0	Inf	0.302852
ENSBTAT00000025123	ENSBTAG00000018873	TTPAL	0.931651	0	Inf	0.303229
ENSBTAT00000012446	ENSBTAG00000009460	ZNF550	0	1.61091	-Inf	0.303319
ENSBTAT00000055025	ENSBTAG00000011578	CD44	8.89198	1.10811	3.0044	0.303795
ENSBTAT00000077466	ENSBTAG00000016944	ADORA2A	0.972348	0	Inf	0.304457
ENSBTAT00000061124	ENSBTAG00000021894	PPOX	0	1.47203	-Inf	0.305118
ENSBTAT00000061229	ENSBTAG00000013611	SCLT1	0	0.872836	-Inf	0.305168
ENSBTAT00000070372	ENSBTAG00000010943	SLC22A23	0	1.92159	-Inf	0.305794
ENSBTAT00000067918	ENSBTAG00000015710	CD3E	0	1.35686	-Inf	0.306065
ENSBTAT00000012724	ENSBTAG00000009658	PLEK	2.55487	8.6833	-1.765	0.306193
ENSBTAT00000074514	ENSBTAG00000005115	SLC31A2	1.75427	0	Inf	0.306199
ENSBTAT00000007685	ENSBTAG00000005842	ABCC10	0	0.554354	-Inf	0.30621
ENSBTAT00000005553	ENSBTAG00000004240	TMPO	1.43325	7.3856	-2.36542	0.30665
ENSBTAT00000060991	ENSBTAG00000027181	LAMA3	0.255931	0	Inf	0.30788
ENSBTAT00000028584	ENSBTAG00000021437	GPR174	0.0395853	0.466233	-3.55801	0.30877
ENSBTAT00000076153	ENSBTAG00000048353	-	14.2684	2.53679	2.49176	0.309802
ENSBTAT00000070340	ENSBTAG00000001420	ABHD12	8.65223	0.515389	4.06934	0.31001
ENSBTAT00000002438	ENSBTAG00000001872	ORC6	0	1.91293	-Inf	0.310565
ENSBTAT00000010738	ENSBTAG00000008165	ITGA2B	0.942816	0	Inf	0.310907
ENSBTAT00000080984	ENSBTAG00000021520	DDX46	1.89304	6.11035	-1.69055	0.31114
ENSBTAT00000012331	ENSBTAG00000009368	RRAGC	1.18949	0	Inf	0.311342
ENSBTAT00000009936	ENSBTAG00000033806	-	0.404197	0	Inf	0.311386
ENSBTAT00000084133	ENSBTAG00000005869	SENP6	0	0.839568	-Inf	0.311479
ENSBTAT00000010415	ENSBTAG00000007921	DAPP1	0	0.775265	-Inf	0.311962
ENSBTAT00000049235	ENSBTAG00000034776	DDAH1	0.610282	0	Inf	0.312087
ENSBTAT00000049485	ENSBTAG00000020617	TSC2	0	0.368742	-Inf	0.312299
ENSBTAT00000033461	ENSBTAG00000039196	-	0	1.50234	-Inf	0.31238
ENSBTAT00000022272	ENSBTAG00000016750	PTBP3	0	1.62906	-Inf	0.312867
ENSBTAT00000077301	ENSBTAG00000013982	UACA	0	0.496546	-Inf	0.313082
ENSBTAT00000013542	ENSBTAG00000010252	ZNF397	2.70017	0	Inf	0.31328
ENSBTAT00000066432	ENSBTAG00000000343	ZNHIT1	3.12819	0	Inf	0.313487
ENSBTAT00000008455	ENSBTAG00000006447	ACSM3	0	0.883238	-Inf	0.313508
ENSBTAT00000017706	ENSBTAG00000013314	PBX3	0	1.1796	-Inf	0.313554
ENSBTAT00000084936	ENSBTAG00000010659	CUX1	1.44112	0.115095	3.64629	0.313588
ENSBTAT00000082151	ENSBTAG00000051897	NMNAT1	0	0.734847	-Inf	0.314838
ENSBTAT00000008458	ENSBTAG00000006449	REXO5	0	0.859763	-Inf	0.314925
ENSBTAT00000026202	ENSBTAG00000019663	DECR1	0	1.4139	-Inf	0.315027
ENSBTAT00000079599	ENSBTAG00000011345	SFMBT1	0	0.534968	-Inf	0.315063
ENSBTAT00000074243	ENSBTAG00000034373	CDH13	0.630139	0	Inf	0.315208
ENSBTAT00000053219	ENSBTAG00000010859	HYLS1	0	0.473497	-Inf	0.315286
ENSBTAT00000085183	ENSBTAG00000000676	DOP1A	0	0.201737	-Inf	0.315458
ENSBTAT00000010857	ENSBTAG00000033041	YIPF4	0	1.23903	-Inf	0.31551
ENSBTAT00000003561	ENSBTAG00000002748	PIP4P1	0	1.45355	-Inf	0.316103
ENSBTAT00000010690	ENSBTAG00000008130	MED10	2.28641	0	Inf	0.316188
ENSBTAT00000065210	ENSBTAG00000031567	SMARCC1	0.926745	0	Inf	0.316222
ENSBTAT00000066376	ENSBTAG00000017847	PPP1R12C	1.00647	0	Inf	0.316765
ENSBTAT00000064249	ENSBTAG00000053497	GNLY	0	2.99046	-Inf	0.317194
ENSBTAT00000002165	ENSBTAG00000001651	SYF2	5.08685	0	Inf	0.317819
ENSBTAT00000019858	ENSBTAG00000014915	ETV5	3.33759	0.188593	4.14546	0.318191
ENSBTAT00000074001	ENSBTAG00000012148	EHMT1	0.143407	3.30734	-4.52748	0.318417
ENSBTAT00000075188	ENSBTAG00000008634	WBP2	3.59167	0.337449	3.41191	0.318802
ENSBTAT00000026036	ENSBTAG00000019543	ELOB	54.3168	7.46499	2.86319	0.319109
ENSBTAT00000006112	ENSBTAG00000039307	YAP1	4.69903	0.137807	5.09165	0.319398
ENSBTAT00000028086	ENSBTAG00000021087	UBR1	0.469747	1.75253	-1.89948	0.319801
ENSBTAT00000081161	ENSBTAG00000039922	ARAP2	0.354504	1.56206	-2.13957	0.319802
ENSBTAT00000074842	ENSBTAG00000025782	TNFSF8	0	0.71451	-Inf	0.319829
ENSBTAT00000000991	ENSBTAG00000000750	MSL2	2.4859	9.73	-1.96867	0.319919
ENSBTAT00000079686	ENSBTAG00000000291	DHTKD1	0	0.373928	-Inf	0.320179
ENSBTAT00000021304	ENSBTAG00000016007	ADH5	0.050793	3.38321	-6.05762	0.320305
ENSBTAT00000026501	ENSBTAG00000019891	MRPL40	3.71705	0	Inf	0.320453
ENSBTAT00000078982	ENSBTAG00000009343	AAK1	0.554301	0	Inf	0.320465
ENSBTAT00000071048	ENSBTAG00000049545	-	0	1.25338	-Inf	0.320472
ENSBTAT00000026285	ENSBTAG00000019723	PEX12	0	0.759389	-Inf	0.320473
ENSBTAT00000086853	ENSBTAG00000004511	VAV2	0	0.667976	-Inf	0.320945
ENSBTAT00000011038	ENSBTAG00000008386	CLPX	1.17148	0	Inf	0.321601
ENSBTAT00000050149	ENSBTAG00000035660	-	0.0719487	1.2595	-4.12974	0.322474
ENSBTAT00000004404	ENSBTAG00000003397	CTBP2	1.90456	0	Inf	0.323078
ENSBTAT00000017711	ENSBTAG00000013316	BRPF3	0	0.8604	-Inf	0.32323
ENSBTAT00000064712	ENSBTAG00000000571	ARHGAP27	1.62415	0.110486	3.87774	0.323283
ENSBTAT00000075925	ENSBTAG00000012394	CCDC85A	0	0.476676	-Inf	0.323549
ENSBTAT00000071998	ENSBTAG00000013066	IGF2	3.3911	0	Inf	0.323553
ENSBTAT00000044796	ENSBTAG00000005373	TPM1	0.00652467	2.57845	-8.62638	0.323799
ENSBTAT00000016462	ENSBTAG00000012406	ZBP1	0.791887	0	Inf	0.323923
ENSBTAT00000035838	ENSBTAG00000020100	ARHGAP11A	0.0408257	0.788072	-4.27078	0.324
ENSBTAT00000006694	ENSBTAG00000030340	IFFO2	1.40204	0	Inf	0.324204
ENSBTAT00000044645	ENSBTAG00000020688	ARHGEF15	0	0.677911	-Inf	0.324518
ENSBTAT00000047273	ENSBTAG00000033331	CHMP1A	0.140246	4.34836	-4.95443	0.324592
ENSBTAT00000066294	ENSBTAG00000022489	-	0	0.24878	-Inf	0.324835
ENSBTAT00000028047	ENSBTAG00000021060	FTSJ3	0.0117107	0.813377	-6.11803	0.324839
ENSBTAT00000016702	ENSBTAG00000012581	TIMMDC1	0	1.14064	-Inf	0.324839
ENSBTAT00000024883	ENSBTAG00000018697	WDR44	0	0.354353	-Inf	0.324976
ENSBTAT00000069303	ENSBTAG00000005615	CEACAM1	0.719925	0	Inf	0.325313
ENSBTAT00000042886	ENSBTAG00000002363	SESN2	0.621845	0	Inf	0.32541
ENSBTAT00000082564	ENSBTAG00000053374	NUS1	0.687236	0.0227477	4.91701	0.32543
ENSBTAT00000084317	ENSBTAG00000009777	NUP35	1.18517	0	Inf	0.325437
ENSBTAT00000042864	ENSBTAG00000012671	TNIP1	4.05614	0	Inf	0.325614
ENSBTAT00000065505	ENSBTAG00000009208	TCTN1	0.732424	3.41128	-2.21956	0.32575
ENSBTAT00000065618	ENSBTAG00000046690	-	0.988488	7.53491	-2.93029	0.325909
ENSBTAT00000056914	ENSBTAG00000007932	HCK	32.2475	4.87356	2.72614	0.326152
ENSBTAT00000082165	ENSBTAG00000005443	MIER1	0	1.29281	-Inf	0.326739
ENSBTAT00000012219	ENSBTAG00000009275	MTRF1L	0	1.04578	-Inf	0.326743
ENSBTAT00000087382	ENSBTAG00000007106	GATD3A	0	1.30473	-Inf	0.326748
ENSBTAT00000070723	ENSBTAG00000049910	CHCHD7	0.0524157	3.47763	-6.05196	0.327127
ENSBTAT00000078275	ENSBTAG00000016357	VNN2	0	0.489179	-Inf	0.327579
ENSBTAT00000086077	ENSBTAG00000014182	CTNNA1	1.74342	0	Inf	0.327972
ENSBTAT00000071811	ENSBTAG00000014471	PALM2	1.3766	0	Inf	0.327987
ENSBTAT00000016302	ENSBTAG00000012274	CIZ1	0.81317	0	Inf	0.328296
ENSBTAT00000072550	ENSBTAG00000021358	BLNK	0	2.26621	-Inf	0.328668
ENSBTAT00000068355	ENSBTAG00000018979	PUM1	0	1.01955	-Inf	0.328694
ENSBTAT00000075202	ENSBTAG00000011982	BATF3	5.95276	0	Inf	0.328902
ENSBTAT00000086639	ENSBTAG00000052586	-	0	3.05302	-Inf	0.329219
ENSBTAT00000076568	ENSBTAG00000020457	TGFB1	2.69469	0.0251293	6.7446	0.329233
ENSBTAT00000004433	ENSBTAG00000003417	PHKG2	0	1.21267	-Inf	0.32983
ENSBTAT00000013854	ENSBTAG00000010484	LRRN4CL	2.19807	0	Inf	0.329903
ENSBTAT00000015834	ENSBTAG00000011934	PCK2	2.23504	0	Inf	0.330596
ENSBTAT00000064230	ENSBTAG00000045934	GPR82	0	1.81313	-Inf	0.330654
ENSBTAT00000034528	ENSBTAG00000013915	DSN1	0	0.811766	-Inf	0.330674
ENSBTAT00000076769	ENSBTAG00000019386	BOLA-NC1	0.740318	8.45723	-3.51397	0.331093
ENSBTAT00000019595	ENSBTAG00000014725	CD27	1.21425	0	Inf	0.331098
ENSBTAT00000066745	ENSBTAG00000011988	KIAA0100	0	0.259857	-Inf	0.331434
ENSBTAT00000035150	ENSBTAG00000005326	CSNK1A1	25.4982	5.08498	2.32608	0.331771
ENSBTAT00000077178	ENSBTAG00000012712	AQR	0	0.320748	-Inf	0.331819
ENSBTAT00000070313	ENSBTAG00000010606	PPP1R3B	0	0.676083	-Inf	0.33207
ENSBTAT00000018663	ENSBTAG00000014041	G3BP2	2.69013	8.79442	-1.70891	0.332106
ENSBTAT00000084079	ENSBTAG00000004564	MBNL1	0	0.634593	-Inf	0.332133
ENSBTAT00000072827	ENSBTAG00000000738	DAPK1	0.859856	0	Inf	0.332534
ENSBTAT00000078734	ENSBTAG00000050514	ELOC	0.581258	0.002111	8.10511	0.333187
ENSBTAT00000046179	ENSBTAG00000011424	TPM2	0	0.8948	-Inf	0.333304
ENSBTAT00000026158	ENSBTAG00000019636	SCARA5	0.689196	0	Inf	0.333511
ENSBTAT00000065916	ENSBTAG00000045893	TIMM29	1.20181	0	Inf	0.333885
ENSBTAT00000016588	ENSBTAG00000012501	FTO	0	0.390095	-Inf	0.334123
ENSBTAT00000004636	ENSBTAG00000003565	TRIM3	0.76646	0	Inf	0.334423
ENSBTAT00000077363	ENSBTAG00000052514	NKG2A	0	0.500802	-Inf	0.33454
ENSBTAT00000053713	ENSBTAG00000014601	SGCB	0	0.408268	-Inf	0.33508
ENSBTAT00000006022	ENSBTAG00000004587	DUSP6	12.1514	1.76129	2.78642	0.33546
ENSBTAT00000029669	ENSBTAG00000039630	TMED2	2.14393	0	Inf	0.335864
ENSBTAT00000063952	ENSBTAG00000016397	CDYL	2.9981	0.0589347	5.66879	0.336075
ENSBTAT00000080217	ENSBTAG00000023417	RUVBL2	0	0.638643	-Inf	0.33627
ENSBTAT00000087404	ENSBTAG00000052323	MAZ	3.40705	0	Inf	0.336281
ENSBTAT00000009149	ENSBTAG00000006962	NFS1	0	0.618762	-Inf	0.337119
ENSBTAT00000083385	ENSBTAG00000001027	SERPINH1	0.88839	0	Inf	0.337134
ENSBTAT00000074937	ENSBTAG00000013120	ARMH3	0	0.50328	-Inf	0.337472
ENSBTAT00000082931	ENSBTAG00000007870	FKBP14	0.554261	0	Inf	0.337657
ENSBTAT00000003156	ENSBTAG00000002434	WDR18	1.21097	0	Inf	0.33769
ENSBTAT00000076438	ENSBTAG00000014130	MGC148714	3.58199	0.0862203	5.37659	0.338512
ENSBTAT00000054093	ENSBTAG00000038589	ZNF157	0	4.17455	-Inf	0.33893
ENSBTAT00000074935	ENSBTAG00000008771	MYEF2	0	0.675691	-Inf	0.339099
ENSBTAT00000011713	ENSBTAG00000008895	BPGM	1.44	0	Inf	0.339227
ENSBTAT00000025419	ENSBTAG00000019090	PLEKHH3	0.814045	0	Inf	0.339515
ENSBTAT00000006358	ENSBTAG00000004840	C1S	1.49718	0	Inf	0.339544
ENSBTAT00000068086	ENSBTAG00000001552	EPC1	0.003933	0.704132	-7.48407	0.339549
ENSBTAT00000077482	ENSBTAG00000014809	ANXA6	0	0.642499	-Inf	0.340008
ENSBTAT00000085817	ENSBTAG00000003569	DZIP1	0	0.39304	-Inf	0.340336
ENSBTAT00000000687	ENSBTAG00000000528	MANBAL	4.73165	0.217751	4.44159	0.340542
ENSBTAT00000013855	ENSBTAG00000010487	SMIM3	0	1.04296	-Inf	0.340764
ENSBTAT00000028884	ENSBTAG00000021675	PJA2	0.112939	3.27595	-4.85829	0.340926
ENSBTAT00000023727	ENSBTAG00000008520	NFIC	2.97391	0	Inf	0.341031
ENSBTAT00000043942	ENSBTAG00000031041	NHEJ1	0	1.11365	-Inf	0.341048
ENSBTAT00000019575	ENSBTAG00000008967	RAP1B	0	2.84535	-Inf	0.341319
ENSBTAT00000068519	ENSBTAG00000002103	PLCG2	0	1.13623	-Inf	0.341319
ENSBTAT00000021393	ENSBTAG00000016075	EMC8	0	1.24194	-Inf	0.341404
ENSBTAT00000012848	ENSBTAG00000009746	MPHOSPH6	0	1.44359	-Inf	0.341585
ENSBTAT00000076465	ENSBTAG00000045779	UBE2A	2.71907	0.0738003	5.20334	0.342195
ENSBTAT00000067328	ENSBTAG00000005373	TPM1	5.27767	0.386264	3.77224	0.342342
ENSBTAT00000014745	ENSBTAG00000011104	RTN4	0	0.502878	-Inf	0.342495
ENSBTAT00000063635	ENSBTAG00000045593	EARS2	3.5121	0.264275	3.73222	0.342613
ENSBTAT00000011278	ENSBTAG00000008555	P2RY10	0.151192	1.95828	-3.69513	0.342987
ENSBTAT00000082803	ENSBTAG00000014750	EPB41L4A	0	0.429796	-Inf	0.343015
ENSBTAT00000029972	ENSBTAG00000004783	CORO1B	11.2567	1.71437	2.71504	0.343383
ENSBTAT00000072967	ENSBTAG00000020801	FAM49B	0.552101	5.16432	-3.22558	0.343863
ENSBTAT00000009160	ENSBTAG00000006970	OLA1	0.135642	3.30531	-4.60691	0.344478
ENSBTAT00000084915	ENSBTAG00000014759	WBP11	0	1.14903	-Inf	0.345017
ENSBTAT00000040335	ENSBTAG00000009453	URGCP	0	0.493062	-Inf	0.345368
ENSBTAT00000013247	ENSBTAG00000027787	-	4.93961	0.192996	4.67775	0.345412
ENSBTAT00000020327	ENSBTAG00000015286	GOLGA1	0	0.286011	-Inf	0.345894
ENSBTAT00000004757	ENSBTAG00000003649	POMK	0	0.578317	-Inf	0.346191
ENSBTAT00000061208	ENSBTAG00000020238	RIMS1	0	0.261824	-Inf	0.346314
ENSBTAT00000000969	ENSBTAG00000000727	RNF169	0.591215	3.55353	-2.5875	0.346405
ENSBTAT00000068607	ENSBTAG00000013023	MAP4K4	3.00435	0.0554157	5.76061	0.346405
ENSBTAT00000084562	ENSBTAG00000009961	E4F1	0.646854	0	Inf	0.346946
ENSBTAT00000069835	ENSBTAG00000009768	IFIT3	0	1.95878	-Inf	0.346993
ENSBTAT00000013690	ENSBTAG00000010365	SQOR	5.21148	16.212	-1.6373	0.347001
ENSBTAT00000008144	ENSBTAG00000006201	DTWD1	0	1.20858	-Inf	0.347309
ENSBTAT00000011333	ENSBTAG00000008592	FCGR1A	7.06588	0.167661	5.39725	0.347391
ENSBTAT00000017739	ENSBTAG00000013340	BAX	0	1.892	-Inf	0.347439
ENSBTAT00000052574	ENSBTAG00000012288	TFIP11	0.104117	3.37189	-5.01728	0.347488
ENSBTAT00000012560	ENSBTAG00000009547	ZDHHC4	3.06991	0	Inf	0.347587
ENSBTAT00000016141	ENSBTAG00000012169	FAM118B	0.915321	0	Inf	0.347804
ENSBTAT00000054925	ENSBTAG00000040018	-	7.88734	0.136741	5.85002	0.347879
ENSBTAT00000076840	ENSBTAG00000050510	-	0.728393	0	Inf	0.347921
ENSBTAT00000084199	ENSBTAG00000024107	INPP5B	0.00956467	1.03952	-6.76398	0.348481
ENSBTAT00000029044	ENSBTAG00000021790	APOOL	0	1.03427	-Inf	0.348885
ENSBTAT00000023969	ENSBTAG00000018007	NR2F2	0	0.43019	-Inf	0.349565
ENSBTAT00000042959	ENSBTAG00000030426	-	0	0.989267	-Inf	0.349634
ENSBTAT00000053508	ENSBTAG00000017038	HPS4	0.565722	0	Inf	0.349998
ENSBTAT00000029218	ENSBTAG00000031696	ANKRD44	0	1.39425	-Inf	0.350139
ENSBTAT00000049079	ENSBTAG00000008845	INTS9	0.656305	0	Inf	0.350591
ENSBTAT00000005111	ENSBTAG00000003914	MVB12A	3.48761	0	Inf	0.350683
ENSBTAT00000002554	ENSBTAG00000001968	TTC14	0	0.317011	-Inf	0.350845
ENSBTAT00000015427	ENSBTAG00000011614	PDE7A	0	1.43052	-Inf	0.350873
ENSBTAT00000000774	ENSBTAG00000000586	CPLANE1	0	0.159781	-Inf	0.351009
ENSBTAT00000068702	ENSBTAG00000016806	PAFAH1B1	0	1.26217	-Inf	0.35111
ENSBTAT00000019773	ENSBTAG00000014849	GPATCH3	0	1.89307	-Inf	0.351247
ENSBTAT00000061103	ENSBTAG00000013078	DNAH11	0.142817	0	Inf	0.351271
ENSBTAT00000000482	ENSBTAG00000000372	TIPIN	0	0.748426	-Inf	0.351305
ENSBTAT00000026327	ENSBTAG00000019757	SUDS3	1.01642	0	Inf	0.351571
ENSBTAT00000005323	ENSBTAG00000004075	IDI1	0	0.93756	-Inf	0.351577
ENSBTAT00000007703	ENSBTAG00000005861	CCNT1	0	0.537981	-Inf	0.351718
ENSBTAT00000013405	ENSBTAG00000010157	TOMM22	19.8779	3.87552	2.35871	0.351894
ENSBTAT00000037717	ENSBTAG00000026519	ADAT2	0	0.585729	-Inf	0.351988
ENSBTAT00000082276	ENSBTAG00000005356	ST5	0	0.287331	-Inf	0.351995
ENSBTAT00000023206	ENSBTAG00000017448	EFEMP1	0.691486	0	Inf	0.352025
ENSBTAT00000018278	ENSBTAG00000013755	ITGB5	1.21607	0.00964633	6.97803	0.352053
ENSBTAT00000002256	ENSBTAG00000001724	ZADH2	2.75199	0.057742	5.57471	0.352091
ENSBTAT00000075543	ENSBTAG00000004472	-	3.93155	0.2276	4.11052	0.352232
ENSBTAT00000040049	ENSBTAG00000014354	FXYD6	5.62681	0.407351	3.78797	0.352626
ENSBTAT00000005578	ENSBTAG00000004257	TAF4B	0.635426	0	Inf	0.35271
ENSBTAT00000038824	ENSBTAG00000015398	TJP1	0	0.250433	-Inf	0.352711
ENSBTAT00000004227	ENSBTAG00000003263	TBCA	0	4.6347	-Inf	0.352817
ENSBTAT00000026623	ENSBTAG00000047582	CSNK1E	0.920819	0	Inf	0.353484
ENSBTAT00000017653	ENSBTAG00000013273	PIGL	8.70118	0.337302	4.6891	0.353509
ENSBTAT00000071707	ENSBTAG00000003221	ATF7IP	0	0.630679	-Inf	0.353591
ENSBTAT00000003362	ENSBTAG00000002596	VSTM1	0	0.972503	-Inf	0.353931
ENSBTAT00000029223	ENSBTAG00000021919	NAV1	0.949841	0	Inf	0.3541
ENSBTAT00000082368	ENSBTAG00000015263	CPSF7	0	1.84828	-Inf	0.354167
ENSBTAT00000081554	ENSBTAG00000046346	PACS2	1.40045	0.04234	5.04773	0.354269
ENSBTAT00000009684	ENSBTAG00000007363	LSM3	2.14601	13.2852	-2.63009	0.354346
ENSBTAT00000015388	ENSBTAG00000011583	APEH	0	0.490917	-Inf	0.354425
ENSBTAT00000016009	ENSBTAG00000012069	CCDC167	2.89876	0	Inf	0.354547
ENSBTAT00000045511	ENSBTAG00000003547	CSTF2	0	0.239013	-Inf	0.35515
ENSBTAT00000053833	ENSBTAG00000027204	-	0	2.09308	-Inf	0.35544
ENSBTAT00000002556	ENSBTAG00000039682	MTUS1	0	0.63734	-Inf	0.355545
ENSBTAT00000075243	ENSBTAG00000012260	MTRF1	0	0.495268	-Inf	0.355607
ENSBTAT00000015905	ENSBTAG00000011986	PLSCR4	0	0.408137	-Inf	0.355788
ENSBTAT00000003653	ENSBTAG00000002823	MPZL1	0	0.501697	-Inf	0.355821
ENSBTAT00000013832	ENSBTAG00000010470	UQCC3	0	2.08966	-Inf	0.355913
ENSBTAT00000029841	ENSBTAG00000018563	SFRP2	0.945135	0	Inf	0.356067
ENSBTAT00000007959	ENSBTAG00000006059	TSN	2.63073	0	Inf	0.3562
ENSBTAT00000068866	ENSBTAG00000019828	TAB1	1.31428	0	Inf	0.356249
ENSBTAT00000069668	ENSBTAG00000013772	SRRM1	2.07269	0.163759	3.66186	0.356511
ENSBTAT00000072596	ENSBTAG00000037781	FKBPL	0	1.12617	-Inf	0.357041
ENSBTAT00000071715	ENSBTAG00000007788	GRIPAP1	1.21602	0	Inf	0.357122
ENSBTAT00000013792	ENSBTAG00000010449	MOCS1	5.03831	0.406723	3.63082	0.357149
ENSBTAT00000019719	ENSBTAG00000014809	ANXA6	1.5246	0	Inf	0.357165
ENSBTAT00000011125	ENSBTAG00000008453	LBR	0	0.574716	-Inf	0.357511
ENSBTAT00000054092	ENSBTAG00000027204	-	5.46952	0.174965	4.96628	0.35814
ENSBTAT00000068352	ENSBTAG00000046047	-	0	0.777146	-Inf	0.358191
ENSBTAT00000082332	ENSBTAG00000048059	TMEM86A	0	0.597827	-Inf	0.358364
ENSBTAT00000066440	ENSBTAG00000050554	-	0	4.4694	-Inf	0.358917
ENSBTAT00000026604	ENSBTAG00000019971	CDC16	0	0.52317	-Inf	0.359261
ENSBTAT00000057329	ENSBTAG00000017744	FAF2	0	0.637492	-Inf	0.359301
ENSBTAT00000067792	ENSBTAG00000055197	-	0.451742	2.29067	-2.3422	0.359562
ENSBTAT00000014310	ENSBTAG00000010803	CHML	0.14176	1.60056	-3.49705	0.359924
ENSBTAT00000029153	ENSBTAG00000021869	THAP5	0	0.508142	-Inf	0.360107
ENSBTAT00000073218	ENSBTAG00000006353	TXNL4B	0	0.620865	-Inf	0.360325
ENSBTAT00000070536	ENSBTAG00000038181	FOCAD	0	0.204903	-Inf	0.360444
ENSBTAT00000076805	ENSBTAG00000007364	PMS2	0.434985	0.00112333	8.59703	0.360528
ENSBTAT00000002938	ENSBTAG00000002279	LUC7L3	4.01403	15.6444	-1.96253	0.360722
ENSBTAT00000029375	ENSBTAG00000021121	PPIL2	0	0.557089	-Inf	0.360755
ENSBTAT00000083295	ENSBTAG00000008958	NSMAF	0	0.695154	-Inf	0.36094
ENSBTAT00000019322	ENSBTAG00000014536	SFXN1	1.83404	0.050561	5.18085	0.360944
ENSBTAT00000061550	ENSBTAG00000016854	AK7	0	0.468611	-Inf	0.360964
ENSBTAT00000081291	ENSBTAG00000021018	KHSRP	2.03252	0	Inf	0.360988
ENSBTAT00000022858	ENSBTAG00000017200	RHOJ	0	0.28974	-Inf	0.361139
ENSBTAT00000011507	ENSBTAG00000008733	MAGED1	0.639423	0	Inf	0.361405
ENSBTAT00000044598	ENSBTAG00000013093	ALDH3B1	0.631655	0	Inf	0.361429
ENSBTAT00000003974	ENSBTAG00000003058	ADRM1	1.02626	7.47574	-2.86482	0.361561
ENSBTAT00000011562	ENSBTAG00000008772	SMC2	0	0.254266	-Inf	0.361735
ENSBTAT00000063346	ENSBTAG00000046502	ACBD6	0.952505	0	Inf	0.361761
ENSBTAT00000021210	ENSBTAG00000015951	NOL11	0	0.404028	-Inf	0.36214
ENSBTAT00000085420	ENSBTAG00000013793	NEDD4	0	0.442083	-Inf	0.362323
ENSBTAT00000073794	ENSBTAG00000013362	DNM2	0.669076	0	Inf	0.362481
ENSBTAT00000031540	ENSBTAG00000003408	-	0	1.63424	-Inf	0.362537
ENSBTAT00000042789	ENSBTAG00000003822	CROCC	0	0.177073	-Inf	0.36265
ENSBTAT00000073321	ENSBTAG00000005536	MEA1	3.78204	0.067875	5.80014	0.362663
ENSBTAT00000053969	ENSBTAG00000001185	KMT5B	0	1.72821	-Inf	0.362685
ENSBTAT00000009094	ENSBTAG00000006925	CENPL	0	0.444089	-Inf	0.362845
ENSBTAT00000067528	ENSBTAG00000038866	UBE2I	0.0593273	0.523454	-3.14129	0.36321
ENSBTAT00000012252	ENSBTAG00000026243	PPP1R35	0	1.00314	-Inf	0.363394
ENSBTAT00000004834	ENSBTAG00000003712	FAM89B	5.87076	0.804401	2.86756	0.363508
ENSBTAT00000066475	ENSBTAG00000017847	PPP1R12C	0.744853	0	Inf	0.363653
ENSBTAT00000071063	ENSBTAG00000024272	-	6.35797	0	Inf	0.363875
ENSBTAT00000002064	ENSBTAG00000001574	GPATCH2	0.201445	1.99432	-3.30744	0.364293
ENSBTAT00000011730	ENSBTAG00000008911	-	0.59059	0	Inf	0.364448
ENSBTAT00000017260	ENSBTAG00000012980	RRAGB	0.18519	2.07526	-3.48622	0.364545
ENSBTAT00000009083	ENSBTAG00000006909	PIK3CB	0.082307	1.45188	-4.14076	0.364699
ENSBTAT00000071619	ENSBTAG00000002614	RUFY2	0	0.625934	-Inf	0.365117
ENSBTAT00000013464	ENSBTAG00000010204	PCMT1	3.87697	0.0534067	6.18177	0.365232
ENSBTAT00000075229	ENSBTAG00000033137	PSD3	0	0.308169	-Inf	0.365272
ENSBTAT00000010092	ENSBTAG00000000571	ARHGAP27	0	0.463088	-Inf	0.365373
ENSBTAT00000015043	ENSBTAG00000011319	SLTM	4.3546	0.209973	4.37427	0.365481
ENSBTAT00000054269	ENSBTAG00000018884	RING1	0	0.905192	-Inf	0.36563
ENSBTAT00000064443	ENSBTAG00000017734	-	0	0.127785	-Inf	0.365848
ENSBTAT00000014263	ENSBTAG00000010774	NUSAP1	0	0.442104	-Inf	0.365876
ENSBTAT00000085925	ENSBTAG00000035958	RHOBTB2	0.418371	0	Inf	0.366053
ENSBTAT00000078548	ENSBTAG00000006819	-	0.117377	1.70178	-3.85782	0.366464
ENSBTAT00000022442	ENSBTAG00000016869	POLD3	0	0.339389	-Inf	0.366798
ENSBTAT00000082311	ENSBTAG00000006775	SLC12A7	0	0.311215	-Inf	0.367119
ENSBTAT00000001782	ENSBTAG00000001353	PMPCA	1.93208	0.0445523	5.43851	0.367181
ENSBTAT00000077502	ENSBTAG00000005090	CEMIP2	0	0.153831	-Inf	0.367295
ENSBTAT00000072095	ENSBTAG00000016937	C7H19orf67	0	0.775504	-Inf	0.367326
ENSBTAT00000057552	ENSBTAG00000040435	-	1.66952	0	Inf	0.367338
ENSBTAT00000019640	ENSBTAG00000014761	PGA5	1.12992	0	Inf	0.36737
ENSBTAT00000086711	ENSBTAG00000018884	RING1	0.934942	0.00336833	8.1167	0.367442
ENSBTAT00000002767	ENSBTAG00000002135	CD69	0	0.714642	-Inf	0.367504
ENSBTAT00000080771	ENSBTAG00000032097	FBXO21	0.409714	2.51566	-2.61825	0.367517
ENSBTAT00000010532	ENSBTAG00000008010	FLCN	0.00810833	0.907053	-6.80564	0.367525
ENSBTAT00000025508	ENSBTAG00000019166	NSMCE4A	1.05133	0	Inf	0.367534
ENSBTAT00000026387	ENSBTAG00000019804	SNRNP25	0	1.30535	-Inf	0.368015
ENSBTAT00000087308	ENSBTAG00000053677	HERC1	0	0.274203	-Inf	0.36803
ENSBTAT00000006577	ENSBTAG00000004997	CTNNAL1	13.9081	3.17481	2.13118	0.36824
ENSBTAT00000033854	ENSBTAG00000033740	-	0.183355	6.9634	-5.24708	0.36827
ENSBTAT00000082360	ENSBTAG00000006555	ZMYM1	0	0.216037	-Inf	0.368361
ENSBTAT00000025885	ENSBTAG00000030951	ZNF655	0.818588	0	Inf	0.368411
ENSBTAT00000081763	ENSBTAG00000005260	SPP1	0.733621	0	Inf	0.368443
ENSBTAT00000074393	ENSBTAG00000043951	IMPA2	1.03113	0	Inf	0.368536
ENSBTAT00000003935	ENSBTAG00000003025	NME6	0	0.863311	-Inf	0.368991
ENSBTAT00000061555	ENSBTAG00000005208	CLEC16A	0	0.77895	-Inf	0.369084
ENSBTAT00000007148	ENSBTAG00000005430	MB21D2	1.00124	0	Inf	0.369197
ENSBTAT00000078996	ENSBTAG00000050723	-	0.0382577	2.44666	-5.99892	0.369199
ENSBTAT00000048901	ENSBTAG00000034519	-	1.88605	0	Inf	0.369305
ENSBTAT00000001461	ENSBTAG00000001104	CMTM4	1.14945	0	Inf	0.36953
ENSBTAT00000017732	ENSBTAG00000013334	CSF3R	1.64035	0.0180233	6.508	0.369833
ENSBTAT00000012920	ENSBTAG00000009795	SF3B5	2.69139	0	Inf	0.369901
ENSBTAT00000013159	ENSBTAG00000009979	HOXB2	0	0.849551	-Inf	0.370302
ENSBTAT00000016877	ENSBTAG00000012698	HDAC1	0.022618	1.36391	-5.91414	0.370451
ENSBTAT00000056935	ENSBTAG00000040051	-	0.0805893	0.865754	-3.4253	0.370798
ENSBTAT00000016349	ENSBTAG00000012321	ZFAND6	0	1.40808	-Inf	0.3709
ENSBTAT00000012208	ENSBTAG00000009266	CD226	0	2.39224	-Inf	0.370977
ENSBTAT00000084940	ENSBTAG00000021061	PSMC5	3.61605	0.039179	6.52819	0.370978
ENSBTAT00000076187	ENSBTAG00000007186	ARHGAP39	0	0.314287	-Inf	0.370983
ENSBTAT00000010691	ENSBTAG00000008131	RNF115	0	0.665027	-Inf	0.371051
ENSBTAT00000053543	ENSBTAG00000023963	RHBDD1	0	0.372552	-Inf	0.371202
ENSBTAT00000013946	ENSBTAG00000010547	CEP76	0	0.342283	-Inf	0.371418
ENSBTAT00000020214	ENSBTAG00000015190	RMC1	0	0.481828	-Inf	0.371736
ENSBTAT00000070629	ENSBTAG00000008125	KCNAB2	4.58213	0.159129	4.84775	0.371827
ENSBTAT00000029052	ENSBTAG00000021796	C17H12orf43	0	0.868546	-Inf	0.372166
ENSBTAT00000014805	ENSBTAG00000011150	PFN2	0	0.582804	-Inf	0.372225
ENSBTAT00000031029	ENSBTAG00000011250	AFG3L2	0	0.273458	-Inf	0.372261
ENSBTAT00000021243	ENSBTAG00000015969	STK40	2.32438	0	Inf	0.373056
ENSBTAT00000085151	ENSBTAG00000046192	AK6	0.0977467	1.66369	-4.0892	0.373294
ENSBTAT00000007930	ENSBTAG00000006035	PPP1R1B	0	0.61304	-Inf	0.373516
ENSBTAT00000007713	ENSBTAG00000005870	FANCL	0	0.647812	-Inf	0.374452
ENSBTAT00000010671	ENSBTAG00000008115	TNFAIP1	0.769782	0	Inf	0.374507
ENSBTAT00000067581	ENSBTAG00000052790	-	4.83117	0	Inf	0.374582
ENSBTAT00000004337	ENSBTAG00000003341	DOK2	5.49504	0.866719	2.66449	0.374707
ENSBTAT00000024782	ENSBTAG00000037377	ABHD14B	1.2111	4.96113	-2.03436	0.375244
ENSBTAT00000028368	ENSBTAG00000021291	STXBP6	0	1.24891	-Inf	0.375318
ENSBTAT00000072060	ENSBTAG00000031178	SLC9A9	0	0.679528	-Inf	0.375383
ENSBTAT00000074642	ENSBTAG00000006367	CCN2	0.546488	0	Inf	0.375463
ENSBTAT00000069845	ENSBTAG00000007066	TMTC4	0	0.205689	-Inf	0.375873
ENSBTAT00000064326	ENSBTAG00000047450	SFR1	0	0.543979	-Inf	0.376074
ENSBTAT00000043572	ENSBTAG00000016435	NOM1	0	1.09991	-Inf	0.376173
ENSBTAT00000011834	ENSBTAG00000008990	DRG1	0	0.692581	-Inf	0.376213
ENSBTAT00000005476	ENSBTAG00000004184	WDSUB1	0.545764	0	Inf	0.376366
ENSBTAT00000002929	ENSBTAG00000002272	KCTD18	0	0.599677	-Inf	0.376444
ENSBTAT00000006189	ENSBTAG00000004716	RETN	2.12955	0	Inf	0.376496
ENSBTAT00000047769	ENSBTAG00000033621	SMCO4	0.072386	2.12968	-4.87878	0.376678
ENSBTAT00000061030	ENSBTAG00000044178	ZMPSTE24	0.565679	0	Inf	0.377088
ENSBTAT00000074078	ENSBTAG00000005564	PIAS1	0	1.20608	-Inf	0.377452
ENSBTAT00000086186	ENSBTAG00000003051	FER	0	0.992404	-Inf	0.37752
ENSBTAT00000001068	ENSBTAG00000000807	TMED3	1.1105	0	Inf	0.377737
ENSBTAT00000065456	ENSBTAG00000015788	CCDC171	0.305661	0	Inf	0.377761
ENSBTAT00000043850	ENSBTAG00000003665	NUP210	1.69118	0.23539	2.84491	0.377871
ENSBTAT00000073881	ENSBTAG00000031941	PEPD	0	0.731555	-Inf	0.377903
ENSBTAT00000005170	ENSBTAG00000003966	DUSP3	0.311065	0	Inf	0.378131
ENSBTAT00000067110	ENSBTAG00000012253	AGO1	0.765382	0.0484133	3.9827	0.37814
ENSBTAT00000070843	ENSBTAG00000021920	SEMA4C	0.370709	0	Inf	0.378256
ENSBTAT00000013600	ENSBTAG00000010297	DHRS11	0	0.497654	-Inf	0.37851
ENSBTAT00000077935	ENSBTAG00000011319	SLTM	4.45232	15.2245	-1.77376	0.378915
ENSBTAT00000016943	ENSBTAG00000050696	KLHDC3	0	0.645993	-Inf	0.37899
ENSBTAT00000034608	ENSBTAG00000024851	TRIM14	0	0.285505	-Inf	0.37901
ENSBTAT00000069031	ENSBTAG00000008169	C24H18orf54	0	0.489211	-Inf	0.379074
ENSBTAT00000002597	ENSBTAG00000002004	LLPH	0	1.05441	-Inf	0.379259
ENSBTAT00000084838	ENSBTAG00000021172	IWS1	0	0.366299	-Inf	0.379403
ENSBTAT00000078679	ENSBTAG00000044097	KLF7	0	0.486407	-Inf	0.379683
ENSBTAT00000028781	ENSBTAG00000022498	-	0.081355	0.633582	-2.96123	0.379728
ENSBTAT00000021778	ENSBTAG00000016374	OGFRL1	4.51749	0.418221	3.43318	0.379775
ENSBTAT00000074462	ENSBTAG00000009872	SPHK2	0	0.236587	-Inf	0.379964
ENSBTAT00000033712	ENSBTAG00000019065	EEPD1	0	0.255757	-Inf	0.379995
ENSBTAT00000087272	ENSBTAG00000050866	-	0.103904	6.22863	-5.90559	0.38001
ENSBTAT00000072395	ENSBTAG00000009138	UBXN2B	0	0.133001	-Inf	0.380102
ENSBTAT00000072850	ENSBTAG00000051896	-	0	0.216606	-Inf	0.380129
ENSBTAT00000075576	ENSBTAG00000000222	ARID4B	0.836766	3.3728	-2.01105	0.380186
ENSBTAT00000006943	ENSBTAG00000005269	CCNB2	0	0.487253	-Inf	0.380302
ENSBTAT00000020955	ENSBTAG00000015781	TRMT13	0	0.298395	-Inf	0.380305
ENSBTAT00000024342	ENSBTAG00000018289	TMEM150A	7.87227	1.2387	2.66796	0.380647
ENSBTAT00000069694	ENSBTAG00000009643	ZBTB25	1.41392	3.94664	-1.48092	0.380759
ENSBTAT00000067648	ENSBTAG00000052130	-	4.70229	0.01872	7.97264	0.380797
ENSBTAT00000002933	ENSBTAG00000002275	PTP4A1	0	0.946057	-Inf	0.381174
ENSBTAT00000079572	ENSBTAG00000013611	SCLT1	0	0.814288	-Inf	0.381193
ENSBTAT00000003600	ENSBTAG00000002774	PTPN23	0	0.318474	-Inf	0.381249
ENSBTAT00000002294	ENSBTAG00000001747	PEX3	0	0.495155	-Inf	0.381255
ENSBTAT00000056422	ENSBTAG00000039943	NARS2	0.595605	0	Inf	0.381706
ENSBTAT00000072885	ENSBTAG00000018682	SETD4	0	0.280846	-Inf	0.381763
ENSBTAT00000024730	ENSBTAG00000018581	EPC2	4.33688	0.911758	2.24993	0.381845
ENSBTAT00000066529	ENSBTAG00000020330	BTG1	5.28086	15.107	-1.51637	0.381887
ENSBTAT00000000027	ENSBTAG00000000025	RAB6A	0.237625	1.33105	-2.48581	0.382026
ENSBTAT00000032251	ENSBTAG00000001781	TOMM40	5.15451	0.239953	4.42501	0.382037
ENSBTAT00000067830	ENSBTAG00000032774	ADIRF	0.825415	0.00715667	6.84969	0.382057
ENSBTAT00000028523	ENSBTAG00000021398	C9H6orf203	0	0.503858	-Inf	0.382137
ENSBTAT00000018472	ENSBTAG00000013910	POLR3GL	0	3.45643	-Inf	0.382549
ENSBTAT00000067656	ENSBTAG00000014974	GRAMD2B	0.6822	0	Inf	0.382554
ENSBTAT00000023988	ENSBTAG00000020783	MAPK14	1.36835	0	Inf	0.382645
ENSBTAT00000016549	ENSBTAG00000012471	ILF2	4.87058	0.20276	4.58625	0.382827
ENSBTAT00000066760	ENSBTAG00000021709	SPI1	4.60985	0.897968	2.35998	0.383007
ENSBTAT00000031167	ENSBTAG00000002069	BOLA	2.62865	11.8383	-2.17106	0.383592
ENSBTAT00000069938	ENSBTAG00000013716	NR2C2	0	1.59429	-Inf	0.383641
ENSBTAT00000026855	ENSBTAG00000007842	GCLM	0	0.518127	-Inf	0.383868
ENSBTAT00000002914	ENSBTAG00000002258	APOA1	1.21241	0	Inf	0.383945
ENSBTAT00000028017	ENSBTAG00000021036	2021-03-02	10.3393	0.681977	3.92227	0.384009
ENSBTAT00000024895	ENSBTAG00000018704	BTG3	0	0.348888	-Inf	0.384143
ENSBTAT00000020671	ENSBTAG00000015559	ERI3	1.00631	4.45315	-2.14576	0.384164
ENSBTAT00000077829	ENSBTAG00000016278	RPL30	0.628493	3.05218	-2.27987	0.38424
ENSBTAT00000020427	ENSBTAG00000015369	MLLT11	0	0.512738	-Inf	0.384529
ENSBTAT00000076856	ENSBTAG00000015463	TTI2	0.846786	0	Inf	0.384898
ENSBTAT00000019854	ENSBTAG00000014912	FMOD	1.20834	0	Inf	0.385054
ENSBTAT00000075761	ENSBTAG00000054437	ZNF75A	0	0.906858	-Inf	0.385087
ENSBTAT00000070318	ENSBTAG00000005057	FAM204A	0	0.658016	-Inf	0.385302
ENSBTAT00000033639	ENSBTAG00000012194	DENND2C	1.18124	0	Inf	0.385384
ENSBTAT00000069390	ENSBTAG00000044106	SPIDR	0.290018	0	Inf	0.385411
ENSBTAT00000026431	ENSBTAG00000019227	-	0.516193	0	Inf	0.385471
ENSBTAT00000064137	ENSBTAG00000045577	MCCD1	0	1.76088	-Inf	0.385573
ENSBTAT00000083092	ENSBTAG00000016578	HNRNPR	0.862905	0	Inf	0.385579
ENSBTAT00000072077	ENSBTAG00000024715	PTPRJ	0	0.582917	-Inf	0.385613
ENSBTAT00000083038	ENSBTAG00000005830	STRN4	0	0.201902	-Inf	0.385621
ENSBTAT00000017647	ENSBTAG00000025853	HOMER1	1.49912	5.26047	-1.81108	0.385657
ENSBTAT00000004922	ENSBTAG00000006876	PMPCB	0.965926	4.27877	-2.14721	0.385756
ENSBTAT00000038209	ENSBTAG00000016297	CCNYL1	0	0.411011	-Inf	0.386041
ENSBTAT00000075258	ENSBTAG00000008821	SEPHS1	0	1.93559	-Inf	0.386173
ENSBTAT00000006144	ENSBTAG00000004680	SLC13A5	2.34565	0	Inf	0.386349
ENSBTAT00000024502	ENSBTAG00000018415	TTLL4	0.260288	0	Inf	0.386635
ENSBTAT00000067990	ENSBTAG00000026660	TAF12	0	0.597273	-Inf	0.386697
ENSBTAT00000015940	ENSBTAG00000012020	TRAF5	0	0.243899	-Inf	0.387
ENSBTAT00000017305	ENSBTAG00000013017	GNAT2	0	0.37834	-Inf	0.387139
ENSBTAT00000036314	ENSBTAG00000017354	MPP7	0	0.212857	-Inf	0.387204
ENSBTAT00000015991	ENSBTAG00000012052	PADI4	0.428185	0	Inf	0.387338
ENSBTAT00000006666	ENSBTAG00000005057	FAM204A	0	1.84067	-Inf	0.387367
ENSBTAT00000037077	ENSBTAG00000000874	CAST	1.68696	0	Inf	0.387636
ENSBTAT00000003151	ENSBTAG00000002431	TRIM24	3.17815	0.200082	3.98952	0.387895
ENSBTAT00000072004	ENSBTAG00000006272	NTHL1	0	0.999633	-Inf	0.388052
ENSBTAT00000065583	ENSBTAG00000047495	CD81	4.5114	0.30366	3.89305	0.388135
ENSBTAT00000020711	ENSBTAG00000015590	ICK	0	0.165831	-Inf	0.388151
ENSBTAT00000039582	ENSBTAG00000027534	-	0.166211	1.29906	-2.96638	0.388227
ENSBTAT00000070790	ENSBTAG00000015318	NECTIN2	0	0.306336	-Inf	0.388408
ENSBTAT00000020504	ENSBTAG00000015427	CFDP1	0	0.55247	-Inf	0.388473
ENSBTAT00000003509	ENSBTAG00000002709	TM9SF1	2.38712	0.038059	5.97089	0.388808
ENSBTAT00000024194	ENSBTAG00000018181	CCDC8	0.665436	0	Inf	0.389361
ENSBTAT00000083688	ENSBTAG00000013588	ZNF532	0	0.125192	-Inf	0.389507
ENSBTAT00000075628	ENSBTAG00000047680	IRF7	2.74907	0.0567423	5.59838	0.389568
ENSBTAT00000081140	ENSBTAG00000012672	ZNHIT3	7.2	0	Inf	0.389715
ENSBTAT00000007890	ENSBTAG00000006007	SH3GL1	0.0360763	2.22317	-5.94542	0.389831
ENSBTAT00000054392	ENSBTAG00000007102	GTSE1	0.320686	0	Inf	0.390095
ENSBTAT00000067373	ENSBTAG00000031709	PDCD10	0	2.29428	-Inf	0.390207
ENSBTAT00000076692	ENSBTAG00000004009	PMM1	0	0.316003	-Inf	0.390554
ENSBTAT00000001098	ENSBTAG00000000833	TAX1BP3	9.6777	0.867642	3.47949	0.390742
ENSBTAT00000076768	ENSBTAG00000001564	PDE4DIP	0	0.092179	-Inf	0.390849
ENSBTAT00000014880	ENSBTAG00000011204	NINJ1	0	0.52052	-Inf	0.391069
ENSBTAT00000067633	ENSBTAG00000012299	REPS1	0	0.212377	-Inf	0.391083
ENSBTAT00000082079	ENSBTAG00000047707	BOLA-DOB	0	1.79604	-Inf	0.391225
ENSBTAT00000019228	ENSBTAG00000014461	ANAPC13	1.153	0	Inf	0.391254
ENSBTAT00000015786	ENSBTAG00000011892	SRGAP1	0	0.13993	-Inf	0.391269
ENSBTAT00000045760	ENSBTAG00000032265	RTP4	0	0.426756	-Inf	0.391345
ENSBTAT00000086420	ENSBTAG00000020132	HPF1	0	0.62261	-Inf	0.391482
ENSBTAT00000063008	ENSBTAG00000048296	CLTRN	0	0.420069	-Inf	0.391686
ENSBTAT00000083996	ENSBTAG00000049441	-	0.294689	3.4638	-3.55509	0.391688
ENSBTAT00000086836	ENSBTAG00000019871	TRMT2A	0.0400677	1.34891	-5.07321	0.391749
ENSBTAT00000069105	ENSBTAG00000022991	NBEA	1.27707	3.19382	-1.32245	0.392309
ENSBTAT00000077096	ENSBTAG00000048389	-	0	0.718471	-Inf	0.392411
ENSBTAT00000005212	ENSBTAG00000003990	ITPRIP	1.4728	0.0230583	5.99713	0.392528
ENSBTAT00000022701	ENSBTAG00000017069	GASK1B	0	0.251459	-Inf	0.392586
ENSBTAT00000072037	ENSBTAG00000007884	SREBF1	0	0.830421	-Inf	0.392657
ENSBTAT00000021123	ENSBTAG00000015892	NDUFB4	3.80309	0	Inf	0.392825
ENSBTAT00000035138	ENSBTAG00000014711	DBF4	0	0.266816	-Inf	0.392878
ENSBTAT00000014685	ENSBTAG00000011059	CDKN2C	0	0.321197	-Inf	0.393012
ENSBTAT00000045265	ENSBTAG00000010422	MDM2	0	0.300376	-Inf	0.393306
ENSBTAT00000045129	ENSBTAG00000031829	FTSJ1	0	0.224757	-Inf	0.393338
ENSBTAT00000019665	ENSBTAG00000014784	NT5DC2	0	1.93174	-Inf	0.393759
ENSBTAT00000066705	ENSBTAG00000007712	SEC22B	1.33278	0	Inf	0.393761
ENSBTAT00000064679	ENSBTAG00000012675	MYO19	0.239888	0	Inf	0.394145
ENSBTAT00000076194	ENSBTAG00000048791	-	3.61555	0	Inf	0.394164
ENSBTAT00000004594	ENSBTAG00000023823	-	0.697217	5.26525	-2.91682	0.394274
ENSBTAT00000076763	ENSBTAG00000004173	UBXN8	0	0.22267	-Inf	0.394387
ENSBTAT00000068884	ENSBTAG00000023831	ELP4	0	0.355888	-Inf	0.394389
ENSBTAT00000044841	ENSBTAG00000017402	OSBPL2	6.74174	0.39188	4.10464	0.394615
ENSBTAT00000010236	ENSBTAG00000007785	PKD2L2	0	0.273465	-Inf	0.394636
ENSBTAT00000006360	ENSBTAG00000036087	ARMC2	0	0.23464	-Inf	0.394939
ENSBTAT00000081415	ENSBTAG00000017397	ZNF423	0.187862	0	Inf	0.39538
ENSBTAT00000024253	ENSBTAG00000018223	CHI3L1	0	0.429769	-Inf	0.395572
ENSBTAT00000039626	ENSBTAG00000001348	COMMD8	0	0.79559	-Inf	0.395766
ENSBTAT00000077818	ENSBTAG00000053310	C1QTNF9	0	0.0966707	-Inf	0.395995
ENSBTAT00000085115	ENSBTAG00000003185	ASAP1	0.146832	0	Inf	0.396089
ENSBTAT00000012167	ENSBTAG00000009231	NSDHL	0.390713	0	Inf	0.396153
ENSBTAT00000037556	ENSBTAG00000026428	ATP6V0C	0	0.863581	-Inf	0.396201
ENSBTAT00000025464	ENSBTAG00000019129	BTD	0	0.237457	-Inf	0.396526
ENSBTAT00000078278	ENSBTAG00000052956	-	0	2.7508	-Inf	0.396733
ENSBTAT00000025713	ENSBTAG00000019312	TFCP2	0.259194	1.43193	-2.46585	0.396805
ENSBTAT00000002779	ENSBTAG00000002144	ADRB2	2.20214	0.248516	3.14749	0.397078
ENSBTAT00000077243	ENSBTAG00000021051	ZNHIT6	0.0772173	1.34111	-4.11836	0.397169
ENSBTAT00000027029	ENSBTAG00000020283	DUSP5	2.78128	0.324326	3.10023	0.397438
ENSBTAT00000085260	ENSBTAG00000015670	PAK3	0	0.212027	-Inf	0.397747
ENSBTAT00000071473	ENSBTAG00000007817	BRCC3	3.96896	0	Inf	0.397931
ENSBTAT00000063568	ENSBTAG00000018940	CRACR2A	1.40103	0	Inf	0.397959
ENSBTAT00000023578	ENSBTAG00000017731	ZFAT	0.925966	0.00584933	7.30654	0.39811
ENSBTAT00000081188	ENSBTAG00000012626	B4GALT5	0	0.162801	-Inf	0.398265
ENSBTAT00000068693	ENSBTAG00000053568	ZNF70	0	0.0907747	-Inf	0.398505
ENSBTAT00000006746	ENSBTAG00000005116	FKBP15	1.71554	0.192456	3.15606	0.398824
ENSBTAT00000009087	ENSBTAG00000006920	ABCF3	0	0.197237	-Inf	0.399045
ENSBTAT00000078218	ENSBTAG00000017656	ST3GAL3	1.80879	0.0294157	5.94229	0.399252
ENSBTAT00000025307	ENSBTAG00000019013	HECTD3	0.324168	0	Inf	0.399372
ENSBTAT00000031059	ENSBTAG00000017597	ESCO1	0	0.189881	-Inf	0.399495
ENSBTAT00000075249	ENSBTAG00000006974	PLEKHA7	0.193098	0	Inf	0.399528
ENSBTAT00000082520	ENSBTAG00000011921	TIGIT	0	0.250822	-Inf	0.399778
ENSBTAT00000083559	ENSBTAG00000055240	-	10.2311	2.04131	2.32539	0.39988
ENSBTAT00000026474	ENSBTAG00000019869	DGCR8	2.32945	0.190693	3.61066	0.400041
ENSBTAT00000055228	ENSBTAG00000003295	GORAB	0	0.193573	-Inf	0.400168
ENSBTAT00000001883	ENSBTAG00000001435	ARL6IP6	0	0.232643	-Inf	0.400227
ENSBTAT00000086101	ENSBTAG00000012070	INTS2	0.687307	0	Inf	0.400428
ENSBTAT00000084080	ENSBTAG00000014228	TFEC	0	1.89713	-Inf	0.40055
ENSBTAT00000070851	ENSBTAG00000004427	OSBPL8	0.321253	0	Inf	0.400614
ENSBTAT00000044871	ENSBTAG00000013277	CCDC22	0	0.275991	-Inf	0.400647
ENSBTAT00000073761	ENSBTAG00000048857	-	0	1.76531	-Inf	0.400786
ENSBTAT00000039580	ENSBTAG00000017847	PPP1R12C	0.424125	0	Inf	0.400836
ENSBTAT00000000088	ENSBTAG00000000080	GRWD1	0	0.357921	-Inf	0.401328
ENSBTAT00000016592	ENSBTAG00000012504	GAS2L1	3.14315	0.230831	3.7673	0.401426
ENSBTAT00000018700	ENSBTAG00000014076	ABRAXAS1	0.029606	1.63337	-5.78582	0.401842
ENSBTAT00000007528	ENSBTAG00000021755	-	2.86921	9.07647	-1.66148	0.401936
ENSBTAT00000084842	ENSBTAG00000015636	C7H19orf66	2.57254	0	Inf	0.402005
ENSBTAT00000052338	ENSBTAG00000017925	LMF2	1.45575	0	Inf	0.402016
ENSBTAT00000075770	ENSBTAG00000018912	ARHGEF1	0	0.968525	-Inf	0.402019
ENSBTAT00000044707	ENSBTAG00000031561	RSRC1	0	3.20881	-Inf	0.402022
ENSBTAT00000010814	ENSBTAG00000008223	NLRC4	1.09412	0.0970467	3.49495	0.402186
ENSBTAT00000078559	ENSBTAG00000016406	MCM10	0	0.102974	-Inf	0.40232
ENSBTAT00000074145	ENSBTAG00000012500	RARA	4.30345	0.212084	4.34279	0.402438
ENSBTAT00000024431	ENSBTAG00000018361	R3HDM2	4.23553	0.549922	2.94524	0.402507
ENSBTAT00000014617	ENSBTAG00000011003	IKZF3	0.446447	4.73328	-3.40628	0.40252
ENSBTAT00000003173	ENSBTAG00000002444	MKI67	0.0813547	0.532541	-2.71059	0.402721
ENSBTAT00000076357	ENSBTAG00000025856	JMY	0.00332267	0.438317	-7.04349	0.402758
ENSBTAT00000026834	ENSBTAG00000022242	DPP3	1.35082	0	Inf	0.403016
ENSBTAT00000080085	ENSBTAG00000004413	RHOBTB3	0	0.098069	-Inf	0.403151
ENSBTAT00000076505	ENSBTAG00000013772	SRRM1	0	0.542628	-Inf	0.403229
ENSBTAT00000082511	ENSBTAG00000000423	RBM4B	1.05317	0.00307767	8.41868	0.40334
ENSBTAT00000026657	ENSBTAG00000020015	DFFB	0	0.164809	-Inf	0.403375
ENSBTAT00000043402	ENSBTAG00000039599	HOXB4	0.387496	0	Inf	0.403442
ENSBTAT00000086755	ENSBTAG00000021134	DPP9	1.09309	0	Inf	0.403729
ENSBTAT00000073760	ENSBTAG00000001847	CNTLN	0.826076	0.00644367	7.00225	0.403843
ENSBTAT00000002433	ENSBTAG00000001867	SACS	0.255164	0	Inf	0.403885
ENSBTAT00000086304	ENSBTAG00000016497	FAM168A	0	2.43225	-Inf	0.403937
ENSBTAT00000063873	ENSBTAG00000046160	SMIM13	0	0.105183	-Inf	0.404163
ENSBTAT00000071028	ENSBTAG00000018732	HSPA12B	0.349849	0	Inf	0.404218
ENSBTAT00000027504	ENSBTAG00000020638	TIMP3	4.10787	0.381428	3.42891	0.404454
ENSBTAT00000016974	ENSBTAG00000012772	GFI1B	2.38473	0	Inf	0.404694
ENSBTAT00000021099	ENSBTAG00000015874	CASP3	0.011581	0.708946	-5.93584	0.404714
ENSBTAT00000070839	ENSBTAG00000013329	AP1M1	2.26949	0	Inf	0.405108
ENSBTAT00000066540	ENSBTAG00000013340	BAX	0	0.483738	-Inf	0.40523
ENSBTAT00000002067	ENSBTAG00000001573	JMJD1C	0.556266	1.67008	-1.58607	0.405268
ENSBTAT00000053405	ENSBTAG00000009952	C2H2orf69	0	0.36983	-Inf	0.405454
ENSBTAT00000028820	ENSBTAG00000021630	MTFMT	0	0.285079	-Inf	0.405686
ENSBTAT00000032269	ENSBTAG00000012176	QPCTL	0	0.143298	-Inf	0.406359
ENSBTAT00000017780	ENSBTAG00000013367	PPT1	2.40971	0.17903	3.75058	0.406748
ENSBTAT00000075950	ENSBTAG00000018072	FARS2	0.29053	0	Inf	0.406794
ENSBTAT00000053205	ENSBTAG00000038190	SMAP1	2.37537	0	Inf	0.406881
ENSBTAT00000087285	ENSBTAG00000000253	PTPRF	0	0.0543987	-Inf	0.407037
ENSBTAT00000069332	ENSBTAG00000047420	BTNL9	0.574754	0	Inf	0.407173
ENSBTAT00000048870	ENSBTAG00000034495	GTF2F2	0	0.250355	-Inf	0.40726
ENSBTAT00000079218	ENSBTAG00000017639	RPS6KA3	0	0.740831	-Inf	0.407295
ENSBTAT00000024188	ENSBTAG00000018176	CYBC1	0	0.219368	-Inf	0.407541
ENSBTAT00000010226	ENSBTAG00000007777	OGG1	0.577003	0	Inf	0.407568
ENSBTAT00000080168	ENSBTAG00000018295	SEC23B	0.0334933	1.32277	-5.30355	0.407721
ENSBTAT00000072399	ENSBTAG00000000111	UGP2	0	1.35961	-Inf	0.407942
ENSBTAT00000022601	ENSBTAG00000016995	HDHD5	2.1113	0	Inf	0.408025
ENSBTAT00000034373	ENSBTAG00000023659	MT2A	1.44851	0	Inf	0.408045
ENSBTAT00000083425	ENSBTAG00000002341	ETS1	0.268475	0	Inf	0.408175
ENSBTAT00000014517	ENSBTAG00000010928	CSRNP2	1.70032	0	Inf	0.40867
ENSBTAT00000083541	ENSBTAG00000024107	INPP5B	0	1.03231	-Inf	0.408804
ENSBTAT00000016665	ENSBTAG00000012552	FMR1	0	0.652378	-Inf	0.408826
ENSBTAT00000063951	ENSBTAG00000048010	NUDT14	1.04487	0	Inf	0.409077
ENSBTAT00000085693	ENSBTAG00000052397	-	3.47953	0.286897	3.60029	0.409242
ENSBTAT00000007976	ENSBTAG00000006071	CTTN	0.807515	3.4276	-2.08564	0.409447
ENSBTAT00000076880	ENSBTAG00000019237	TXNDC5	0	0.147044	-Inf	0.409474
ENSBTAT00000081471	ENSBTAG00000001957	TRMT11	0	0.164004	-Inf	0.40951
ENSBTAT00000081458	ENSBTAG00000011887	CD22	3.02783	0.212253	3.83442	0.409683
ENSBTAT00000087161	ENSBTAG00000005534	ENO3	6.26588	0.905326	2.79101	0.409738
ENSBTAT00000013788	ENSBTAG00000010437	MKLN1	2.43382	8.42287	-1.79109	0.410009
ENSBTAT00000070725	ENSBTAG00000012088	FBLN1	0.15088	0	Inf	0.410256
ENSBTAT00000082603	ENSBTAG00000002412	CYB5B	6.36933	1.14876	2.47107	0.410271
ENSBTAT00000077353	ENSBTAG00000020355	KLF4	2.23854	0.132286	4.08083	0.410343
ENSBTAT00000065887	ENSBTAG00000010255	ZNF24	0.513129	2.78828	-2.44198	0.410353
ENSBTAT00000085249	ENSBTAG00000001737	TUT7	0	0.0781393	-Inf	0.410684
ENSBTAT00000001635	ENSBTAG00000001235	CD200R1L	0	0.164806	-Inf	0.411026
ENSBTAT00000026008	ENSBTAG00000019524	ITGAD	0.599851	0	Inf	0.411273
ENSBTAT00000003112	ENSBTAG00000002395	HPS3	2.61475	0.306454	3.09293	0.411333
ENSBTAT00000075261	ENSBTAG00000052085	-	0.201614	1.06082	-2.39551	0.41177
ENSBTAT00000035966	ENSBTAG00000013705	NFKBIE	0.638264	0	Inf	0.411866
ENSBTAT00000025345	ENSBTAG00000019043	GABPA	0	1.2181	-Inf	0.411976
ENSBTAT00000013858	ENSBTAG00000010493	SERTAD1	1.02083	0	Inf	0.412165
ENSBTAT00000022631	ENSBTAG00000017019	PRKDC	0	0.0564827	-Inf	0.412242
ENSBTAT00000004844	ENSBTAG00000003721	CHST1	1.63399	0	Inf	0.412248
ENSBTAT00000004969	ENSBTAG00000003815	EDEM2	0	0.130035	-Inf	0.412305
ENSBTAT00000014649	ENSBTAG00000011027	PTGR1	0	0.279905	-Inf	0.412324
ENSBTAT00000061061	ENSBTAG00000008403	ROCK1	0	0.10179	-Inf	0.412373
ENSBTAT00000069124	ENSBTAG00000016534	BCL11A	0.0249167	0.864655	-5.11694	0.412417
ENSBTAT00000007848	ENSBTAG00000005979	HELLS	0	0.126231	-Inf	0.412439
ENSBTAT00000052211	ENSBTAG00000023283	JAML	1.81841	0.0162787	6.80355	0.412606
ENSBTAT00000065848	ENSBTAG00000022847	HEATR5A	0	0.463158	-Inf	0.412682
ENSBTAT00000042889	ENSBTAG00000004556	SLC2A3	0.271965	2.39211	-3.13679	0.412735
ENSBTAT00000033237	ENSBTAG00000024096	LSM10	1.29767	0	Inf	0.412773
ENSBTAT00000083052	ENSBTAG00000054628	PMEPA1	0	0.0896793	-Inf	0.4128
ENSBTAT00000074030	ENSBTAG00000009663	YBX3	0	0.244242	-Inf	0.412809
ENSBTAT00000070334	ENSBTAG00000053346	SPSB2	0	0.272665	-Inf	0.412997
ENSBTAT00000016505	ENSBTAG00000030255	PDXP	0	0.157267	-Inf	0.413044
ENSBTAT00000018284	ENSBTAG00000013761	STMN1	0.878342	0	Inf	0.413131
ENSBTAT00000012283	ENSBTAG00000033278	F2RL3	0	0.17518	-Inf	0.413221
ENSBTAT00000020695	ENSBTAG00000015579	TMEM160	3.51186	0	Inf	0.413343
ENSBTAT00000072363	ENSBTAG00000018785	TUBB1	0.697637	3.71685	-2.41353	0.413448
ENSBTAT00000008982	ENSBTAG00000006836	FBXO33	0	0.182344	-Inf	0.413608
ENSBTAT00000043971	ENSBTAG00000031061	POLR2L	9.26426	0.503166	4.20257	0.413688
ENSBTAT00000011481	ENSBTAG00000008713	DCAF4	2.66573	0.374599	2.83111	0.413824
ENSBTAT00000010057	ENSBTAG00000039738	TMIGD3	0.00943567	1.16125	-6.94334	0.414
ENSBTAT00000080333	ENSBTAG00000020485	ARRB1	0.515462	0	Inf	0.414076
ENSBTAT00000015575	ENSBTAG00000011726	CRYL1	0	2.08609	-Inf	0.414161
ENSBTAT00000080318	ENSBTAG00000020757	PCBP2	0.00351633	0.577806	-7.36037	0.414355
ENSBTAT00000085984	ENSBTAG00000038298	CCDC174	0.199511	1.6902	-3.08265	0.414378
ENSBTAT00000037373	ENSBTAG00000013955	TRAPPC9	0	0.112826	-Inf	0.414486
ENSBTAT00000024295	ENSBTAG00000018252	ARRDC4	2.91058	7.06871	-1.28014	0.414503
ENSBTAT00000079486	ENSBTAG00000010888	VSIR	0.852045	0	Inf	0.414653
ENSBTAT00000009488	ENSBTAG00000007213	SIRPA	4.48559	0.88553	2.34068	0.414916
ENSBTAT00000021549	ENSBTAG00000016190	ZNF394	0	0.183669	-Inf	0.415029
ENSBTAT00000024773	ENSBTAG00000018616	IPO11	0	0.13831	-Inf	0.415055
ENSBTAT00000082580	ENSBTAG00000018227	SLC4A7	0	0.552383	-Inf	0.415197
ENSBTAT00000028179	ENSBTAG00000021144	PSTPIP1	12.5843	1.85887	2.75913	0.415348
ENSBTAT00000024779	ENSBTAG00000018622	PCBP4	1.7556	0	Inf	0.415468
ENSBTAT00000036838	ENSBTAG00000006843	UTP15	0	0.113085	-Inf	0.415539
ENSBTAT00000003907	ENSBTAG00000003001	LAMTOR1	11.3932	1.85364	2.61974	0.415821
ENSBTAT00000021887	ENSBTAG00000006884	PABPN1	2.45907	0.142635	4.10771	0.415908
ENSBTAT00000079315	ENSBTAG00000020693	DERL1	1.75769	0.117279	3.90567	0.416027
ENSBTAT00000067634	ENSBTAG00000011127	NUP205	0	0.424904	-Inf	0.416351
ENSBTAT00000024876	ENSBTAG00000018691	RHOU	0	0.140154	-Inf	0.416366
ENSBTAT00000069566	ENSBTAG00000021319	MFF	0	1.36087	-Inf	0.416504
ENSBTAT00000023783	ENSBTAG00000017894	CAD	0.503413	0	Inf	0.416548
ENSBTAT00000013668	ENSBTAG00000010339	ABHD11	3.30982	0	Inf	0.416574
ENSBTAT00000082809	ENSBTAG00000048159	TAB3	0.842031	3.50948	-2.05931	0.416718
ENSBTAT00000009521	ENSBTAG00000007237	BUB1B	0	0.087921	-Inf	0.41702
ENSBTAT00000011714	ENSBTAG00000008896	DHX15	1.0007	3.81232	-1.92966	0.417085
ENSBTAT00000038352	ENSBTAG00000026829	TMEM185B	0.0878157	0.706088	-3.0073	0.417198
ENSBTAT00000001024	ENSBTAG00000000773	TTC9C	0.655393	3.27909	-2.32286	0.417228
ENSBTAT00000080536	ENSBTAG00000015539	RAPGEF5	0.0945837	0	Inf	0.417296
ENSBTAT00000066547	ENSBTAG00000005847	ROCK2	0.787363	0	Inf	0.417489
ENSBTAT00000078192	ENSBTAG00000002051	ARAP1	0	0.115489	-Inf	0.417497
ENSBTAT00000024812	ENSBTAG00000018646	ATP6V1B2	6.83715	1.21991	2.48662	0.417497
ENSBTAT00000076798	ENSBTAG00000013699	TBC1D1	0.00121633	0.897093	-9.52657	0.417648
ENSBTAT00000015885	ENSBTAG00000011971	NRP2	1.10268	0	Inf	0.417787
ENSBTAT00000073065	ENSBTAG00000003228	RPL3	200.057	32.0264	2.64308	0.417937
ENSBTAT00000025311	ENSBTAG00000019015	IFITM3	39.5386	9.82206	2.00916	0.417966
ENSBTAT00000010613	ENSBTAG00000008068	ERLEC1	0	1.43819	-Inf	0.418069
ENSBTAT00000049092	ENSBTAG00000034657	-	3.53463	0	Inf	0.41815
ENSBTAT00000009407	ENSBTAG00000007149	NYNRIN	0.298432	0.00883967	5.07727	0.418197
ENSBTAT00000027359	ENSBTAG00000020535	PYCARD	30.2307	6.41088	2.23742	0.418767
ENSBTAT00000029107	ENSBTAG00000021836	TCEA2	1.68759	0	Inf	0.418913
ENSBTAT00000073317	ENSBTAG00000002277	MLLT1	0	0.079324	-Inf	0.419167
ENSBTAT00000030211	ENSBTAG00000020185	-	2.60704	0.0733097	5.15227	0.419216
ENSBTAT00000063305	ENSBTAG00000045617	MTERF1	0	0.118532	-Inf	0.419268
ENSBTAT00000023619	ENSBTAG00000017761	SMC1A	1.5965	4.15877	-1.38124	0.419353
ENSBTAT00000084760	ENSBTAG00000049814	-	0	0.610773	-Inf	0.419468
ENSBTAT00000025522	ENSBTAG00000019177	BIN1	1.49593	0	Inf	0.419592
ENSBTAT00000052101	ENSBTAG00000017218	ACER3	0	0.201419	-Inf	0.419635
ENSBTAT00000080287	ENSBTAG00000053643	-	3.57764	0	Inf	0.41973
ENSBTAT00000003797	ENSBTAG00000002923	CX3CR1	2.13553	0.16443	3.69905	0.419754
ENSBTAT00000071739	ENSBTAG00000010681	NR1H3	8.67172	1.81714	2.25465	0.419961
ENSBTAT00000017022	ENSBTAG00000012815	CLEC12A	0	1.67288	-Inf	0.420003
ENSBTAT00000017447	ENSBTAG00000013116	PLCB4	2.11963	5.04228	-1.25027	0.420165
ENSBTAT00000028521	ENSBTAG00000021396	HEG1	0.766486	0	Inf	0.420214
ENSBTAT00000085990	ENSBTAG00000016782	SLC39A10	0	0.0727113	-Inf	0.420506
ENSBTAT00000075171	ENSBTAG00000020034	LYN	1.67282	5.37132	-1.68299	0.420514
ENSBTAT00000078796	ENSBTAG00000009183	SHISA5	0	0.129787	-Inf	0.420682
ENSBTAT00000010478	ENSBTAG00000007968	RPUSD3	0	2.30464	-Inf	0.420772
ENSBTAT00000001981	ENSBTAG00000001512	ZFP64	0	0.150768	-Inf	0.420809
ENSBTAT00000075267	ENSBTAG00000048605	-	0	2.19723	-Inf	0.420881
ENSBTAT00000007315	ENSBTAG00000005565	CLN6	0.377472	0	Inf	0.420896
ENSBTAT00000068735	ENSBTAG00000006029	OGDH	2.4848	0.04289	5.85635	0.421061
ENSBTAT00000011760	ENSBTAG00000008933	MFSD5	0.369284	0	Inf	0.421215
ENSBTAT00000000749	ENSBTAG00000054347	-	5.81364	0.012674	8.84143	0.421295
ENSBTAT00000034026	ENSBTAG00000018711	DENND4B	0.156119	0	Inf	0.421323
ENSBTAT00000084776	ENSBTAG00000002890	RBM10	0.959477	0	Inf	0.421718
ENSBTAT00000002052	ENSBTAG00000001567	LRRK1	0.50484	0	Inf	0.421917
ENSBTAT00000002349	ENSBTAG00000001794	RPL36	2.63047	14.2735	-2.43995	0.422063
ENSBTAT00000085691	ENSBTAG00000021000	USF3	0.0878177	0.545348	-2.63459	0.422097
ENSBTAT00000086581	ENSBTAG00000004502	CLUAP1	0	0.123971	-Inf	0.422163
ENSBTAT00000063765	ENSBTAG00000009374	PARP2	0	0.181946	-Inf	0.422197
ENSBTAT00000008639	ENSBTAG00000006581	CCDC82	4.58922	11.0315	-1.26531	0.422239
ENSBTAT00000043414	ENSBTAG00000030706	ALG6	0	0.221754	-Inf	0.422306
ENSBTAT00000078762	ENSBTAG00000020649	CIITA	0	0.502616	-Inf	0.422334
ENSBTAT00000029006	ENSBTAG00000021761	BRAF	0	0.793281	-Inf	0.422344
ENSBTAT00000049094	ENSBTAG00000034659	UBTD2	0	0.322217	-Inf	0.422828
ENSBTAT00000069387	ENSBTAG00000013033	BTBD10	1.87744	0	Inf	0.42329
ENSBTAT00000032193	ENSBTAG00000016341	RGS5	0.22504	0	Inf	0.423556
ENSBTAT00000002241	ENSBTAG00000001711	BORCS6	8.77504	1.5412	2.50935	0.423746
ENSBTAT00000009016	ENSBTAG00000012026	-	0	0.331282	-Inf	0.42381
ENSBTAT00000015703	ENSBTAG00000011832	ALDH18A1	0	0.85859	-Inf	0.423935
ENSBTAT00000011469	ENSBTAG00000008703	EIF2AK2	3.3642	10.0929	-1.58501	0.424143
ENSBTAT00000080882	ENSBTAG00000014991	PARD3	0.647777	0	Inf	0.424171
ENSBTAT00000083430	ENSBTAG00000010357	ST6GAL1	0.029728	0.658332	-4.46892	0.42424
ENSBTAT00000008479	ENSBTAG00000006466	CD53	3.36342	9.53218	-1.50288	0.424428
ENSBTAT00000011542	ENSBTAG00000008761	TRAFD1	3.95265	0.466441	3.08305	0.424481
ENSBTAT00000030504	ENSBTAG00000020495	SH3YL1	0	0.241468	-Inf	0.424782
ENSBTAT00000083875	ENSBTAG00000039819	RPH3AL	0.097803	0	Inf	0.424893
ENSBTAT00000028603	ENSBTAG00000021456	MUS81	0	0.104702	-Inf	0.424943
ENSBTAT00000063261	ENSBTAG00000047874	PRPF38B	2.50849	8.06149	-1.68423	0.425203
ENSBTAT00000083451	ENSBTAG00000000536	ZNF395	0.629146	0.0226177	4.79787	0.425232
ENSBTAT00000018632	ENSBTAG00000014016	IKZF1	1.09181	6.78529	-2.63569	0.425329
ENSBTAT00000085928	ENSBTAG00000007734	MEMO1	6.43497	0.276722	4.53943	0.42535
ENSBTAT00000014730	ENSBTAG00000011096	ERGIC2	0.01875	1.31325	-6.13011	0.425856
ENSBTAT00000078062	ENSBTAG00000018317	PPP2R2A	0	1.10978	-Inf	0.426083
ENSBTAT00000085960	ENSBTAG00000006510	YRDC	0.170935	0	Inf	0.426276
ENSBTAT00000079458	ENSBTAG00000013953	CALD1	0	1.70285	-Inf	0.426466
ENSBTAT00000081672	ENSBTAG00000009912	PAN3	0	0.0713147	-Inf	0.426521
ENSBTAT00000032182	ENSBTAG00000023562	KCNK6	0.740679	0	Inf	0.426562
ENSBTAT00000075339	ENSBTAG00000016591	RAB11FIP3	0.171971	0	Inf	0.426606
ENSBTAT00000014160	ENSBTAG00000010698	VARS2	0	0.082043	-Inf	0.426823
ENSBTAT00000026319	ENSBTAG00000019750	TMEM106B	0	0.172955	-Inf	0.426848
ENSBTAT00000080241	ENSBTAG00000030951	ZNF655	0.402983	2.51232	-2.64023	0.42699
ENSBTAT00000081943	ENSBTAG00000010627	SF3B3	0.889767	0	Inf	0.427149
ENSBTAT00000010153	ENSBTAG00000007721	DPM1	0.788179	6.78757	-3.1063	0.427188
ENSBTAT00000073692	ENSBTAG00000055013	-	0.437777	0	Inf	0.427343
ENSBTAT00000018331	ENSBTAG00000013793	NEDD4	0.567768	0.0351063	4.0155	0.427554
ENSBTAT00000085276	ENSBTAG00000050393	-	4.20529	0	Inf	0.42811
ENSBTAT00000015650	ENSBTAG00000011788	CXHXorf38	12.0573	1.64867	2.87052	0.428262
ENSBTAT00000007486	ENSBTAG00000005699	SCML4	0	1.69834	-Inf	0.42828
ENSBTAT00000052640	ENSBTAG00000031071	ZNF624	0	0.082632	-Inf	0.428405
ENSBTAT00000068001	ENSBTAG00000019537	2021-03-08	0.0952613	0	Inf	0.428536
ENSBTAT00000064630	ENSBTAG00000010740	CLTB	2.07522	0.0142113	7.19008	0.428898
ENSBTAT00000076445	ENSBTAG00000055151	-	0.91063	0	Inf	0.429004
ENSBTAT00000079698	ENSBTAG00000012745	PPAN	2.03247	0	Inf	0.429175
ENSBTAT00000079138	ENSBTAG00000005403	ADI1	0	1.81102	-Inf	0.429636
ENSBTAT00000073750	ENSBTAG00000049233	-	0	2.60177	-Inf	0.42966
ENSBTAT00000061421	ENSBTAG00000019279	MLH3	0	0.0585567	-Inf	0.43017
ENSBTAT00000019606	ENSBTAG00000030369	IFFO1	9.3708	1.46521	2.67706	0.430469
ENSBTAT00000021517	ENSBTAG00000016161	FLII	7.01613	1.44593	2.27868	0.430513
ENSBTAT00000009974	ENSBTAG00000007581	ADORA2B	0	0.153255	-Inf	0.430629
ENSBTAT00000052349	ENSBTAG00000039287	ZFP69	0.301501	0	Inf	0.430748
ENSBTAT00000078917	ENSBTAG00000024605	DYNLL1	5.35922	0.546135	3.29469	0.43166
ENSBTAT00000080370	ENSBTAG00000054195	GPX1	202.358	59.134	1.77485	0.432038
ENSBTAT00000069462	ENSBTAG00000053487	-	2.55934	0	Inf	0.432249
ENSBTAT00000013887	ENSBTAG00000010515	FBXW5	1.50632	0	Inf	0.432532
ENSBTAT00000005252	ENSBTAG00000004021	CDK2	1.59415	0	Inf	0.43254
ENSBTAT00000035974	ENSBTAG00000014926	SNAPC2	0	1.18428	-Inf	0.432544
ENSBTAT00000069859	ENSBTAG00000053923	EXOSC6	4.87176	0.548539	3.15078	0.43255
ENSBTAT00000061583	ENSBTAG00000043974	-	0	0.118621	-Inf	0.433108
ENSBTAT00000022902	ENSBTAG00000017232	KIF13B	0.0368763	0.840963	-4.51127	0.433308
ENSBTAT00000084541	ENSBTAG00000050873	-	0.66884	3.72419	-2.47719	0.433565
ENSBTAT00000039541	ENSBTAG00000027516	APLNR	0.0397107	0.414572	-3.38402	0.433615
ENSBTAT00000025214	ENSBTAG00000018946	FAM129C	3.74689	0.080252	5.54501	0.433651
ENSBTAT00000002006	ENSBTAG00000001529	NSD3	2.63225	0.0944023	4.80133	0.433682
ENSBTAT00000074310	ENSBTAG00000013264	RPS24	1.69594	11.4482	-2.75497	0.433696
ENSBTAT00000071761	ENSBTAG00000047700	-	2.50974	0	Inf	0.433894
ENSBTAT00000070126	ENSBTAG00000014316	HNRNPH3	2.17786	0	Inf	0.433922
ENSBTAT00000011212	ENSBTAG00000008507	SPHK1	0.444804	0	Inf	0.433933
ENSBTAT00000026064	ENSBTAG00000037703	MICALL1	0.672209	0	Inf	0.434325
ENSBTAT00000019173	ENSBTAG00000014415	ZNF653	0	0.120544	-Inf	0.434403
ENSBTAT00000031011	ENSBTAG00000047954	ZNF75D	0.220763	0	Inf	0.434532
ENSBTAT00000063462	ENSBTAG00000046509	TENT5C	9.93933	1.47793	2.74957	0.434814
ENSBTAT00000018453	ENSBTAG00000013895	RELA	3.19753	0.514179	2.63662	0.43511
ENSBTAT00000031396	ENSBTAG00000016377	IPP	0	0.0735123	-Inf	0.435238
ENSBTAT00000002476	ENSBTAG00000001904	ZNF276	1.8213	0	Inf	0.43539
ENSBTAT00000075254	ENSBTAG00000052466	-	3.86375	0	Inf	0.435397
ENSBTAT00000069352	ENSBTAG00000020192	PPP2R5C	4.04691	0.693171	2.54554	0.435681
ENSBTAT00000072122	ENSBTAG00000018774	NUAK2	0	0.598139	-Inf	0.435796
ENSBTAT00000033787	ENSBTAG00000001908	DLD	0.271855	2.65865	-3.28979	0.435842
ENSBTAT00000075066	ENSBTAG00000053833	-	0	0.172737	-Inf	0.435938
ENSBTAT00000026812	ENSBTAG00000020126	MYO10	1.35851	0.121874	3.47856	0.436167
ENSBTAT00000020386	ENSBTAG00000015325	MTOR	0.428472	0	Inf	0.436733
ENSBTAT00000044075	ENSBTAG00000031146	PYM1	1.80485	0	Inf	0.436736
ENSBTAT00000018897	ENSBTAG00000014215	CCDC86	1.14332	0.024262	5.55839	0.43677
ENSBTAT00000003220	ENSBTAG00000002481	HAGHL	0	2.33703	-Inf	0.437027
ENSBTAT00000012827	ENSBTAG00000009725	AOX1	1.812	0.316098	2.51914	0.437309
ENSBTAT00000055688	ENSBTAG00000011052	-	0	0.20363	-Inf	0.437617
ENSBTAT00000016102	ENSBTAG00000012135	LARP1B	0.214884	1.60838	-2.90398	0.437619
ENSBTAT00000081400	ENSBTAG00000007828	SLA	0.985816	0	Inf	0.437793
ENSBTAT00000061519	ENSBTAG00000011248	MSANTD2	0	0.12738	-Inf	0.438086
ENSBTAT00000024220	ENSBTAG00000018196	WDR43	0.629218	2.56996	-2.03012	0.438187
ENSBTAT00000081557	ENSBTAG00000009611	PHF21A	2.07191	6.92313	-1.74046	0.438199
ENSBTAT00000081019	ENSBTAG00000000421	EEA1	0.539038	2.31927	-2.10521	0.438382
ENSBTAT00000024666	ENSBTAG00000018531	JCHAIN	7.31552	0.845949	3.11232	0.438395
ENSBTAT00000030134	ENSBTAG00000022293	CSKMT	0	2.66085	-Inf	0.438586
ENSBTAT00000073013	ENSBTAG00000020783	MAPK14	0.311884	2.41632	-2.95373	0.438831
ENSBTAT00000069065	ENSBTAG00000038079	C16H1orf21	0	0.516201	-Inf	0.438961
ENSBTAT00000085638	ENSBTAG00000052140	AIF1L	0.409288	0	Inf	0.439144
ENSBTAT00000082120	ENSBTAG00000004328	CHST10	0.162246	0	Inf	0.439227
ENSBTAT00000079917	ENSBTAG00000005682	UBAC2	1.53301	0	Inf	0.439388
ENSBTAT00000008765	ENSBTAG00000006667	EPB41	1.04852	8.13678	-2.95611	0.439406
ENSBTAT00000080071	ENSBTAG00000019900	LNPEP	0	0.0831823	-Inf	0.439549
ENSBTAT00000082741	ENSBTAG00000011994	NDEL1	0	2.3854	-Inf	0.439942
ENSBTAT00000035929	ENSBTAG00000025540	ALKBH7	0	3.50797	-Inf	0.439951
ENSBTAT00000020304	ENSBTAG00000015265	TIGD2	2.20031	0.0292063	6.23528	0.439952
ENSBTAT00000087116	ENSBTAG00000053476	-	0.15022	1.45443	-3.27531	0.440169
ENSBTAT00000070172	ENSBTAG00000009458	METTL2A	0	0.153275	-Inf	0.440525
ENSBTAT00000066619	ENSBTAG00000020387	MARF1	0.41144	0	Inf	0.440599
ENSBTAT00000056411	ENSBTAG00000038498	ZBTB39	0.173642	0	Inf	0.440643
ENSBTAT00000084680	ENSBTAG00000006532	CDK5RAP2	1.63258	4.17309	-1.35396	0.441289
ENSBTAT00000068545	ENSBTAG00000007901	ADGRE1	4.09651	0.828068	2.30657	0.441565
ENSBTAT00000061619	ENSBTAG00000006014	GBF1	1.24304	0.14059	3.14431	0.44159
ENSBTAT00000018555	ENSBTAG00000013956	BCL2L13	3.10416	0.103969	4.89998	0.441676
ENSBTAT00000067150	ENSBTAG00000014017	PCGF3	1.13842	0	Inf	0.441877
ENSBTAT00000026308	ENSBTAG00000019741	C3AR1	2.49283	0.348187	2.83985	0.442021
ENSBTAT00000031377	ENSBTAG00000023074	C28H1orf198	0.437769	0	Inf	0.442035
ENSBTAT00000037135	ENSBTAG00000013165	ENPP2	0.111401	0	Inf	0.442136
ENSBTAT00000009899	ENSBTAG00000007523	STX4	11.0069	1.15668	3.25035	0.442183
ENSBTAT00000014576	ENSBTAG00000010980	ANKMY2	0	0.0892847	-Inf	0.442501
ENSBTAT00000043830	ENSBTAG00000004813	SUSD1	0	0.754121	-Inf	0.442567
ENSBTAT00000075843	ENSBTAG00000011571	ACIN1	0	0.3784	-Inf	0.442575
ENSBTAT00000083265	ENSBTAG00000008442	NSF	0.613325	2.14773	-1.80809	0.442743
ENSBTAT00000081272	ENSBTAG00000021424	CSK	12.1585	3.22493	1.91463	0.44285
ENSBTAT00000084763	ENSBTAG00000014775	GUK1	2.59505	0	Inf	0.442865
ENSBTAT00000035972	ENSBTAG00000011439	EPB42	3.65191	0.085556	5.41564	0.442994
ENSBTAT00000080291	ENSBTAG00000012738	ZNF827	0.273109	0.00830067	5.04011	0.443435
ENSBTAT00000067873	ENSBTAG00000002279	LUC7L3	1.41337	0	Inf	0.443992
ENSBTAT00000005939	ENSBTAG00000004521	LSM7	7.04263	0	Inf	0.443998
ENSBTAT00000007705	ENSBTAG00000005862	SMC4	0.104879	1.14303	-3.44607	0.444767
ENSBTAT00000033813	ENSBTAG00000020878	DMTF1	0.547606	3.77307	-2.78453	0.444774
ENSBTAT00000064011	ENSBTAG00000046172	-	0	1.34997	-Inf	0.444823
ENSBTAT00000068278	ENSBTAG00000021464	SPRYD3	0.103422	1.11113	-3.42541	0.444941
ENSBTAT00000056365	ENSBTAG00000013952	HNRNPD	5.26082	30.8511	-2.55196	0.444993
ENSBTAT00000036488	ENSBTAG00000053467	HIST3H2BB	20.6884	2.96517	2.80264	0.445154
ENSBTAT00000001716	ENSBTAG00000001301	LRRC32	1.40824	0	Inf	0.445224
ENSBTAT00000000029	ENSBTAG00000000026	VPS33B	1.29035	0	Inf	0.445231
ENSBTAT00000005162	ENSBTAG00000003958	TMEM220	2.39097	0.266623	3.16472	0.445259
ENSBTAT00000054570	ENSBTAG00000018690	RPAP3	1.71187	5.16805	-1.59404	0.44538
ENSBTAT00000077326	ENSBTAG00000009293	EVL	1.09019	0	Inf	0.445596
ENSBTAT00000014875	ENSBTAG00000011200	ZNF644	0.70936	1.80451	-1.34702	0.445607
ENSBTAT00000005426	ENSBTAG00000004147	FBH1	3.61104	0.759347	2.24958	0.445654
ENSBTAT00000020995	ENSBTAG00000015808	ZNF609	1.84765	0.337826	2.45134	0.44582
ENSBTAT00000068690	ENSBTAG00000050747	-	0	0.24979	-Inf	0.445982
ENSBTAT00000064851	ENSBTAG00000048065	-	11.0264	0.354156	4.96043	0.446087
ENSBTAT00000000014	ENSBTAG00000000014	TXN2	2.67798	0	Inf	0.44622
ENSBTAT00000024074	ENSBTAG00000018084	CASTOR1	2.03673	0	Inf	0.446243
ENSBTAT00000009497	ENSBTAG00000007220	CASKIN2	0	0.0482767	-Inf	0.446965
ENSBTAT00000085643	ENSBTAG00000052121	-	0	0.427286	-Inf	0.446982
ENSBTAT00000001671	ENSBTAG00000001269	TMEM165	0	0.0939177	-Inf	0.447522
ENSBTAT00000034754	ENSBTAG00000024942	RPRML	0	0.748013	-Inf	0.447799
ENSBTAT00000075678	ENSBTAG00000009308	TDRD3	0.451907	2.48646	-2.46	0.448025
ENSBTAT00000020952	ENSBTAG00000015779	PML	0	0.777037	-Inf	0.4481
ENSBTAT00000051852	ENSBTAG00000017799	PITPNB	1.93244	4.85789	-1.3299	0.448282
ENSBTAT00000084085	ENSBTAG00000002243	SNX15	0	0.148165	-Inf	0.448361
ENSBTAT00000084472	ENSBTAG00000023218	UBE2V2	1.95807	5.77269	-1.55981	0.448653
ENSBTAT00000079687	ENSBTAG00000013468	AHNAK	0.38051	1.64133	-2.10886	0.448716
ENSBTAT00000084046	ENSBTAG00000045877	TSC22D3	0.844899	3.0666	-1.85979	0.44903
ENSBTAT00000086074	ENSBTAG00000050012	-	0.22575	3.45052	-3.93401	0.449058
ENSBTAT00000001562	ENSBTAG00000001178	USPL1	0	0.045931	-Inf	0.449318
ENSBTAT00000074081	ENSBTAG00000000742	AMOTL2	0.0938733	0	Inf	0.449439
ENSBTAT00000045260	ENSBTAG00000031941	PEPD	8.12988	1.74848	2.21713	0.449684
ENSBTAT00000045880	ENSBTAG00000009570	ANGPTL8	0.169606	0	Inf	0.449728
ENSBTAT00000008184	ENSBTAG00000006234	NPR1	0.601967	0	Inf	0.449736
ENSBTAT00000074119	ENSBTAG00000014855	MICAL2	0	0.381499	-Inf	0.449776
ENSBTAT00000068396	ENSBTAG00000004554	CAPZB	1.6823	0	Inf	0.450012
ENSBTAT00000025313	ENSBTAG00000019018	-	19.1446	3.24321	2.56144	0.450329
ENSBTAT00000008906	ENSBTAG00000006770	MTBP	0	0.13638	-Inf	0.450372
ENSBTAT00000057407	ENSBTAG00000037421	-	0	0.141958	-Inf	0.450415
ENSBTAT00000047310	ENSBTAG00000033290	TMEM60	0	0.306667	-Inf	0.450429
ENSBTAT00000074266	ENSBTAG00000013410	MARK3	0.919767	0	Inf	0.450639
ENSBTAT00000081137	ENSBTAG00000001483	SRGAP2	0.0787013	0.448047	-2.50919	0.451122
ENSBTAT00000045218	ENSBTAG00000006911	NUP107	0	0.797559	-Inf	0.451297
ENSBTAT00000005555	ENSBTAG00000004242	ARPC1A	15.0538	1.18667	3.66513	0.451388
ENSBTAT00000073068	ENSBTAG00000047876	SH3TC1	0.00664867	0.990153	-7.21844	0.451429
ENSBTAT00000006040	ENSBTAG00000004604	CCDC124	0.615808	0	Inf	0.451657
ENSBTAT00000057188	ENSBTAG00000038337	MZB1	3.80031	0	Inf	0.451714
ENSBTAT00000009060	ENSBTAG00000006901	NIPSNAP3A	1.50318	0	Inf	0.451961
ENSBTAT00000087384	ENSBTAG00000051780	RNASE12	0.409177	0	Inf	0.452086
ENSBTAT00000011605	ENSBTAG00000008812	PFDN4	0.930997	0	Inf	0.452203
ENSBTAT00000073554	ENSBTAG00000025788	MPV17L2	0	0.0674953	-Inf	0.452568
ENSBTAT00000081169	ENSBTAG00000007233	WDR25	1.04934	0	Inf	0.452685
ENSBTAT00000011800	ENSBTAG00000008964	DTD1	0.0120083	0.911016	-6.24537	0.452689
ENSBTAT00000019537	ENSBTAG00000014677	TADA2A	1.40594	0	Inf	0.452693
ENSBTAT00000017386	ENSBTAG00000013076	SNX19	0.69002	0	Inf	0.452737
ENSBTAT00000071548	ENSBTAG00000014891	SRSF7	0	0.327548	-Inf	0.452803
ENSBTAT00000028634	ENSBTAG00000021481	CA14	0.198703	1.17558	-2.56469	0.45335
ENSBTAT00000086730	ENSBTAG00000009051	MMP19	0.0931923	0	Inf	0.453386
ENSBTAT00000009600	ENSBTAG00000007296	-	9.17151	24.6062	-1.42379	0.45401
ENSBTAT00000073230	ENSBTAG00000006789	FGD5	0.673996	0	Inf	0.454032
ENSBTAT00000072214	ENSBTAG00000052099	-	2.5167	0	Inf	0.454121
ENSBTAT00000084323	ENSBTAG00000004215	RARRES2	3.2716	0	Inf	0.454149
ENSBTAT00000030590	ENSBTAG00000022580	INKA2	0	0.138057	-Inf	0.454159
ENSBTAT00000012804	ENSBTAG00000009705	SERPINF1	1.99142	0	Inf	0.454159
ENSBTAT00000034713	ENSBTAG00000007121	TK1	0	1.35178	-Inf	0.454305
ENSBTAT00000010168	ENSBTAG00000007734	MEMO1	0	1.70516	-Inf	0.454552
ENSBTAT00000006437	ENSBTAG00000004894	GIMAP5	22.3398	5.69568	1.97168	0.454882
ENSBTAT00000008734	ENSBTAG00000006646	PRMT1	1.79505	0.00100633	10.8007	0.454887
ENSBTAT00000069632	ENSBTAG00000016313	ECH1	3.52717	0.439286	3.00528	0.454997
ENSBTAT00000003525	ENSBTAG00000002721	TUT4	0.462881	0	Inf	0.455228
ENSBTAT00000078958	ENSBTAG00000019043	GABPA	4.97017	0.340032	3.86955	0.455317
ENSBTAT00000006773	ENSBTAG00000005137	LPGAT1	1.92552	0	Inf	0.45544
ENSBTAT00000046397	ENSBTAG00000007382	SCAPER	0	0.701032	-Inf	0.455783
ENSBTAT00000077006	ENSBTAG00000014399	QSER1	0	0.267869	-Inf	0.455804
ENSBTAT00000039179	ENSBTAG00000027326	TP53RK	1.86728	0.175273	3.41327	0.455807
ENSBTAT00000021201	ENSBTAG00000015945	TMEM81	0	0.084262	-Inf	0.455893
ENSBTAT00000002785	ENSBTAG00000021263	CYP4V2	0.858182	0.073811	3.53938	0.456094
ENSBTAT00000015263	ENSBTAG00000011484	ZDHHC3	1.91645	0.0440653	5.44265	0.456345
ENSBTAT00000010595	ENSBTAG00000008054	ZNF706	0.564	7.28665	-3.69149	0.45663
ENSBTAT00000020642	ENSBTAG00000015538	LEMD2	1.03772	0	Inf	0.456822
ENSBTAT00000061325	ENSBTAG00000037456	AHDC1	0.058454	0	Inf	0.456982
ENSBTAT00000084286	ENSBTAG00000002698	UBE3B	0	0.47652	-Inf	0.457129
ENSBTAT00000056899	ENSBTAG00000026394	UBALD1	0	1.31956	-Inf	0.457154
ENSBTAT00000064585	ENSBTAG00000013740	SP2	0.980931	0	Inf	0.457219
ENSBTAT00000020612	ENSBTAG00000015511	FADS3	5.73637	1.05106	2.4483	0.457344
ENSBTAT00000028221	ENSBTAG00000021176	CRISPLD2	0.692887	0	Inf	0.457845
ENSBTAT00000037678	ENSBTAG00000002402	IGF2R	0.308102	0	Inf	0.457883
ENSBTAT00000008171	ENSBTAG00000006223	THEMIS2	6.18635	0.80697	2.9385	0.458491
ENSBTAT00000008305	ENSBTAG00000006330	RBM5	7.47361	1.42549	2.39035	0.458712
ENSBTAT00000067689	ENSBTAG00000014026	PAG1	0	0.950473	-Inf	0.458789
ENSBTAT00000081111	ENSBTAG00000014841	GBA	0	0.937907	-Inf	0.458796
ENSBTAT00000017541	ENSBTAG00000013180	POT1	0	0.074834	-Inf	0.458811
ENSBTAT00000073840	ENSBTAG00000055183	HRCT1	1.60495	0	Inf	0.458873
ENSBTAT00000007524	ENSBTAG00000005724	SYTL4	0	0.69871	-Inf	0.459732
ENSBTAT00000037014	ENSBTAG00000026111	LBH	0	0.515111	-Inf	0.459736
ENSBTAT00000016951	ENSBTAG00000012752	MRPL2	0	2.26173	-Inf	0.46016
ENSBTAT00000079181	ENSBTAG00000016264	FKBP8	9.29103	1.04787	3.14838	0.461143
ENSBTAT00000004825	ENSBTAG00000003702	ANGEL2	2.64072	0.549552	2.26461	0.461526
ENSBTAT00000005542	ENSBTAG00000004230	AIMP1	7.55115	15.2119	-1.01044	0.461665
ENSBTAT00000000722	ENSBTAG00000000551	SMNDC1	8.80473	1.78219	2.30463	0.461682
ENSBTAT00000005332	ENSBTAG00000004081	FAT3	0.0297543	0	Inf	0.46187
ENSBTAT00000001868	ENSBTAG00000001425	FBXO11	1.55117	3.42005	-1.14066	0.461914
ENSBTAT00000026146	ENSBTAG00000019627	THY1	0.13679	0	Inf	0.461974
ENSBTAT00000085508	ENSBTAG00000010935	EML4	0	0.386385	-Inf	0.462546
ENSBTAT00000065830	ENSBTAG00000046553	SECISBP2L	1.12527	2.84301	-1.33715	0.462563
ENSBTAT00000008363	ENSBTAG00000006374	NHP2	3.86213	0	Inf	0.462666
ENSBTAT00000023577	ENSBTAG00000017729	NR2C1	2.85835	0.207762	3.78218	0.462667
ENSBTAT00000075641	ENSBTAG00000006938	PPM1F	1.16576	0.0674787	4.11069	0.462699
ENSBTAT00000010614	ENSBTAG00000037756	TET1	0.030117	0.399781	-3.73056	0.462868
ENSBTAT00000012576	ENSBTAG00000009560	NUBP1	2.24842	0	Inf	0.463146
ENSBTAT00000053653	ENSBTAG00000038794	TMEM245	1.06109	0	Inf	0.46315
ENSBTAT00000005830	ENSBTAG00000004449	DGKE	0	0.915239	-Inf	0.463232
ENSBTAT00000026804	ENSBTAG00000020124	HTRA2	5.63676	0.953813	2.56309	0.463633
ENSBTAT00000076865	ENSBTAG00000022801	GABPB1	3.63274	0.648566	2.48573	0.464063
ENSBTAT00000007367	ENSBTAG00000022167	DERA	9.57293	2.01752	2.24638	0.464436
ENSBTAT00000023221	ENSBTAG00000017468	NUCB2	0	1.03479	-Inf	0.464743
ENSBTAT00000070139	ENSBTAG00000014354	FXYD6	0.599006	0	Inf	0.464778
ENSBTAT00000026131	ENSBTAG00000019614	FAM76A	2.87427	0.065117	5.46402	0.464816
ENSBTAT00000011476	ENSBTAG00000008709	KDELC2	1.89228	0	Inf	0.464865
ENSBTAT00000073026	ENSBTAG00000049490	-	0.072432	2.30463	-4.99177	0.465318
ENSBTAT00000012472	ENSBTAG00000009475	PLXDC2	0.747072	0.00915333	6.35081	0.465325
ENSBTAT00000085538	ENSBTAG00000015815	CFP	4.738	0.504715	3.23074	0.46535
ENSBTAT00000028744	ENSBTAG00000021573	DCAF12	3.02856	0.572972	2.40209	0.465351
ENSBTAT00000023645	ENSBTAG00000017781	BCDIN3D	1.5774	0	Inf	0.465686
ENSBTAT00000000845	ENSBTAG00000000642	INTS1	0.418427	0.0236163	4.14712	0.465728
ENSBTAT00000020021	ENSBTAG00000015042	WDR55	8.44277	1.46202	2.52975	0.465864
ENSBTAT00000005296	ENSBTAG00000004051	SBDS	4.40788	9.61867	-1.12575	0.465952
ENSBTAT00000008984	ENSBTAG00000006839	JOSD2	2.52138	0	Inf	0.46623
ENSBTAT00000079304	ENSBTAG00000053164	-	1.14266	5.5947	-2.29166	0.466254
ENSBTAT00000070433	ENSBTAG00000050080	-	131.792	33.1655	1.99051	0.466511
ENSBTAT00000025895	ENSBTAG00000019441	MED28	1.31802	8.36951	-2.66677	0.466807
ENSBTAT00000072252	ENSBTAG00000051755	ARF3	22.5847	5.15035	2.1326	0.46682
ENSBTAT00000003297	ENSBTAG00000002539	TRIOBP	0	0.843723	-Inf	0.466888
ENSBTAT00000071650	ENSBTAG00000020681	FNDC3A	0.175967	0.971834	-2.46541	0.467067
ENSBTAT00000065252	ENSBTAG00000003697	TARDBP	0.259402	1.97047	-2.92528	0.467204
ENSBTAT00000022205	ENSBTAG00000016703	CDC73	4.27781	0.388695	3.46016	0.467363
ENSBTAT00000075639	ENSBTAG00000008860	RIPOR1	2.03748	0.281143	2.85741	0.467396
ENSBTAT00000077177	ENSBTAG00000050199	-	0.079137	0.455997	-2.5266	0.467506
ENSBTAT00000083635	ENSBTAG00000010927	CBFA2T3	1.24789	0	Inf	0.467605
ENSBTAT00000071892	ENSBTAG00000015595	MCM5	2.09889	0.108592	4.27264	0.467654
ENSBTAT00000020910	ENSBTAG00000039153	RPS6KA4	4.97354	0.827465	2.5875	0.46792
ENSBTAT00000086627	ENSBTAG00000054865	-	1.78969	0.111867	3.99985	0.46795
ENSBTAT00000074764	ENSBTAG00000003639	ELMO2	3.14283	0.352686	3.15561	0.467992
ENSBTAT00000028385	ENSBTAG00000021301	ACSF2	3.256	0.232124	3.81013	0.468042
ENSBTAT00000007616	ENSBTAG00000005793	PEA15	18.6368	4.25208	2.13191	0.468043
ENSBTAT00000067710	ENSBTAG00000002226	FBXO31	0	1.20596	-Inf	0.468375
ENSBTAT00000076061	ENSBTAG00000015630	RLIM	0.587273	5.54665	-3.23951	0.468407
ENSBTAT00000007333	ENSBTAG00000005580	SZT2	0	0.294263	-Inf	0.468434
ENSBTAT00000005121	ENSBTAG00000003925	C9H6orf120	1.9515	0.299058	2.70609	0.46856
ENSBTAT00000072983	ENSBTAG00000020403	ZMYM2	0.597357	0	Inf	0.468567
ENSBTAT00000017267	ENSBTAG00000012989	UBE2L6	1.38407	0	Inf	0.468575
ENSBTAT00000077344	ENSBTAG00000037493	PUF60	0.88571	0	Inf	0.468578
ENSBTAT00000079224	ENSBTAG00000002721	TUT4	0.82475	2.19149	-1.40989	0.468691
ENSBTAT00000057293	ENSBTAG00000037951	KLHL6	1.12997	0.0290367	5.28226	0.468879
ENSBTAT00000038642	ENSBTAG00000026995	PNN	3.2211	7.32276	-1.18483	0.469301
ENSBTAT00000082950	ENSBTAG00000003511	SLAIN1	0	0.827811	-Inf	0.469816
ENSBTAT00000064422	ENSBTAG00000015025	YAF2	0.0289803	0.970875	-5.06614	0.469931
ENSBTAT00000075563	ENSBTAG00000052391	-	0	2.30888	-Inf	0.470006
ENSBTAT00000040272	ENSBTAG00000011551	CPNE9	1.38009	0	Inf	0.470117
ENSBTAT00000044341	ENSBTAG00000005038	ZBTB42	1.8968	0.106808	4.15048	0.470364
ENSBTAT00000043317	ENSBTAG00000030650	TST	0.1558	0	Inf	0.470564
ENSBTAT00000083888	ENSBTAG00000021556	RANBP9	3.53308	0.144809	4.6087	0.470746
ENSBTAT00000069029	ENSBTAG00000004066	PARP8	4.40226	10.6652	-1.2766	0.470841
ENSBTAT00000024364	ENSBTAG00000018310	SETD3	0.393349	2.58039	-2.71371	0.470877
ENSBTAT00000017047	ENSBTAG00000012830	YJU2	2.18508	0.028114	6.28025	0.470934
ENSBTAT00000022905	ENSBTAG00000017240	DGKQ	0.779983	0	Inf	0.471028
ENSBTAT00000016190	ENSBTAG00000012192	-	2.67396	0	Inf	0.471029
ENSBTAT00000011240	ENSBTAG00000008527	SRSF6	6.60807	1.48114	2.15752	0.47107
ENSBTAT00000075286	ENSBTAG00000006938	PPM1F	0	0.53315	-Inf	0.471249
ENSBTAT00000087025	ENSBTAG00000054964	-	0.635575	0	Inf	0.471458
ENSBTAT00000002664	ENSBTAG00000002058	ASF1A	0.490024	5.3377	-3.44529	0.471482
ENSBTAT00000020318	ENSBTAG00000015278	ARPC5L	6.28747	14.9874	-1.2532	0.471556
ENSBTAT00000056739	ENSBTAG00000038866	UBE2I	18.3615	3.93527	2.22215	0.471653
ENSBTAT00000027357	ENSBTAG00000020533	FBXO34	0.0391157	0.810086	-4.37226	0.471722
ENSBTAT00000074741	ENSBTAG00000016943	NEK7	0	0.418678	-Inf	0.472303
ENSBTAT00000019323	ENSBTAG00000014541	PDGFA	1.60443	0	Inf	0.472645
ENSBTAT00000064291	ENSBTAG00000047955	ZNF774	0	1.04099	-Inf	0.472705
ENSBTAT00000027963	ENSBTAG00000020997	GPR15	0.037062	0.642085	-4.11475	0.472745
ENSBTAT00000077920	ENSBTAG00000013454	TAB2	1.36649	0.00161233	9.72711	0.47281
ENSBTAT00000071978	ENSBTAG00000006377	MYO1G	9.06612	2.14687	2.07825	0.473184
ENSBTAT00000013507	ENSBTAG00000010232	NDUFS5	4.34354	20.4626	-2.23605	0.473227
ENSBTAT00000084622	ENSBTAG00000020004	ZNF800	0	0.672561	-Inf	0.473671
ENSBTAT00000021773	ENSBTAG00000016368	LRPPRC	0.203765	1.46543	-2.84634	0.473833
ENSBTAT00000015965	ENSBTAG00000012035	EXOC3L1	1.04579	0	Inf	0.474109
ENSBTAT00000067597	ENSBTAG00000040350	XIAP	0.222804	1.30626	-2.5516	0.474238
ENSBTAT00000000683	ENSBTAG00000000524	CSTB	25.7203	7.37248	1.80269	0.474434
ENSBTAT00000019304	ENSBTAG00000014523	DIRAS2	0	0.980659	-Inf	0.474502
ENSBTAT00000023165	ENSBTAG00000017426	PDCD6IP	11.259	2.61033	2.10878	0.474674
ENSBTAT00000077397	ENSBTAG00000008886	STOX2	0.903908	0	Inf	0.475148
ENSBTAT00000033798	ENSBTAG00000015371	GABPB2	1.18143	0	Inf	0.475173
ENSBTAT00000055788	ENSBTAG00000008766	SLC9A1	0.576393	0	Inf	0.47518
ENSBTAT00000039686	ENSBTAG00000014884	HIPK3	0.529858	3.28894	-2.63395	0.475204
ENSBTAT00000012705	ENSBTAG00000009642	AKAP5	0.0953093	1.11222	-3.54469	0.475276
ENSBTAT00000030532	ENSBTAG00000018313	MBNL2	3.86119	0.783079	2.30182	0.475376
ENSBTAT00000072692	ENSBTAG00000013578	CHI3L2	0	0.94508	-Inf	0.476115
ENSBTAT00000064823	ENSBTAG00000020313	FNBP1	0	0.475754	-Inf	0.476121
ENSBTAT00000022276	ENSBTAG00000016751	MYO6	0	0.56494	-Inf	0.476131
ENSBTAT00000063125	ENSBTAG00000045601	KCTD21	4.22846	0.309517	3.77204	0.476157
ENSBTAT00000068231	ENSBTAG00000011789	REST	0.0613	0	Inf	0.476261
ENSBTAT00000022034	ENSBTAG00000054844	-	13.6148	2.50096	2.44463	0.476371
ENSBTAT00000003306	ENSBTAG00000033563	ZNF529	1.60807	0	Inf	0.476377
ENSBTAT00000012704	ENSBTAG00000009641	MTHFD1	0.0992983	1.81605	-4.19289	0.476629
ENSBTAT00000073261	ENSBTAG00000022293	CSKMT	1.70882	0	Inf	0.476715
ENSBTAT00000064819	ENSBTAG00000047975	DOK5	1.56852	0	Inf	0.476722
ENSBTAT00000084642	ENSBTAG00000005034	CAPN5	0.526035	0	Inf	0.476726
ENSBTAT00000005979	ENSBTAG00000004551	RHOT2	1.03596	0	Inf	0.476747
ENSBTAT00000078960	ENSBTAG00000019253	RPL36A	10.0948	1.28177	2.97741	0.477156
ENSBTAT00000023454	ENSBTAG00000017632	AEN	0	1.37536	-Inf	0.477333
ENSBTAT00000086319	ENSBTAG00000006002	DIDO1	0	0.620961	-Inf	0.477336
ENSBTAT00000002627	ENSBTAG00000002027	FAM167B	0.28288	0	Inf	0.477534
ENSBTAT00000015698	ENSBTAG00000011828	ARID3B	0.635281	0.008186	6.27809	0.477571
ENSBTAT00000054971	ENSBTAG00000037434	-	0.333688	0	Inf	0.477883
ENSBTAT00000083172	ENSBTAG00000043989	EYA3	0.408406	0	Inf	0.477926
ENSBTAT00000071585	ENSBTAG00000008202	PRKCSH	1.41212	0	Inf	0.477943
ENSBTAT00000032888	ENSBTAG00000015225	NUP58	1.21845	0	Inf	0.477958
ENSBTAT00000083510	ENSBTAG00000025210	COL4A2	0.586987	0	Inf	0.478016
ENSBTAT00000011022	ENSBTAG00000008372	PEX11B	2.82767	0.138631	4.35029	0.478264
ENSBTAT00000019285	ENSBTAG00000014508	FBXO40	0.293383	2.2709	-2.95241	0.478276
ENSBTAT00000077124	ENSBTAG00000004091	GTF3C4	1.67653	0.180293	3.21707	0.478467
ENSBTAT00000032097	ENSBTAG00000023513	DNAJC19	0	3.96579	-Inf	0.47863
ENSBTAT00000069958	ENSBTAG00000010339	ABHD11	1.85087	0	Inf	0.478857
ENSBTAT00000028330	ENSBTAG00000021262	SNRPD3	1.25845	15.5374	-3.62602	0.478872
ENSBTAT00000016098	ENSBTAG00000038691	DPH7	1.93606	0	Inf	0.479021
ENSBTAT00000023435	ENSBTAG00000017622	SIVA1	3.72193	0	Inf	0.47909
ENSBTAT00000081566	ENSBTAG00000012147	ARRDC1	1.43497	0	Inf	0.479101
ENSBTAT00000002296	ENSBTAG00000001749	SENP2	1.41522	3.22001	-1.18604	0.479181
ENSBTAT00000087106	ENSBTAG00000015582	HMOX1	0.122838	0	Inf	0.479637
ENSBTAT00000022419	ENSBTAG00000016855	BUD13	0	0.600162	-Inf	0.479726
ENSBTAT00000078972	ENSBTAG00000012148	EHMT1	6.41768	0.99915	2.68328	0.479812
ENSBTAT00000069284	ENSBTAG00000017116	RASD2	0	0.596365	-Inf	0.480154
ENSBTAT00000066506	ENSBTAG00000004899	ABLIM1	0	0.83833	-Inf	0.480196
ENSBTAT00000001170	ENSBTAG00000000880	GINM1	2.99719	0.056388	5.73208	0.480335
ENSBTAT00000022033	ENSBTAG00000016563	GOLGA4	0	0.190121	-Inf	0.480515
ENSBTAT00000013651	ENSBTAG00000010341	PWWP2A	2.03689	0.187894	3.43838	0.480939
ENSBTAT00000019842	ENSBTAG00000014904	SIRT5	1.69565	0	Inf	0.480953
ENSBTAT00000067587	ENSBTAG00000002782	ZC3H7B	0.37834	0	Inf	0.480963
ENSBTAT00000052586	ENSBTAG00000046503	NCOA7	0.785124	0	Inf	0.480977
ENSBTAT00000072168	ENSBTAG00000019365	BACE1	1.23446	0	Inf	0.480979
ENSBTAT00000076156	ENSBTAG00000010083	HADHB	1.05248	0	Inf	0.480996
ENSBTAT00000039901	ENSBTAG00000019537	2021-03-08	0.002186	0.141459	-6.01594	0.481672
ENSBTAT00000019744	ENSBTAG00000014824	MMP14	0.064842	0	Inf	0.481822
ENSBTAT00000071456	ENSBTAG00000003820	GRAMD1A	0.986367	0	Inf	0.482291
ENSBTAT00000013895	ENSBTAG00000010504	TBRG4	1.10584	0	Inf	0.4823
ENSBTAT00000086015	ENSBTAG00000002920	KAT6B	0.869157	0.0957183	3.18275	0.482314
ENSBTAT00000011499	ENSBTAG00000008728	MRTFB	0.0190983	0.225033	-3.55862	0.482505
ENSBTAT00000014968	ENSBTAG00000011266	ZBTB16	2.55656	0.422208	2.59818	0.482522
ENSBTAT00000012225	ENSBTAG00000009281	SPRYD4	0.026354	1.24677	-5.56403	0.482789
ENSBTAT00000017694	ENSBTAG00000013303	ACSS2	1.04623	0.088285	3.56689	0.482816
ENSBTAT00000071823	ENSBTAG00000021222	ZNF771	0	1.91186	-Inf	0.482841
ENSBTAT00000063984	ENSBTAG00000019832	TGFBR2	0	0.294787	-Inf	0.482897
ENSBTAT00000052546	ENSBTAG00000040313	PARS2	1.12589	0.0137657	6.35385	0.48301
ENSBTAT00000086161	ENSBTAG00000003610	DENND1A	0.766318	0.038003	4.33376	0.483107
ENSBTAT00000061099	ENSBTAG00000044099	ZSWIM7	1.63941	0	Inf	0.483509
ENSBTAT00000052791	ENSBTAG00000039823	KBTBD7	0.965612	0	Inf	0.483515
ENSBTAT00000023192	ENSBTAG00000017450	KLHL24	3.61547	0.65269	2.46971	0.483637
ENSBTAT00000084544	ENSBTAG00000021395	PSME1	0	0.244981	-Inf	0.484143
ENSBTAT00000081484	ENSBTAG00000001657	PICALM	0	0.483589	-Inf	0.4842
ENSBTAT00000004007	ENSBTAG00000020244	EFNA1	0	1.34598	-Inf	0.484203
ENSBTAT00000007169	ENSBTAG00000005448	-	0	0.666577	-Inf	0.484207
ENSBTAT00000030652	ENSBTAG00000022622	CISH	4.38329	0.478057	3.19676	0.484225
ENSBTAT00000079306	ENSBTAG00000050839	DISC1	0.664055	0	Inf	0.484494
ENSBTAT00000083969	ENSBTAG00000004394	PKIB	0	0.798521	-Inf	0.484547
ENSBTAT00000069950	ENSBTAG00000020591	VAMP4	0	0.583352	-Inf	0.48458
ENSBTAT00000085165	ENSBTAG00000050908	-	2.5496	0	Inf	0.484642
ENSBTAT00000001267	ENSBTAG00000000958	ZSWIM3	1.02042	0	Inf	0.48467
ENSBTAT00000024791	ENSBTAG00000018631	SAP18	4.99915	10.7627	-1.10628	0.484685
ENSBTAT00000073387	ENSBTAG00000053785	-	2.01907	0	Inf	0.484757
ENSBTAT00000081322	ENSBTAG00000016557	MTMR2	0.991121	0	Inf	0.484768
ENSBTAT00000024486	ENSBTAG00000018403	ARHGAP9	0.000842333	0.278698	-8.37009	0.484997
ENSBTAT00000007165	ENSBTAG00000005446	POLR2J	0.322146	5.17227	-4.00501	0.485218
ENSBTAT00000083035	ENSBTAG00000012357	VPS13B	0.550732	1.22529	-1.1537	0.48525
ENSBTAT00000026361	ENSBTAG00000019784	PPP2R5E	2.20942	0.23839	3.21227	0.485272
ENSBTAT00000027490	ENSBTAG00000020629	UTP18	1.18436	3.56973	-1.59171	0.485359
ENSBTAT00000071131	ENSBTAG00000003773	SLC25A13	0	0.648706	-Inf	0.485974
ENSBTAT00000064228	ENSBTAG00000017999	TNRC6A	0.35276	0	Inf	0.486241
ENSBTAT00000024959	ENSBTAG00000018743	C5H12orf29	3.83497	0.717302	2.41856	0.486372
ENSBTAT00000011768	ENSBTAG00000008937	CELF2	0	0.838499	-Inf	0.486672
ENSBTAT00000085173	ENSBTAG00000008926	FUBP1	0	0.0544407	-Inf	0.486771
ENSBTAT00000000195	ENSBTAG00000000170	GSTT4	1.85471	0	Inf	0.486984
ENSBTAT00000069834	ENSBTAG00000006801	TMEM106A	0	0.0447103	-Inf	0.487268
ENSBTAT00000072215	ENSBTAG00000005503	PRMT2	6.24588	1.58715	1.97647	0.487454
ENSBTAT00000064686	ENSBTAG00000048152	TUBG1	0	1.18737	-Inf	0.487465
ENSBTAT00000083795	ENSBTAG00000003460	TCEA1	5.03144	11.3807	-1.17755	0.487504
ENSBTAT00000047170	ENSBTAG00000019353	STIM2	0	0.0534737	-Inf	0.487505
ENSBTAT00000010632	ENSBTAG00000008084	ZNF382	0.949271	0	Inf	0.487673
ENSBTAT00000081101	ENSBTAG00000015038	HADHA	2.25948	0.0355933	5.98824	0.488091
ENSBTAT00000076585	ENSBTAG00000020316	AP2B1	4.40023	0.817539	2.42822	0.48867
ENSBTAT00000019553	ENSBTAG00000014691	ARFGEF1	0.370288	0	Inf	0.488994
ENSBTAT00000083331	ENSBTAG00000012242	MAF1	0	2.27159	-Inf	0.489008
ENSBTAT00000074913	ENSBTAG00000009107	CBX8	0	0.721227	-Inf	0.489017
ENSBTAT00000071235	ENSBTAG00000007596	GEM	0.81166	0	Inf	0.489024
ENSBTAT00000023684	ENSBTAG00000017804	BNIP3	0	3.52221	-Inf	0.489029
ENSBTAT00000022231	ENSBTAG00000016723	GFI1	0	0.742598	-Inf	0.48906
ENSBTAT00000005668	ENSBTAG00000004329	RELL1	0	0.680847	-Inf	0.489069
ENSBTAT00000076013	ENSBTAG00000005328	ICE2	0	0.34991	-Inf	0.489096
ENSBTAT00000068459	ENSBTAG00000018706	PCTP	0	0.674695	-Inf	0.489109
ENSBTAT00000063202	ENSBTAG00000014289	ZFYVE9	0.0679257	0.856431	-3.65631	0.489109
ENSBTAT00000079793	ENSBTAG00000014068	VDAC3	0.926462	3.37559	-1.86534	0.489345
ENSBTAT00000056532	ENSBTAG00000037964	HIST3H2A	3.26922	0.370343	3.14201	0.489768
ENSBTAT00000022955	ENSBTAG00000017273	LRRC25	2.9445	0.301324	3.28864	0.489993
ENSBTAT00000009378	ENSBTAG00000007127	-	2.8496	0.440341	2.69407	0.490035
ENSBTAT00000076309	ENSBTAG00000053107	COX5B	4.22958	0.192256	4.45942	0.490164
ENSBTAT00000026432	ENSBTAG00000019838	SHC1	2.61785	0.199095	3.71685	0.490343
ENSBTAT00000010867	ENSBTAG00000008257	-	0.53334	0.008187	6.02558	0.490387
ENSBTAT00000000074	ENSBTAG00000000067	SDF2L1	0	1.31997	-Inf	0.490519
ENSBTAT00000004317	ENSBTAG00000003326	NAIP	6.90035	1.51314	2.18913	0.490643
ENSBTAT00000032677	ENSBTAG00000023814	ECT2	0.547885	0	Inf	0.490726
ENSBTAT00000025347	ENSBTAG00000019048	-	0.326479	0	Inf	0.490805
ENSBTAT00000072994	ENSBTAG00000037804	IKZF2	1.15311	0	Inf	0.490864
ENSBTAT00000053094	ENSBTAG00000013914	GATB	1.05856	0	Inf	0.490892
ENSBTAT00000044296	ENSBTAG00000017616	ADSSL1	1.41136	0	Inf	0.490929
ENSBTAT00000080568	ENSBTAG00000021803	GRAMD4	1.02695	2.79408	-1.44401	0.491043
ENSBTAT00000012340	ENSBTAG00000009376	DPH1	0.0875883	0	Inf	0.491685
ENSBTAT00000067175	ENSBTAG00000015513	DOCK5	0.714435	0.049118	3.86248	0.491749
ENSBTAT00000000123	ENSBTAG00000000115	VPS54	1.9587	0.3012	2.7011	0.491756
ENSBTAT00000076859	ENSBTAG00000008584	CLN8	2.68471	0.422751	2.66689	0.491777
ENSBTAT00000076660	ENSBTAG00000014612	DOCK2	0	0.420041	-Inf	0.491909
ENSBTAT00000023954	ENSBTAG00000018004	SH3GL3	0	0.984365	-Inf	0.491919
ENSBTAT00000035157	ENSBTAG00000012768	HMGXB3	0.0830987	0.807571	-3.28069	0.492008
ENSBTAT00000051851	ENSBTAG00000040521	SAMD14	0	0.967942	-Inf	0.492008
ENSBTAT00000022240	ENSBTAG00000016733	NOL9	0	0.360409	-Inf	0.492016
ENSBTAT00000083886	ENSBTAG00000053051	-	3.40203	0	Inf	0.492023
ENSBTAT00000003728	ENSBTAG00000030965	MCM7	0	0.806882	-Inf	0.492059
ENSBTAT00000010778	ENSBTAG00000008196	SWSAP1	1.40586	0	Inf	0.492297
ENSBTAT00000032500	ENSBTAG00000012041	SPG7	0.9955	0	Inf	0.492301
ENSBTAT00000024529	ENSBTAG00000018436	UBE2J1	6.14236	1.18692	2.37157	0.492464
ENSBTAT00000061179	ENSBTAG00000012704	MMS19	0.758736	0	Inf	0.492526
ENSBTAT00000043956	ENSBTAG00000017805	CRACR2B	1.3634	0.149965	3.18451	0.492561
ENSBTAT00000027992	ENSBTAG00000021021	C21H15orf39	0.760154	0	Inf	0.492592
ENSBTAT00000026497	ENSBTAG00000019888	HIRA	0.622716	0	Inf	0.492602
ENSBTAT00000004524	ENSBTAG00000003481	OTUD6B	0.181959	3.39849	-4.22321	0.492611
ENSBTAT00000017485	ENSBTAG00000013157	NOVA2	1.44015	0	Inf	0.49265
ENSBTAT00000077490	ENSBTAG00000017970	ZYX	15.7751	4.90289	1.68594	0.493031
ENSBTAT00000048092	ENSBTAG00000033891	MGAT2	2.2944	0.195094	3.55587	0.493044
ENSBTAT00000020961	ENSBTAG00000015782	SCAP	0.000746	0.647936	-9.76246	0.493243
ENSBTAT00000012063	ENSBTAG00000009154	U2SURP	0.197128	2.84603	-3.85174	0.493306
ENSBTAT00000019080	ENSBTAG00000014349	RNF126	0	1.48257	-Inf	0.493477
ENSBTAT00000026845	ENSBTAG00000020154	DEDD	0	1.24472	-Inf	0.493486
ENSBTAT00000007071	ENSBTAG00000007142	CPPED1	0	1.12419	-Inf	0.493506
ENSBTAT00000006545	ENSBTAG00000004971	GRAMD1C	0	1.00626	-Inf	0.493535
ENSBTAT00000004574	ENSBTAG00000003519	NOL3	0	1.16716	-Inf	0.493545
ENSBTAT00000079811	ENSBTAG00000000647	SELENOO	2.26916	0.133432	4.08798	0.493768
ENSBTAT00000050078	ENSBTAG00000035587	ARRB2	4.38273	0.654996	2.74227	0.493903
ENSBTAT00000077168	ENSBTAG00000005595	TRMU	2.09259	0.105507	4.30988	0.493935
ENSBTAT00000064551	ENSBTAG00000046037	SLC25A5	31.4822	9.25539	1.76617	0.49489
ENSBTAT00000063314	ENSBTAG00000012638	S100A12	44.3148	93.1718	-1.0721	0.494935
ENSBTAT00000034119	ENSBTAG00000024534	POU2F1	0	0.72029	-Inf	0.495184
ENSBTAT00000063979	ENSBTAG00000048034	GLTPD2	0	2.27965	-Inf	0.495192
ENSBTAT00000064821	ENSBTAG00000045886	STARD4	0	2.41101	-Inf	0.495194
ENSBTAT00000005032	ENSBTAG00000003857	SUSD6	0	1.10618	-Inf	0.495194
ENSBTAT00000087439	ENSBTAG00000007876	MAPK8	0	1.24853	-Inf	0.495195
ENSBTAT00000061618	ENSBTAG00000044038	TEN1	4.2606	0	Inf	0.495302
ENSBTAT00000037991	ENSBTAG00000026657	IFT27	2.39927	0	Inf	0.495306
ENSBTAT00000006847	ENSBTAG00000005191	RPN1	7.6247	1.79836	2.084	0.495402
ENSBTAT00000028866	ENSBTAG00000021663	SMIM8	3.18071	0	Inf	0.495463
ENSBTAT00000074456	ENSBTAG00000014814	BICRAL	0.483965	1.16963	-1.27307	0.495465
ENSBTAT00000084859	ENSBTAG00000021023	ZMYM4	0.541991	1.2969	-1.25873	0.49565
ENSBTAT00000005678	ENSBTAG00000004339	-	0.020279	0.791875	-5.28721	0.495795
ENSBTAT00000043676	ENSBTAG00000007543	TAF1B	0.904668	0.0156427	5.85383	0.496039
ENSBTAT00000080179	ENSBTAG00000002625	MAP3K7	0	0.393171	-Inf	0.496437
ENSBTAT00000068920	ENSBTAG00000011473	MYL9	0.168966	2.56663	-3.92507	0.49645
ENSBTAT00000084321	ENSBTAG00000016584	RPF2	0	1.69132	-Inf	0.496612
ENSBTAT00000021067	ENSBTAG00000015849	PNPLA4	0	1.91325	-Inf	0.496632
ENSBTAT00000070615	ENSBTAG00000022813	TMEM150B	0	0.927793	-Inf	0.496638
ENSBTAT00000048084	ENSBTAG00000011754	LAMTOR2	10.8163	1.90711	2.50375	0.49668
ENSBTAT00000083571	ENSBTAG00000054942	-	1.82391	3.93622	-1.10977	0.497203
ENSBTAT00000066969	ENSBTAG00000051305	INAFM2	2.03199	0.0905773	4.4876	0.497222
ENSBTAT00000000735	ENSBTAG00000000563	MYD88	8.92209	2.9242	1.60934	0.49771
ENSBTAT00000005747	ENSBTAG00000004379	ETHE1	2.36659	0	Inf	0.497717
ENSBTAT00000085084	ENSBTAG00000013750	B3GALNT2	0.851069	0	Inf	0.497731
ENSBTAT00000045345	ENSBTAG00000008794	ATF6B	0.958725	0	Inf	0.497732
ENSBTAT00000026023	ENSBTAG00000019530	KDM8	1.27748	0	Inf	0.497733
ENSBTAT00000022706	ENSBTAG00000017074	ANO8	0.741828	0	Inf	0.497734
ENSBTAT00000026009	ENSBTAG00000019525	PPP3CB	0	0.838286	-Inf	0.497891
ENSBTAT00000014098	ENSBTAG00000010659	CUX1	0	0.266247	-Inf	0.497902
ENSBTAT00000085991	ENSBTAG00000007137	RFC5	0	0.893654	-Inf	0.498126
ENSBTAT00000080088	ENSBTAG00000034206	EMCN	0	1.92388	-Inf	0.498133
ENSBTAT00000046252	ENSBTAG00000017759	-	0	0.444657	-Inf	0.498141
ENSBTAT00000026711	ENSBTAG00000020047	MON1A	0	0.637624	-Inf	0.498166
ENSBTAT00000012423	ENSBTAG00000009441	RBBP6	0.635317	1.66185	-1.38724	0.498172
ENSBTAT00000025985	ENSBTAG00000019508	SEC61A2	0	0.983364	-Inf	0.498179
ENSBTAT00000008368	ENSBTAG00000006379	BPHL	0	1.59736	-Inf	0.498187
ENSBTAT00000006686	ENSBTAG00000005073	ZNHIT2	0.393231	0.0189863	4.37234	0.498274
ENSBTAT00000032697	ENSBTAG00000017670	-	7.67109	2.05155	1.90272	0.498291
ENSBTAT00000011039	ENSBTAG00000046345	-	0	0.188852	-Inf	0.49852
ENSBTAT00000070167	ENSBTAG00000049509	MOCS3	3.31232	0.147605	4.48803	0.498743
ENSBTAT00000005354	ENSBTAG00000004098	ARMT1	0.978926	0	Inf	0.498758
ENSBTAT00000057198	ENSBTAG00000008001	NUCKS1	10.2273	22.1229	-1.11311	0.498963
ENSBTAT00000050368	ENSBTAG00000035882	-	0.0178553	0.626954	-5.13393	0.499397
ENSBTAT00000006474	ENSBTAG00000004920	-	4.05515	0.248081	4.03087	0.499445
ENSBTAT00000064044	ENSBTAG00000021600	KANSL1L	0.113857	0.78501	-2.78549	0.499488
ENSBTAT00000002861	ENSBTAG00000002210	LAS1L	1.24871	4.12093	-1.72253	0.499805
ENSBTAT00000073195	ENSBTAG00000020174	HBS1L	0	0.592363	-Inf	0.499922
ENSBTAT00000019471	ENSBTAG00000014623	MCM8	0	0.44913	-Inf	0.499987
ENSBTAT00000016074	ENSBTAG00000012112	SLC7A6	0	0.535273	-Inf	0.500002
ENSBTAT00000082549	ENSBTAG00000004575	FAM126A	0	0.665648	-Inf	0.500064
ENSBTAT00000074331	ENSBTAG00000015437	NTMT1	0	1.80121	-Inf	0.500097
ENSBTAT00000080162	ENSBTAG00000030608	-	0	2.75697	-Inf	0.500106
ENSBTAT00000001164	ENSBTAG00000039275	ERAP2	0.0578793	0	Inf	0.500111
ENSBTAT00000076142	ENSBTAG00000011480	PITPNA	2.45363	0	Inf	0.500113
ENSBTAT00000082912	ENSBTAG00000012029	KLRB1	0	0.056367	-Inf	0.500155
ENSBTAT00000036694	ENSBTAG00000025898	TBC1D8	7.64204	1.9682	1.95708	0.500238
ENSBTAT00000026074	ENSBTAG00000019569	CD151	0.855831	0	Inf	0.50044
ENSBTAT00000084098	ENSBTAG00000017755	EWSR1	2.47566	5.95868	-1.26718	0.500481
ENSBTAT00000024108	ENSBTAG00000018114	ACVR2A	1.51202	0.134812	3.48746	0.500551
ENSBTAT00000024705	ENSBTAG00000018564	ZFYVE27	0.620265	0	Inf	0.500758
ENSBTAT00000063342	ENSBTAG00000047376	PIN4	17.0809	0.920929	4.21315	0.501026
ENSBTAT00000016444	ENSBTAG00000012391	MINDY2	0.133767	1.46099	-3.44915	0.501287
ENSBTAT00000027684	ENSBTAG00000020776	POLR2E	7.0308	1.47965	2.24843	0.501342
ENSBTAT00000027078	ENSBTAG00000020316	AP2B1	0	0.807315	-Inf	0.501384
ENSBTAT00000082816	ENSBTAG00000006776	KIAA0930	0	1.25664	-Inf	0.501394
ENSBTAT00000030970	ENSBTAG00000003325	SNRK	1.39071	4.92571	-1.82451	0.501474
ENSBTAT00000047911	ENSBTAG00000013581	LEPROTL1	7.94824	0.50251	3.98341	0.501824
ENSBTAT00000025590	ENSBTAG00000019217	KIF13A	0.3686	0	Inf	0.501842
ENSBTAT00000055791	ENSBTAG00000003884	FAM120B	0.627147	0	Inf	0.501847
ENSBTAT00000074904	ENSBTAG00000008419	PDE2A	1.77741	0.343342	2.37206	0.501856
ENSBTAT00000037115	ENSBTAG00000014614	ACTA2	1.11924	0	Inf	0.502053
ENSBTAT00000014885	ENSBTAG00000011209	SYT11	0.50374	0	Inf	0.502086
ENSBTAT00000012520	ENSBTAG00000009514	PPWD1	0	0.587998	-Inf	0.502088
ENSBTAT00000080421	ENSBTAG00000005263	KLHL2	0	0.470199	-Inf	0.502319
ENSBTAT00000019573	ENSBTAG00000014707	ISG15	17.6824	3.11422	2.50537	0.502353
ENSBTAT00000065187	ENSBTAG00000002020	CREBRF	0	0.543114	-Inf	0.502363
ENSBTAT00000072570	ENSBTAG00000030301	MAP7D1	2.00251	0.37319	2.42383	0.502622
ENSBTAT00000080438	ENSBTAG00000011765	GABARAPL1	0.00196833	0.758129	-8.58933	0.502633
ENSBTAT00000067336	ENSBTAG00000000638	CDT1	0	0.924493	-Inf	0.502717
ENSBTAT00000023308	ENSBTAG00000017529	CA8	0	0.953644	-Inf	0.502764
ENSBTAT00000017493	ENSBTAG00000013159	PHF11	0	1.00457	-Inf	0.502777
ENSBTAT00000000499	ENSBTAG00000000389	ZNF212	0	0.673804	-Inf	0.502785
ENSBTAT00000067843	ENSBTAG00000052255	TVP23A	0.972011	0.128969	2.91395	0.502802
ENSBTAT00000001279	ENSBTAG00000039702	FCRL3	0	0.530205	-Inf	0.502804
ENSBTAT00000044911	ENSBTAG00000017543	ATP23	2.83964	0.167281	4.08536	0.502944
ENSBTAT00000007999	ENSBTAG00000006087	COG1	0.0240207	0.931371	-5.27701	0.502959
ENSBTAT00000056966	ENSBTAG00000019812	MCRIP1	1.83003	0	Inf	0.503444
ENSBTAT00000081405	ENSBTAG00000016268	XRCC1	0.868142	0	Inf	0.503451
ENSBTAT00000002982	ENSBTAG00000002313	ITPR2	0.283413	0	Inf	0.503456
ENSBTAT00000084670	ENSBTAG00000010399	TXNDC16	0	0.289115	-Inf	0.503712
ENSBTAT00000079492	ENSBTAG00000001810	SCAF11	2.74369	0.590723	2.21556	0.503718
ENSBTAT00000021267	ENSBTAG00000026283	ASPH	0	0.442826	-Inf	0.503737
ENSBTAT00000063361	ENSBTAG00000047647	-	1.33071	4.34065	-1.70572	0.503861
ENSBTAT00000063105	ENSBTAG00000048173	SMIM10	0.119908	0.814392	-2.76379	0.503957
ENSBTAT00000084554	ENSBTAG00000048620	-	0	6.01184	-Inf	0.50433
ENSBTAT00000018745	ENSBTAG00000014099	YTHDC2	0.0497447	0.758908	-3.93131	0.504418
ENSBTAT00000081495	ENSBTAG00000013380	CEP192	0.298195	0	Inf	0.504726
ENSBTAT00000069233	ENSBTAG00000012820	STX3	0.808136	0	Inf	0.504759
ENSBTAT00000001208	ENSBTAG00000000913	UQCR10	13.9302	1.02486	3.76471	0.505085
ENSBTAT00000081781	ENSBTAG00000008321	RNF8	0.937191	0	Inf	0.505116
ENSBTAT00000070282	ENSBTAG00000014087	KMT5C	0.776597	0	Inf	0.505304
ENSBTAT00000080034	ENSBTAG00000001471	POC1A	0	0.855632	-Inf	0.505443
ENSBTAT00000045390	ENSBTAG00000018360	MRPL1	3.09479	8.04007	-1.37737	0.505447
ENSBTAT00000082979	ENSBTAG00000000462	CCDC102A	0	0.693522	-Inf	0.505467
ENSBTAT00000082673	ENSBTAG00000013627	HNRNPAB	26.8882	5.79867	2.21318	0.505503
ENSBTAT00000068075	ENSBTAG00000046239	LCOR	1.10363	2.25126	-1.02848	0.505653
ENSBTAT00000084883	ENSBTAG00000052631	-	0.34924	1.83139	-2.39064	0.505825
ENSBTAT00000028563	ENSBTAG00000021427	HOXB3	0.908452	0.0406373	4.48253	0.505879
ENSBTAT00000073112	ENSBTAG00000034269	RCBTB1	1.12314	0	Inf	0.50601
ENSBTAT00000005214	ENSBTAG00000018478	RPL7L1	2.22517	0	Inf	0.506041
ENSBTAT00000038770	ENSBTAG00000027059	ARPIN	1.33233	0	Inf	0.506439
ENSBTAT00000085941	ENSBTAG00000013899	LARP4B	0.186283	1.70038	-3.19029	0.506521
ENSBTAT00000022826	ENSBTAG00000017177	RBM25	4.9626	10.9184	-1.13759	0.506549
ENSBTAT00000081338	ENSBTAG00000005064	WARS2	0.786466	0	Inf	0.506653
ENSBTAT00000012599	ENSBTAG00000009580	SH3BGRL3	50.9921	16.4202	1.6348	0.506738
ENSBTAT00000003609	ENSBTAG00000002784	COPS5	4.35999	0.217584	4.32468	0.506889
ENSBTAT00000064761	ENSBTAG00000046542	C7H19orf24	3.08084	0	Inf	0.506925
ENSBTAT00000064075	ENSBTAG00000038055	KLF16	3.11702	0	Inf	0.506954
ENSBTAT00000061314	ENSBTAG00000004376	PAN2	0.530413	0	Inf	0.506963
ENSBTAT00000016932	ENSBTAG00000032083	DHX33	0.941201	0	Inf	0.507009
ENSBTAT00000009749	ENSBTAG00000007414	PAPOLG	0.834761	2.90162	-1.79742	0.507028
ENSBTAT00000009504	ENSBTAG00000032617	FBXO44	1.31956	0	Inf	0.507038
ENSBTAT00000020853	ENSBTAG00000015707	TREML2	7.20685	0.818658	3.13804	0.507056
ENSBTAT00000011923	ENSBTAG00000009050	ADIPOR2	0	1.06346	-Inf	0.507232
ENSBTAT00000022298	ENSBTAG00000016760	LRRFIP2	0	1.05296	-Inf	0.50724
ENSBTAT00000025518	ENSBTAG00000019174	ZNF710	0	0.642801	-Inf	0.507248
ENSBTAT00000082600	ENSBTAG00000011623	VMP1	0	1.0262	-Inf	0.507255
ENSBTAT00000075439	ENSBTAG00000020000	RAP1GAP2	0	0.295081	-Inf	0.507255
ENSBTAT00000075648	ENSBTAG00000050852	CXCL9	0	0.594346	-Inf	0.507263
ENSBTAT00000063089	ENSBTAG00000046486	-	10.9736	1.83576	2.57959	0.507317
ENSBTAT00000071195	ENSBTAG00000054178	-	5.78935	0.927158	2.64251	0.507782
ENSBTAT00000020701	ENSBTAG00000015582	HMOX1	15.5493	3.28623	2.24235	0.507826
ENSBTAT00000011175	ENSBTAG00000008482	SON	1.53167	3.45456	-1.1734	0.508093
ENSBTAT00000005101	ENSBTAG00000003906	SUPT7L	0.496325	2.30767	-2.21708	0.50812
ENSBTAT00000034924	ENSBTAG00000008744	PDK2	0.884533	0	Inf	0.508224
ENSBTAT00000019661	ENSBTAG00000014779	NISCH	0.238322	0.00524533	5.50574	0.508283
ENSBTAT00000057101	ENSBTAG00000004438	XPNPEP1	0.837642	0	Inf	0.508481
ENSBTAT00000054358	ENSBTAG00000037634	-	0.224676	1.50577	-2.74459	0.508555
ENSBTAT00000068111	ENSBTAG00000003325	SNRK	5.15702	1.45134	1.82915	0.508665
ENSBTAT00000061482	ENSBTAG00000033680	CEP112	0	1.86415	-Inf	0.508797
ENSBTAT00000006835	ENSBTAG00000005186	DBNDD2	3.65415	0.296794	3.622	0.50902
ENSBTAT00000075837	ENSBTAG00000004259	HPCAL1	0.809733	0.0579717	3.80403	0.509033
ENSBTAT00000034356	ENSBTAG00000035206	-	0.215655	0	Inf	0.509279
ENSBTAT00000086329	ENSBTAG00000005969	EIF2S2	6.1575	12.0789	-0.972072	0.509384
ENSBTAT00000001237	ENSBTAG00000039573	RABL6	3.02715	0.448512	2.75474	0.509549
ENSBTAT00000018438	ENSBTAG00000026915	NEK1	0	0.225059	-Inf	0.509786
ENSBTAT00000068481	ENSBTAG00000004064	BPNT1	0	0.4732	-Inf	0.509788
ENSBTAT00000066918	ENSBTAG00000002475	RAB11B	4.06932	0.553709	2.87759	0.509957
ENSBTAT00000006948	ENSBTAG00000043981	SBF2	0.363825	0	Inf	0.510053
ENSBTAT00000087064	ENSBTAG00000054773	UBE2R2	6.83552	1.80541	1.92073	0.510122
ENSBTAT00000026728	ENSBTAG00000020062	TMC4	0.853474	0	Inf	0.510339
ENSBTAT00000075328	ENSBTAG00000052566	-	1.78436	0.190211	3.22974	0.510836
ENSBTAT00000039203	ENSBTAG00000027337	CTSA	3.69692	0.579393	2.67371	0.510968
ENSBTAT00000074412	ENSBTAG00000005029	TAL1	1.75505	0.347307	2.33723	0.511026
ENSBTAT00000018461	ENSBTAG00000013901	PTDSS1	0.018982	0.598811	-4.9794	0.511153
ENSBTAT00000003739	ENSBTAG00000002883	RPTOR	0.385207	0.0368823	3.38463	0.511253
ENSBTAT00000054608	ENSBTAG00000046664	TSC22D1	0.432152	0.050588	3.09467	0.511268
ENSBTAT00000078914	ENSBTAG00000011784	FGR	2.36791	0.201173	3.55711	0.511376
ENSBTAT00000086252	ENSBTAG00000040215	EIF4G3	0.691586	1.47508	-1.09281	0.511482
ENSBTAT00000071567	ENSBTAG00000000812	CD300A	1.7261	0.103949	4.05357	0.511511
ENSBTAT00000043983	ENSBTAG00000031069	SNX24	2.46895	0.162366	3.92658	0.51164
ENSBTAT00000077157	ENSBTAG00000000941	PLEKHB2	1.13187	0	Inf	0.511646
ENSBTAT00000080332	ENSBTAG00000011661	CEP152	0.442121	0	Inf	0.511654
ENSBTAT00000083185	ENSBTAG00000020014	CEP104	0.702099	0	Inf	0.511661
ENSBTAT00000068875	ENSBTAG00000011814	CENPP	2.15193	0	Inf	0.511676
ENSBTAT00000068854	ENSBTAG00000004564	MBNL1	0	0.828171	-Inf	0.511821
ENSBTAT00000003788	ENSBTAG00000002918	RAD51	0	0.617671	-Inf	0.511837
ENSBTAT00000064461	ENSBTAG00000009874	ZXDC	0	0.682392	-Inf	0.511843
ENSBTAT00000016988	ENSBTAG00000012784	RACGAP1	0	0.226653	-Inf	0.511979
ENSBTAT00000025606	ENSBTAG00000019231	MAIP1	1.77065	0	Inf	0.512076
ENSBTAT00000008529	ENSBTAG00000006510	YRDC	0.836975	0.0329973	4.66476	0.512102
ENSBTAT00000026376	ENSBTAG00000019796	FCMR	1.47107	0	Inf	0.512193
ENSBTAT00000019227	ENSBTAG00000014460	PARL	4.25829	0.394726	3.43135	0.512291
ENSBTAT00000010675	ENSBTAG00000008116	POLDIP2	7.18414	0.870808	3.04439	0.512317
ENSBTAT00000081767	ENSBTAG00000012417	ARL14EP	3.21745	0.454403	2.82387	0.512337
ENSBTAT00000009938	ENSBTAG00000007553	KCNA5	0	0.0504423	-Inf	0.512461
ENSBTAT00000081219	ENSBTAG00000047608	MRPS22	2.9691	0.262138	3.50163	0.512526
ENSBTAT00000027666	ENSBTAG00000020760	SNAP29	2.37948	0	Inf	0.51282
ENSBTAT00000002451	ENSBTAG00000001882	CD79A	0	1.22622	-Inf	0.512911
ENSBTAT00000024555	ENSBTAG00000018451	PTMS	22.6713	7.98663	1.50521	0.51292
ENSBTAT00000021759	ENSBTAG00000016357	VNN2	0	0.573874	-Inf	0.512927
ENSBTAT00000064379	ENSBTAG00000045566	-	0.546265	2.28954	-2.06738	0.512947
ENSBTAT00000055589	ENSBTAG00000033457	CCAR1	0	0.336347	-Inf	0.512991
ENSBTAT00000078136	ENSBTAG00000012423	SENP1	2.83797	0.160492	4.14428	0.513127
ENSBTAT00000001250	ENSBTAG00000000944	LPCAT1	0.61088	0	Inf	0.513173
ENSBTAT00000047394	ENSBTAG00000033331	CHMP1A	1.58993	0.131811	3.59242	0.513181
ENSBTAT00000010693	ENSBTAG00000008133	ALKBH1	0.0261377	0.261213	-3.32102	0.513421
ENSBTAT00000008243	ENSBTAG00000026993	TMBIM4	4.21451	0.755154	2.48052	0.513704
ENSBTAT00000002619	ENSBTAG00000002021	BNIP1	2.04181	0.0431383	5.56474	0.513996
ENSBTAT00000043906	ENSBTAG00000020489	SEMA6A	0	0.34415	-Inf	0.514048
ENSBTAT00000027371	ENSBTAG00000020544	BCL7B	0	0.948671	-Inf	0.514055
ENSBTAT00000063588	ENSBTAG00000047760	DUS1L	0	0.977481	-Inf	0.51406
ENSBTAT00000086894	ENSBTAG00000054061	RUSC1	0	0.437579	-Inf	0.514071
ENSBTAT00000006113	ENSBTAG00000004657	FBLL1	2.57645	0	Inf	0.514117
ENSBTAT00000010281	ENSBTAG00000007818	POFUT2	0.969362	0	Inf	0.514124
ENSBTAT00000064004	ENSBTAG00000046142	PRKAR1B	1.03757	0	Inf	0.514131
ENSBTAT00000011251	ENSBTAG00000008535	SOCS7	1.29529	0.0280843	5.52737	0.514245
ENSBTAT00000003986	ENSBTAG00000003064	PAXBP1	2.03897	0.415699	2.29423	0.514409
ENSBTAT00000006715	ENSBTAG00000005096	COX7A2	23.6719	4.77998	2.3081	0.514566
ENSBTAT00000001544	ENSBTAG00000001160	GMEB1	2.53805	0.22869	3.47226	0.514598
ENSBTAT00000022877	ENSBTAG00000017213	MFAP1	1.80839	4.74047	-1.39033	0.514607
ENSBTAT00000061051	ENSBTAG00000031299	TTC17	0.453984	0	Inf	0.514706
ENSBTAT00000008329	ENSBTAG00000006353	TXNL4B	0.998857	0	Inf	0.514752
ENSBTAT00000007611	ENSBTAG00000005786	ATXN3	2.29763	0	Inf	0.514786
ENSBTAT00000028111	ENSBTAG00000021102	GALM	0.936701	0	Inf	0.514962
ENSBTAT00000017306	ENSBTAG00000013018	AMPD2	0.615902	0	Inf	0.51497
ENSBTAT00000074886	ENSBTAG00000049928	-	0.39212	2.00972	-2.35763	0.515223
ENSBTAT00000083846	ENSBTAG00000018127	PPM1A	1.00459	5.54441	-2.46443	0.51525
ENSBTAT00000028490	ENSBTAG00000021370	BLMH	4.10456	0.816917	2.32897	0.51542
ENSBTAT00000005379	ENSBTAG00000004117	AZI2	0.978055	3.56445	-1.86569	0.515488
ENSBTAT00000053490	ENSBTAG00000013245	ITPR3	0	0.196295	-Inf	0.516027
ENSBTAT00000079108	ENSBTAG00000032481	DAPL1	3.6842	0	Inf	0.516027
ENSBTAT00000067152	ENSBTAG00000015836	-	0	0.410662	-Inf	0.516035
ENSBTAT00000028291	ENSBTAG00000021232	TPD52L2	0	0.760075	-Inf	0.516055
ENSBTAT00000017157	ENSBTAG00000012907	ODF2L	0	0.872203	-Inf	0.516083
ENSBTAT00000005929	ENSBTAG00000004515	KCNK1	0	0.979851	-Inf	0.516112
ENSBTAT00000023117	ENSBTAG00000017379	GCN1	0.279028	0	Inf	0.516292
ENSBTAT00000045069	ENSBTAG00000018594	LIN37	2.24994	0	Inf	0.516316
ENSBTAT00000070145	ENSBTAG00000020026	C3H1orf43	1.77006	0	Inf	0.51634
ENSBTAT00000021544	ENSBTAG00000016185	ENAH	0	0.467809	-Inf	0.516548
ENSBTAT00000051991	ENSBTAG00000013918	ADGRL3	0	0.236143	-Inf	0.51655
ENSBTAT00000070094	ENSBTAG00000022027	DDT	0.101111	0.878895	-3.11975	0.516651
ENSBTAT00000001096	ENSBTAG00000000830	GPR137B	2.39458	0.270881	3.14404	0.516682
ENSBTAT00000032070	ENSBTAG00000000290	ATP11B	0.125458	0.983051	-2.97007	0.516696
ENSBTAT00000072559	ENSBTAG00000006817	CBL	1.98101	0.236141	3.06852	0.516858
ENSBTAT00000002618	ENSBTAG00000002020	CREBRF	1.93103	5.37665	-1.47734	0.517337
ENSBTAT00000071606	ENSBTAG00000046545	MEF2D	0	0.532762	-Inf	0.517652
ENSBTAT00000029348	ENSBTAG00000022004	FLNB	0.0208513	0.289586	-3.79578	0.517655
ENSBTAT00000048768	ENSBTAG00000012252	MOCOS	0	0.53854	-Inf	0.517658
ENSBTAT00000043078	ENSBTAG00000030523	ZPBP2	0	1.15742	-Inf	0.517663
ENSBTAT00000083616	ENSBTAG00000015285	RPS8	4.9349	1.06155	2.21684	0.517852
ENSBTAT00000013093	ENSBTAG00000009923	CIPC	1.28971	0.22888	2.49438	0.518162
ENSBTAT00000085713	ENSBTAG00000014191	QSOX1	0.588365	2.40254	-2.02978	0.518595
ENSBTAT00000026470	ENSBTAG00000019867	COMMD1	7.42091	0.91678	3.01695	0.518623
ENSBTAT00000066896	ENSBTAG00000034522	SLC10A7	0.0109243	0.315687	-4.85288	0.518666
ENSBTAT00000077257	ENSBTAG00000055033	RAN	28.8878	7.79227	1.89034	0.518732
ENSBTAT00000016714	ENSBTAG00000012590	ACP7	0	0.85963	-Inf	0.51877
ENSBTAT00000039029	ENSBTAG00000011789	REST	0	0.272292	-Inf	0.51878
ENSBTAT00000016012	ENSBTAG00000012067	EPG5	0.272058	0	Inf	0.519422
ENSBTAT00000080053	ENSBTAG00000005934	TTYH3	0.013463	0.295907	-4.45807	0.519452
ENSBTAT00000010567	ENSBTAG00000006369	MRPS35	4.79792	0.388588	3.6261	0.519689
ENSBTAT00000087445	ENSBTAG00000000160	CBS	0.731508	0	Inf	0.519706
ENSBTAT00000032849	ENSBTAG00000001140	IAH1	2.1741	0	Inf	0.519715
ENSBTAT00000009719	ENSBTAG00000007393	RND2	1.14988	0	Inf	0.519727
ENSBTAT00000087050	ENSBTAG00000021024	MACF1	0.0247407	0.25525	-3.36695	0.519782
ENSBTAT00000082312	ENSBTAG00000018379	TMEM175	0.010408	0.466547	-5.48626	0.519796
ENSBTAT00000084407	ENSBTAG00000010971	LIMS1	0.962914	0	Inf	0.519816
ENSBTAT00000078675	ENSBTAG00000014286	IFT88	1.53373	0.0613197	4.64455	0.519892
ENSBTAT00000076472	ENSBTAG00000005146	-	6.66606	0.519095	3.68276	0.520062
ENSBTAT00000079737	ENSBTAG00000018072	FARS2	0	0.633401	-Inf	0.520226
ENSBTAT00000085780	ENSBTAG00000016199	CLINT1	0.500345	2.48439	-2.31189	0.520657
ENSBTAT00000084086	ENSBTAG00000010795	ATG14	0.312532	0.0158343	4.30287	0.520986
ENSBTAT00000017932	ENSBTAG00000013486	C5H12orf66	1.63916	0	Inf	0.521045
ENSBTAT00000071969	ENSBTAG00000007624	FRMD4B	0.443677	0	Inf	0.521053
ENSBTAT00000003274	ENSBTAG00000002520	CELF1	0.979535	0	Inf	0.521057
ENSBTAT00000081151	ENSBTAG00000002739	PDE1C	0.791337	0	Inf	0.52106
ENSBTAT00000074564	ENSBTAG00000014648	RPN2	0.00989467	0.342359	-5.11272	0.521084
ENSBTAT00000004114	ENSBTAG00000003168	HNRNPUL1	9.20348	2.73447	1.75092	0.521192
ENSBTAT00000011036	ENSBTAG00000008385	KLHL36	3.41486	0.842573	2.01895	0.521241
ENSBTAT00000081607	ENSBTAG00000015988	MYH11	0.595151	0.043994	3.75788	0.521274
ENSBTAT00000066549	ENSBTAG00000049402	SUMO1	0.0236223	0.113212	-2.2608	0.521358
ENSBTAT00000077573	ENSBTAG00000030174	ACOX1	7.20518	1.83526	1.97305	0.521403
ENSBTAT00000028453	ENSBTAG00000021343	ARHGEF12	0	0.233418	-Inf	0.521447
ENSBTAT00000077743	ENSBTAG00000007522	RAP1GDS1	0	0.450917	-Inf	0.521457
ENSBTAT00000045415	ENSBTAG00000004908	CHRNE	1.26127	0	Inf	0.521536
ENSBTAT00000026386	ENSBTAG00000019803	POLR3K	5.86803	0.738981	2.98927	0.521568
ENSBTAT00000030432	ENSBTAG00000014237	CYTH4	0	1.10378	-Inf	0.521653
ENSBTAT00000086293	ENSBTAG00000000446	ATP11A	0.501524	0	Inf	0.522415
ENSBTAT00000084510	ENSBTAG00000000369	EPS8	0.514146	0	Inf	0.522445
ENSBTAT00000047798	ENSBTAG00000017189	POLE4	7.20951	0.529913	3.76607	0.522465
ENSBTAT00000019930	ENSBTAG00000014972	PTGER4	1.34774	3.51509	-1.38302	0.522562
ENSBTAT00000075807	ENSBTAG00000004246	H6PD	0.669566	0	Inf	0.52258
ENSBTAT00000052191	ENSBTAG00000003365	SMG8	0.894568	0.0514803	4.1191	0.522871
ENSBTAT00000068985	ENSBTAG00000001298	STAMBPL1	0.852876	0	Inf	0.522875
ENSBTAT00000010591	ENSBTAG00000008048	GCFC2	0.820276	0	Inf	0.522905
ENSBTAT00000037612	ENSBTAG00000009297	PANX2	0	0.764918	-Inf	0.523242
ENSBTAT00000071156	ENSBTAG00000011189	TJAP1	0	0.486645	-Inf	0.523244
ENSBTAT00000061216	ENSBTAG00000020281	NIN	0	0.206424	-Inf	0.523253
ENSBTAT00000025426	ENSBTAG00000019099	SLC25A37	0	1.25825	-Inf	0.523263
ENSBTAT00000023634	ENSBTAG00000017775	SDCCAG8	0	0.663919	-Inf	0.523284
ENSBTAT00000085958	ENSBTAG00000005069	TM7SF2	0.00126133	0.096501	-6.25752	0.523322
ENSBTAT00000022232	ENSBTAG00000016724	NPEPL1	4.68168	0.613271	2.93243	0.523373
ENSBTAT00000080909	ENSBTAG00000007626	IL2RG	1.47723	0.0336643	5.45553	0.523411
ENSBTAT00000036501	ENSBTAG00000025809	ABHD8	3.49633	0.525441	2.73424	0.523451
ENSBTAT00000065057	ENSBTAG00000011997	ZMIZ2	1.73363	0.286746	2.59595	0.523526
ENSBTAT00000001000	ENSBTAG00000000753	PIAS4	1.14553	0.035362	5.01768	0.523986
ENSBTAT00000013993	ENSBTAG00000010590	FAM118A	0.860221	0	Inf	0.52424
ENSBTAT00000019425	ENSBTAG00000014592	AFG1L	0.844898	0	Inf	0.52424
ENSBTAT00000056740	ENSBTAG00000019010	EIF2B3	1.38136	0	Inf	0.524243
ENSBTAT00000048956	ENSBTAG00000034560	-	0.0858777	0.611073	-2.83099	0.524384
ENSBTAT00000000037	ENSBTAG00000000033	PHOSPHO1	2.88651	0.275804	3.38761	0.524457
ENSBTAT00000019217	ENSBTAG00000014453	PLK1	0	0.615804	-Inf	0.524512
ENSBTAT00000077377	ENSBTAG00000053910	C17orf58	0	1.01887	-Inf	0.524517
ENSBTAT00000012010	ENSBTAG00000009112	TRAM2	0	1.17698	-Inf	0.524529
ENSBTAT00000073200	ENSBTAG00000047274	KIF21B	2.90377	0.257056	3.49777	0.525174
ENSBTAT00000078576	ENSBTAG00000031252	CD82	0.126384	1.44535	-3.51553	0.525376
ENSBTAT00000071004	ENSBTAG00000049613	-	15.2827	3.68871	2.05071	0.525616
ENSBTAT00000072359	ENSBTAG00000017593	TREM1	0	1.24863	-Inf	0.525739
ENSBTAT00000068685	ENSBTAG00000016969	ORC3	0	0.569532	-Inf	0.525746
ENSBTAT00000064251	ENSBTAG00000002112	INSIG2	0	1.69377	-Inf	0.525758
ENSBTAT00000086575	ENSBTAG00000002484	CIAO3	0.602876	0	Inf	0.52599
ENSBTAT00000072658	ENSBTAG00000018108	PXN	3.08151	0.752226	2.0344	0.526017
ENSBTAT00000002789	ENSBTAG00000002154	GPR141	0.204211	0	Inf	0.526029
ENSBTAT00000044551	ENSBTAG00000031432	LYRM4	2.07398	0	Inf	0.526038
ENSBTAT00000018920	ENSBTAG00000014235	SMIM12	1.98943	0	Inf	0.526052
ENSBTAT00000029234	ENSBTAG00000021927	AATF	5.15227	1.26326	2.02805	0.526388
ENSBTAT00000001897	ENSBTAG00000001449	SRA1	4.34324	0.249024	4.12442	0.526424
ENSBTAT00000005179	ENSBTAG00000003970	MITD1	0.296295	4.64439	-3.97038	0.526555
ENSBTAT00000022012	ENSBTAG00000016552	NME3	2.50747	0.21909	3.51663	0.52666
ENSBTAT00000018816	ENSBTAG00000014158	CCNT2	1.48311	0.240867	2.62232	0.526672
ENSBTAT00000082660	ENSBTAG00000011834	CCDC47	0	0.66125	-Inf	0.526826
ENSBTAT00000031114	ENSBTAG00000022893	-	0	1.49627	-Inf	0.52683
ENSBTAT00000021199	ENSBTAG00000015942	DNAJA4	0	0.42995	-Inf	0.526836
ENSBTAT00000072055	ENSBTAG00000002882	LMNB1	4.34039	8.28579	-0.932816	0.526896
ENSBTAT00000086532	ENSBTAG00000020999	DDB2	5.13994	1.0521	2.28849	0.526929
ENSBTAT00000076640	ENSBTAG00000004989	IRF5	0	0.42754	-Inf	0.527011
ENSBTAT00000042962	ENSBTAG00000017388	SVBP	0	1.34121	-Inf	0.527042
ENSBTAT00000026487	ENSBTAG00000019877	DOCK7	0	0.153244	-Inf	0.527068
ENSBTAT00000048509	ENSBTAG00000025929	MTAP	7.77455	1.98639	1.96861	0.527294
ENSBTAT00000071996	ENSBTAG00000007900	FIS1	2.64131	0.0848173	4.96075	0.527303
ENSBTAT00000009293	ENSBTAG00000007070	BLOC1S3	1.77965	0.05863	4.92381	0.527637
ENSBTAT00000004843	ENSBTAG00000003718	HACL1	0.906468	0	Inf	0.527768
ENSBTAT00000004145	ENSBTAG00000003191	FSCN1	11.0629	3.96445	1.48054	0.527788
ENSBTAT00000016057	ENSBTAG00000012102	TCF25	3.34757	0.96879	1.78886	0.527876
ENSBTAT00000026733	ENSBTAG00000020066	ZW10	0.616053	0	Inf	0.528179
ENSBTAT00000081750	ENSBTAG00000011198	PPP1CC	1.40571	0	Inf	0.528181
ENSBTAT00000070327	ENSBTAG00000034349	IFI44	1.68528	0	Inf	0.528199
ENSBTAT00000006052	ENSBTAG00000004613	CSGALNACT1	0.620263	0	Inf	0.528223
ENSBTAT00000027461	ENSBTAG00000020608	ATG9A	0.552352	0	Inf	0.528229
ENSBTAT00000073284	ENSBTAG00000026851	FMNL2	0	0.266077	-Inf	0.528262
ENSBTAT00000085032	ENSBTAG00000001874	DOCK3	0	0.233994	-Inf	0.528365
ENSBTAT00000027919	ENSBTAG00000020963	RASSF1	0	0.854067	-Inf	0.528403
ENSBTAT00000021848	ENSBTAG00000016429	TMEM205	0	1.93204	-Inf	0.528411
ENSBTAT00000081817	ENSBTAG00000005161	ATP8B2	0.00524867	0.193749	-5.20609	0.528488
ENSBTAT00000005730	ENSBTAG00000004371	CS	0.46809	2.22101	-2.24635	0.528696
ENSBTAT00000070704	ENSBTAG00000012784	RACGAP1	0	0.194997	-Inf	0.528984
ENSBTAT00000086740	ENSBTAG00000052391	-	1.37542	0	Inf	0.529126
ENSBTAT00000010206	ENSBTAG00000007763	SLC1A4	0.40735	0	Inf	0.529144
ENSBTAT00000027204	ENSBTAG00000020412	RAP2A	0.896728	2.68234	-1.58075	0.529166
ENSBTAT00000012406	ENSBTAG00000009428	GAN	0.757954	0	Inf	0.529225
ENSBTAT00000036826	ENSBTAG00000011811	TNPO2	1.19512	0	Inf	0.529228
ENSBTAT00000009641	ENSBTAG00000007329	SETDB2	0.396885	1.36303	-1.78002	0.52946
ENSBTAT00000023163	ENSBTAG00000017422	TAOK2	2.85517	0.520112	2.45668	0.529625
ENSBTAT00000020286	ENSBTAG00000015249	B4GALT1	0.983379	0.0788977	3.63969	0.529679
ENSBTAT00000015525	ENSBTAG00000011694	TIMM23	4.41397	0.706251	2.64382	0.529991
ENSBTAT00000011270	ENSBTAG00000008548	FAM98A	1.88043	0.095917	4.29313	0.530147
ENSBTAT00000073779	ENSBTAG00000000046	SURF2	0	1.3678	-Inf	0.530259
ENSBTAT00000061045	ENSBTAG00000002175	SRPK2	0	0.652291	-Inf	0.530265
ENSBTAT00000001784	ENSBTAG00000001354	INPP5E	0	0.481864	-Inf	0.530274
ENSBTAT00000071330	ENSBTAG00000013899	LARP4B	0.542426	0	Inf	0.530738
ENSBTAT00000014499	ENSBTAG00000010913	SRXN1	7.83547	0.980582	2.99831	0.530752
ENSBTAT00000064278	ENSBTAG00000047626	CCDC188	0	0.0211507	-Inf	0.530768
ENSBTAT00000074274	ENSBTAG00000000067	SDF2L1	0	0.0475197	-Inf	0.530787
ENSBTAT00000077592	ENSBTAG00000012587	BABAM1	1.81441	4.42064	-1.28475	0.530806
ENSBTAT00000029418	ENSBTAG00000022020	CLDN5	3.72987	0.411444	3.18036	0.531033
ENSBTAT00000085272	ENSBTAG00000013996	SH3BP2	1.02262	0	Inf	0.531083
ENSBTAT00000070872	ENSBTAG00000021948	ZMYM6	1.24517	0.200679	2.63338	0.531216
ENSBTAT00000017348	ENSBTAG00000013050	ZNF277	13.1626	4.433	1.57009	0.531337
ENSBTAT00000022654	ENSBTAG00000017040	LY6E	0	1.18628	-Inf	0.531869
ENSBTAT00000063889	ENSBTAG00000021904	KIF26A	0	0.254161	-Inf	0.531878
ENSBTAT00000025438	ENSBTAG00000019107	GAS7	2.68729	0.589963	2.18745	0.532162
ENSBTAT00000085492	ENSBTAG00000038434	ATRX	0	0.130796	-Inf	0.532186
ENSBTAT00000083568	ENSBTAG00000019036	ARHGAP28	0	0.215884	-Inf	0.532212
ENSBTAT00000071017	ENSBTAG00000003985	CCDC15	0	0.333989	-Inf	0.53224
ENSBTAT00000024919	ENSBTAG00000018722	PLEKHM2	0.159167	1.2216	-2.94015	0.532551
ENSBTAT00000066976	ENSBTAG00000012751	BTBD6	1.10263	0.0972947	3.50244	0.532606
[truncated: 10,864 more rows]

## Sheet: F
Differential expression of LncRNA between D30 and D250 samples
transcript_id	gene_id	gene_name	feature_id	D30_FPKM	D250_FPKM	log2.foldchange.	pvalue
LNC_006546	XLOC_011203	.	transcript	0	229.1	-Inf	1.03418e-05
LNC_006682	XLOC_011462	.	transcript	24.0318	0	Inf	0.00019759
LNC_016023	XLOC_027785	.	transcript	0	46.9128	-Inf	0.000218129
LNC_001045	XLOC_001865	.	transcript	0	16.6331	-Inf	0.000220884
LNC_017105	XLOC_029507	.	transcript	0	19.2488	-Inf	0.000274024
LNC_002846	XLOC_004932	.	transcript	0	12.9134	-Inf	0.00028508
LNC_011825	XLOC_020606	.	transcript	0	18.0934	-Inf	0.000390701
LNC_013392	XLOC_023209	.	transcript	0	27.2516	-Inf	0.000493751
LNC_009096	XLOC_016014	.	transcript	0	24.243	-Inf	0.000567637
LNC_030705	XLOC_053765	.	transcript	22.3302	0	Inf	0.000618435
LNC_004853	XLOC_008376	.	transcript	0	68.1245	-Inf	0.0006695
LNC_007688	XLOC_013540	.	transcript	24.2181	0	Inf	0.000871179
LNC_030095	XLOC_052456	.	transcript	0	436.752	-Inf	0.000909556
LNC_000408	XLOC_000782	.	transcript	0	11.6101	-Inf	0.0010133
LNC_025812	XLOC_044375	.	transcript	35.3228	0	Inf	0.00105973
LNC_013953	XLOC_024112	.	transcript	71.8146	0	Inf	0.00125893
LNC_027356	XLOC_047065	.	transcript	31.2052	0	Inf	0.00127859
LNC_005131	XLOC_008779	.	transcript	145.732	0.0322193	12.1431	0.00134887
LNC_021289	XLOC_036768	.	transcript	0	7.91629	-Inf	0.0013767
LNC_016043	XLOC_027798	.	transcript	0	332.825	-Inf	0.00156437
LNC_009237	XLOC_016198	.	transcript	0	48.5371	-Inf	0.00162384
LNC_000722	XLOC_001286	.	transcript	22.8323	0	Inf	0.00181807
LNC_007525	XLOC_013256	.	transcript	340.331	0	Inf	0.00185256
LNC_016289	XLOC_028185	.	transcript	0	20.642	-Inf	0.00200144
LNC_011074	XLOC_019609	.	transcript	0	62.9067	-Inf	0.00216175
LNC_003192	XLOC_005441	.	transcript	16.9509	0	Inf	0.00247345
LNC_011098	XLOC_019614	.	transcript	19.3603	0	Inf	0.00256203
LNC_006544	XLOC_011201	.	transcript	41.7319	0	Inf	0.00259809
LNC_016829	XLOC_029067	.	transcript	0	4.39882	-Inf	0.00260713
LNC_008321	XLOC_014571	.	transcript	0	13.346	-Inf	0.00264946
LNC_012821	XLOC_022187	.	transcript	26.1234	0	Inf	0.00274308
LNC_010754	XLOC_018995	.	transcript	47.7267	0.006671	12.8046	0.00296889
LNC_007235	XLOC_012629	.	transcript	0	29.7388	-Inf	0.00305803
LNC_000493	XLOC_000916	.	transcript	8.59797	0	Inf	0.00307747
LNC_014499	XLOC_024925	.	transcript	0	39.6648	-Inf	0.00307764
LNC_010761	XLOC_018995	.	transcript	532.669	0	Inf	0.00314599
LNC_019185	XLOC_032925	.	transcript	0	4.07023	-Inf	0.00325714
LNC_030327	XLOC_053051	.	transcript	45.2026	0	Inf	0.00329161
LNC_014325	XLOC_024587	.	transcript	0	14.6137	-Inf	0.00330151
LNC_016525	XLOC_028574	.	transcript	47.0533	0	Inf	0.00332318
LNC_029898	XLOC_051835	.	transcript	123.101	0.0250863	12.2606	0.00340551
LNC_014022	XLOC_024175	.	transcript	0.0229593	17.3379	-9.56063	0.00340955
LNC_000651	XLOC_001179	.	transcript	109.082	0.04367	11.2865	0.00341362
LNC_003165	XLOC_005401	.	transcript	0	15.9339	-Inf	0.00344131
LNC_007687	XLOC_013540	.	transcript	0	57.0086	-Inf	0.00353701
LNC_029288	XLOC_050587	.	transcript	0	19.6372	-Inf	0.00362754
LNC_018904	XLOC_032503	.	transcript	0	14.6185	-Inf	0.00371705
LNC_018640	XLOC_032061	.	transcript	79.5087	0	Inf	0.00381466
LNC_009734	XLOC_017090	.	transcript	0	27.7201	-Inf	0.00389248
LNC_008775	XLOC_015421	.	transcript	19.3146	0	Inf	0.00426446
LNC_013906	XLOC_024067	.	transcript	71.6566	0	Inf	0.00427224
LNC_027716	XLOC_047634	.	transcript	0.00121133	32.4974	-14.7114	0.00430038
LNC_014322	XLOC_024587	.	transcript	0	6.34231	-Inf	0.00430478
LNC_009093	XLOC_015999	.	transcript	14.5636	0	Inf	0.00434516
LNC_007240	XLOC_012629	.	transcript	0	18.7738	-Inf	0.0043695
LNC_003326	XLOC_005731	.	transcript	0	14.0775	-Inf	0.00440924
LNC_016772	XLOC_029018	.	transcript	18.0166	0	Inf	0.00442742
LNC_004907	XLOC_008463	.	transcript	18.2205	0	Inf	0.00452019
LNC_010726	XLOC_018995	.	transcript	0	182.089	-Inf	0.00465066
LNC_019226	XLOC_033004	.	transcript	24.4722	0	Inf	0.00472357
LNC_012626	XLOC_021875	.	transcript	29.5743	0	Inf	0.00476071
LNC_025609	XLOC_044092	.	transcript	0	18.2816	-Inf	0.00477686
LNC_019631	XLOC_033768	.	transcript	13.6415	0	Inf	0.0049316
LNC_015854	XLOC_027525	.	transcript	20.5838	0.000458333	15.4548	0.0050559
LNC_025936	XLOC_044634	.	transcript	0	11.6017	-Inf	0.00509659
LNC_013513	XLOC_023444	.	transcript	41.7026	0.0451823	9.85016	0.00512944
LNC_018884	XLOC_032468	.	transcript	13.3118	0	Inf	0.00533295
LNC_024643	XLOC_042462	.	transcript	0	1.99492	-Inf	0.00538437
LNC_024953	XLOC_042990	.	transcript	0	11.5472	-Inf	0.00566095
LNC_016825	XLOC_029067	.	transcript	11.7171	0	Inf	0.00567823
LNC_018020	XLOC_031058	.	transcript	0.0279577	54.1879	-10.9205	0.00590299
LNC_008137	XLOC_014257	.	transcript	0	15.1636	-Inf	0.00591013
LNC_007227	XLOC_012601	.	transcript	0	18.4738	-Inf	0.00592214
LNC_021719	XLOC_037498	.	transcript	0	36.3089	-Inf	0.00606729
LNC_001527	XLOC_002673	.	transcript	128.597	0	Inf	0.00608593
LNC_004884	XLOC_008416	.	transcript	83.4494	0	Inf	0.00609747
LNC_020826	XLOC_035917	.	transcript	6.85842	0	Inf	0.00611472
LNC_029625	XLOC_051191	.	transcript	13.7213	0	Inf	0.00611646
LNC_013426	XLOC_023268	.	transcript	0	15.4152	-Inf	0.00628028
LNC_018636	XLOC_032061	.	transcript	36.3666	0	Inf	0.00638658
LNC_002664	XLOC_004656	.	transcript	345.662	0.724275	8.89861	0.00651866
LNC_015023	XLOC_025945	.	transcript	0	11.676	-Inf	0.00652489
LNC_026197	XLOC_045096	.	transcript	23.1873	0	Inf	0.00655993
LNC_022954	XLOC_039466	.	transcript	14.8332	0	Inf	0.00666503
LNC_006679	XLOC_011462	.	transcript	0	14.3268	-Inf	0.00682267
LNC_011796	XLOC_020555	.	transcript	31.8037	0	Inf	0.00692162
LNC_017412	XLOC_030045	.	transcript	0	57.2205	-Inf	0.00697969
LNC_010743	XLOC_018995	.	transcript	1069.54	0	Inf	0.00707049
LNC_008011	XLOC_014068	.	transcript	0	18.206	-Inf	0.00711986
LNC_024063	XLOC_041455	.	transcript	111.156	0.365821	8.24724	0.00714254
LNC_023683	XLOC_040783	.	transcript	0	16.3648	-Inf	0.00721192
LNC_018421	XLOC_031604	.	transcript	0	31.7262	-Inf	0.00723671
LNC_006409	XLOC_010966	.	transcript	0.003292	23.079	-12.7753	0.00726882
LNC_024034	XLOC_041435	.	transcript	29.9731	0	Inf	0.00733055
LNC_015314	XLOC_026604	.	transcript	0	22.1032	-Inf	0.00734433
LNC_010725	XLOC_018995	.	transcript	0	438.739	-Inf	0.00742267
LNC_002644	XLOC_004646	.	transcript	60.255	0.000924667	15.9918	0.00746845
LNC_010753	XLOC_018995	.	transcript	50.5093	0.005552	13.1513	0.00753146
LNC_001748	XLOC_003096	.	transcript	0	8.3168	-Inf	0.00757422
LNC_015860	XLOC_027525	.	transcript	0.00871467	9.38424	-10.0726	0.0076174
LNC_026106	XLOC_044903	.	transcript	25.5928	0	Inf	0.00767331
LNC_021978	XLOC_037801	.	transcript	0	83.6393	-Inf	0.00777207
LNC_013394	XLOC_023209	.	transcript	12.8009	3.33333e-07	25.1947	0.00784459
LNC_030725	XLOC_053792	.	transcript	7.52229	0	Inf	0.0079416
LNC_014028	XLOC_024175	.	transcript	13.052	0	Inf	0.00801585
LNC_004432	XLOC_007630	.	transcript	26.8062	0	Inf	0.00803853
LNC_013871	XLOC_024011	.	transcript	0	6.43174	-Inf	0.0080721
LNC_006549	XLOC_011203	.	transcript	179.378	0	Inf	0.00832399
LNC_012163	XLOC_021124	.	transcript	0	22.6597	-Inf	0.00834064
LNC_030163	XLOC_052640	.	transcript	9.19765	0	Inf	0.00839988
LNC_019168	XLOC_032916	.	transcript	0	6.80719	-Inf	0.00844529
LNC_023245	XLOC_040044	.	transcript	0	6.04204	-Inf	0.00850016
LNC_002569	XLOC_004515	.	transcript	5.62529	0	Inf	0.00861525
LNC_016739	XLOC_028982	.	transcript	0	18.682	-Inf	0.00862747
LNC_010738	XLOC_018995	.	transcript	0	383.563	-Inf	0.00867821
LNC_015647	XLOC_027154	.	transcript	16.1283	0	Inf	0.00883143
LNC_025465	XLOC_043823	.	transcript	0	4.16857	-Inf	0.00885525
LNC_000866	XLOC_001558	.	transcript	25.5128	0	Inf	0.0088652
LNC_028865	XLOC_049828	.	transcript	0	10.7589	-Inf	0.00892839
LNC_024733	XLOC_042622	.	transcript	0	17.4697	-Inf	0.00894931
LNC_002660	XLOC_004656	.	transcript	252.811	0	Inf	0.00899394
LNC_001276	XLOC_002262	.	transcript	13.846	0	Inf	0.00900891
LNC_011288	XLOC_019922	.	transcript	18.6038	0	Inf	0.00905451
LNC_020600	XLOC_035622	.	transcript	0.0349057	9.23076	-8.04684	0.00908726
LNC_019043	XLOC_032701	.	transcript	411.507	0	Inf	0.00912442
LNC_005949	XLOC_010181	.	transcript	0	17.5658	-Inf	0.00915024
LNC_011839	XLOC_020612	.	transcript	3.38698	0	Inf	0.00925332
LNC_003832	XLOC_006534	.	transcript	0	13.5766	-Inf	0.00935378
LNC_015132	XLOC_026185	.	transcript	0.000100667	8.73505	-16.4049	0.00942107
LNC_015149	XLOC_026220	.	transcript	0	21.4681	-Inf	0.00942473
LNC_018141	XLOC_031198	.	transcript	0	99.3725	-Inf	0.00944722
LNC_030131	XLOC_052578	.	transcript	0	12.7895	-Inf	0.0095323
LNC_000614	XLOC_001144	.	transcript	20.0842	0	Inf	0.00966999
LNC_003661	XLOC_006254	.	transcript	0	5.9185	-Inf	0.00967248
LNC_015318	XLOC_026604	.	transcript	11.8835	0	Inf	0.00970876
LNC_005947	XLOC_010181	.	transcript	39.474	0	Inf	0.00971046
LNC_003104	XLOC_005324	.	transcript	0	10.8424	-Inf	0.00984833
LNC_011885	XLOC_020685	.	transcript	0.0295123	12.7058	-8.74996	0.00989244
LNC_002656	XLOC_004656	.	transcript	0	111.186	-Inf	0.00993111
LNC_019129	XLOC_032846	.	transcript	15.0151	0	Inf	0.00994074
LNC_006413	XLOC_010966	.	transcript	34.6806	0	Inf	0.0101245
LNC_000947	XLOC_001703	.	transcript	0	14.9115	-Inf	0.0101552
LNC_026366	XLOC_045369	.	transcript	13.4831	0	Inf	0.0101668
LNC_012181	XLOC_021142	.	transcript	19.3539	0	Inf	0.0101882
LNC_000474	XLOC_000883	.	transcript	14.845	0	Inf	0.0102071
LNC_012261	XLOC_021304	.	transcript	24.2344	0	Inf	0.0102123
LNC_012819	XLOC_022187	.	transcript	0	5.24152	-Inf	0.0102499
LNC_028295	XLOC_048764	.	transcript	1169.51	0	Inf	0.0104216
LNC_020710	XLOC_035731	.	transcript	24.3731	0	Inf	0.010455
LNC_002661	XLOC_004656	.	transcript	160.303	0	Inf	0.0104704
LNC_030028	XLOC_052238	.	transcript	0	10.4427	-Inf	0.0106607
LNC_030406	XLOC_053202	.	transcript	13.9686	0	Inf	0.0106724
LNC_027505	XLOC_047240	.	transcript	0	8.14531	-Inf	0.0106916
LNC_022698	XLOC_039045	.	transcript	0	26.1701	-Inf	0.0106918
LNC_002662	XLOC_004656	.	transcript	171.952	0	Inf	0.0107092
LNC_029175	XLOC_050381	.	transcript	14.8307	0	Inf	0.0107135
LNC_022900	XLOC_039410	.	transcript	0	8.87857	-Inf	0.01073
LNC_009392	XLOC_016396	.	transcript	14.973	0	Inf	0.0107482
LNC_009397	XLOC_016396	.	transcript	0	14.9033	-Inf	0.0108664
LNC_026332	XLOC_045297	.	transcript	141.999	0	Inf	0.01129
LNC_025935	XLOC_044634	.	transcript	5.75115	0	Inf	0.0115642
LNC_011064	XLOC_019582	.	transcript	5.97891	0	Inf	0.0115771
LNC_025608	XLOC_044092	.	transcript	0	41.8117	-Inf	0.0116027
LNC_022226	XLOC_038239	.	transcript	0	19.5028	-Inf	0.0116681
LNC_013344	XLOC_023086	.	transcript	0	6.97013	-Inf	0.0117379
LNC_006373	XLOC_010900	.	transcript	10.1765	0	Inf	0.0117779
LNC_025626	XLOC_044111	.	transcript	0.00595433	4.69751	-9.62374	0.0118622
LNC_030120	XLOC_052551	.	transcript	0.00556067	12.8164	-11.1704	0.0119097
LNC_009614	XLOC_016796	.	transcript	0	10.2758	-Inf	0.0119335
LNC_002653	XLOC_004653	.	transcript	0	8.97407	-Inf	0.0121087
LNC_029055	XLOC_050176	.	transcript	0	5.70609	-Inf	0.01211
LNC_026236	XLOC_045168	.	transcript	0	14.329	-Inf	0.0121715
LNC_015717	XLOC_027262	.	transcript	10.7736	0	Inf	0.012185
LNC_002655	XLOC_004656	.	transcript	0	57.7811	-Inf	0.0123627
LNC_008157	XLOC_014276	.	transcript	0	4.87654	-Inf	0.0123879
LNC_012823	XLOC_022187	.	transcript	0	37.6527	-Inf	0.0124196
LNC_010750	XLOC_018995	.	transcript	103.441	0	Inf	0.0127385
LNC_013955	XLOC_024112	.	transcript	0	40.4971	-Inf	0.0127756
LNC_020604	XLOC_035622	.	transcript	0	6.75069	-Inf	0.0128799
LNC_022554	XLOC_038826	.	transcript	0	7.5668	-Inf	0.0131036
LNC_007236	XLOC_012629	.	transcript	42.149	0	Inf	0.0131278
LNC_024065	XLOC_041455	.	transcript	41.9801	0	Inf	0.0134107
LNC_013945	XLOC_024112	.	transcript	0	59.7619	-Inf	0.0135065
LNC_016943	XLOC_029191	.	transcript	56.0566	0	Inf	0.0135133
LNC_003567	XLOC_006077	.	transcript	29.2912	0	Inf	0.0136076
LNC_021050	XLOC_036275	.	transcript	0	13.6972	-Inf	0.0136307
LNC_001829	XLOC_003242	.	transcript	0.0115557	23.599	-10.9959	0.0137365
LNC_005485	XLOC_009395	.	transcript	0	13.1674	-Inf	0.0138966
LNC_018641	XLOC_032061	.	transcript	55.3176	0	Inf	0.014015
LNC_000169	XLOC_000371	.	transcript	9.54767	0	Inf	0.0142541
LNC_025426	XLOC_043730	.	transcript	0	5.37446	-Inf	0.0142746
LNC_007279	XLOC_012705	.	transcript	0.00131867	2.60657	-10.9489	0.014499
LNC_022154	XLOC_038145	.	transcript	0	7.72083	-Inf	0.0145332
LNC_010729	XLOC_018995	.	transcript	84.1993	0.0208143	11.982	0.0146238
LNC_003864	XLOC_006561	.	transcript	0.39919	44.6636	-6.80588	0.0146396
LNC_021979	XLOC_037801	.	transcript	0	27.1173	-Inf	0.0146907
LNC_009467	XLOC_016507	.	transcript	0	5.64955	-Inf	0.0147081
LNC_008107	XLOC_014194	.	transcript	5.04235	0	Inf	0.0147155
LNC_013904	XLOC_024067	.	transcript	164.787	0	Inf	0.0147566
LNC_006548	XLOC_011203	.	transcript	0	41.2236	-Inf	0.0147724
LNC_011366	XLOC_020046	.	transcript	13.4761	0	Inf	0.014805
LNC_013705	XLOC_023789	.	transcript	41.7995	0	Inf	0.0148547
LNC_024061	XLOC_041455	.	transcript	0	30.942	-Inf	0.0150424
LNC_017918	XLOC_030920	.	transcript	0	6.65427	-Inf	0.0150572
LNC_013948	XLOC_024112	.	transcript	28.4977	0	Inf	0.015144
LNC_008313	XLOC_014570	.	transcript	0	17.7442	-Inf	0.0151719
LNC_001152	XLOC_002054	.	transcript	0	8.66313	-Inf	0.0151891
LNC_003596	XLOC_006152	.	transcript	0	4.31995	-Inf	0.0151914
LNC_019229	XLOC_033004	.	transcript	0.048277	27.6428	-9.16135	0.0152121
LNC_008135	XLOC_014257	.	transcript	21.5834	0	Inf	0.015219
LNC_029895	XLOC_051835	.	transcript	78.2953	0.0154567	12.3065	0.0153124
LNC_030094	XLOC_052456	.	transcript	0	65.4193	-Inf	0.0153806
LNC_023310	XLOC_040169	.	transcript	0	12.9951	-Inf	0.0155068
LNC_019928	XLOC_034279	.	transcript	5.68867	0	Inf	0.015526
LNC_006209	XLOC_010678	.	transcript	0	5.63885	-Inf	0.0157262
LNC_011080	XLOC_019609	.	transcript	85.3587	0	Inf	0.0157475
LNC_025190	XLOC_043395	.	transcript	0	17.7506	-Inf	0.0157658
LNC_003133	XLOC_005355	.	transcript	8.7386	0	Inf	0.0158587
LNC_028213	XLOC_048695	.	transcript	0	4.35886	-Inf	0.0159203
LNC_006881	XLOC_011926	.	transcript	0	2.75273	-Inf	0.0159759
LNC_013336	XLOC_023078	.	transcript	0	31.0158	-Inf	0.0160481
LNC_003325	XLOC_005731	.	transcript	8.27893	0	Inf	0.0160751
LNC_005262	XLOC_008957	.	transcript	24.8813	0	Inf	0.0161356
LNC_018292	XLOC_031454	.	transcript	17.1547	0	Inf	0.0161524
LNC_021488	XLOC_037093	.	transcript	38.3112	0	Inf	0.0162608
LNC_010744	XLOC_018995	.	transcript	73.7922	0	Inf	0.0162999
LNC_022585	XLOC_038855	.	transcript	0	3.31396	-Inf	0.0163833
LNC_001862	XLOC_003290	.	transcript	0.242793	12.7239	-5.71167	0.0164228
LNC_022034	XLOC_037908	.	transcript	0	11.4021	-Inf	0.0164784
LNC_020597	XLOC_035622	.	transcript	22.0645	0	Inf	0.0165454
LNC_013949	XLOC_024112	.	transcript	0	28.853	-Inf	0.016551
LNC_022958	XLOC_039466	.	transcript	0	28.0324	-Inf	0.0166524
LNC_019042	XLOC_032701	.	transcript	152.866	0	Inf	0.0166793
LNC_017148	XLOC_029587	.	transcript	6.15501	0	Inf	0.0167208
LNC_022460	XLOC_038667	.	transcript	8.26917	0	Inf	0.0167538
LNC_020755	XLOC_035787	.	transcript	29.4585	0	Inf	0.0167608
LNC_029900	XLOC_051835	.	transcript	0	223.333	-Inf	0.0168447
LNC_011461	XLOC_020145	.	transcript	0	28.62	-Inf	0.016955
LNC_007960	XLOC_013993	.	transcript	0	9.04708	-Inf	0.016971
LNC_011561	XLOC_020278	.	transcript	0	16.1948	-Inf	0.0169821
LNC_008685	XLOC_015304	.	transcript	0	18.66	-Inf	0.0170475
LNC_001082	XLOC_001931	.	transcript	38.5278	0	Inf	0.0172032
LNC_029249	XLOC_050491	.	transcript	5.97823	0	Inf	0.0172795
LNC_002377	XLOC_004203	.	transcript	0	22.0517	-Inf	0.0174302
LNC_016552	XLOC_028595	.	transcript	0	13.4345	-Inf	0.0175091
LNC_008225	XLOC_014387	.	transcript	6.50468	0.00439767	10.5305	0.0175683
LNC_020759	XLOC_035787	.	transcript	33.8162	0	Inf	0.0175798
LNC_001177	XLOC_002111	.	transcript	12.709	0	Inf	0.0175835
LNC_011450	XLOC_020144	.	transcript	31.7573	0	Inf	0.0175854
LNC_017674	XLOC_030550	.	transcript	23.5759	0	Inf	0.0176114
LNC_012574	XLOC_021780	.	transcript	24.6689	0	Inf	0.0176495
LNC_003166	XLOC_005401	.	transcript	6.02433	0	Inf	0.0176685
LNC_005888	XLOC_010069	.	transcript	0	3.09509	-Inf	0.0177052
LNC_006764	XLOC_011572	.	transcript	8.6528	0	Inf	0.0177559
LNC_018125	XLOC_031175	.	transcript	0	2.31646	-Inf	0.0178076
LNC_007233	XLOC_012629	.	transcript	0	15.3213	-Inf	0.0178208
LNC_013946	XLOC_024112	.	transcript	46.7045	0	Inf	0.0178471
LNC_010734	XLOC_018995	.	transcript	0	51.3634	-Inf	0.0178768
LNC_004329	XLOC_007464	.	transcript	4.66936	0	Inf	0.0179682
LNC_022560	XLOC_038826	.	transcript	16.7369	0	Inf	0.0180444
LNC_016938	XLOC_029191	.	transcript	98.6162	0.002479	15.2798	0.0181077
LNC_004909	XLOC_008463	.	transcript	0	27.7564	-Inf	0.0181706
LNC_017235	XLOC_029764	.	transcript	0	246.252	-Inf	0.0182043
LNC_015777	XLOC_027383	.	transcript	0	9.71961	-Inf	0.0182141
LNC_017257	XLOC_029797	.	transcript	50.9585	0	Inf	0.0182202
LNC_015656	XLOC_027170	.	transcript	0	41.8875	-Inf	0.0182347
LNC_017158	XLOC_029624	.	transcript	23.2738	0	Inf	0.0182798
LNC_021728	XLOC_037498	.	transcript	0	17.4175	-Inf	0.018352
LNC_017160	XLOC_029624	.	transcript	21.9419	0	Inf	0.018353
LNC_024518	XLOC_042268	.	transcript	0	1.96355	-Inf	0.0183749
LNC_010221	XLOC_018057	.	transcript	9.37883	0	Inf	0.0184346
LNC_013706	XLOC_023789	.	transcript	17.5004	0	Inf	0.0184716
LNC_004330	XLOC_007464	.	transcript	14.2629	0	Inf	0.0184856
LNC_029728	XLOC_051372	.	transcript	0	38.9972	-Inf	0.0185741
LNC_019003	XLOC_032656	.	transcript	13.0828	0	Inf	0.0186027
LNC_018402	XLOC_031577	.	transcript	8.88207	0	Inf	0.0186632
LNC_018885	XLOC_032468	.	transcript	0	4.64066	-Inf	0.0186809
LNC_029046	XLOC_050165	.	transcript	44.929	0	Inf	0.0186898
LNC_022017	XLOC_037900	.	transcript	27.7484	0	Inf	0.0187198
LNC_012403	XLOC_021539	.	transcript	0	81.7423	-Inf	0.0187292
LNC_023414	XLOC_040341	.	transcript	0	22.6148	-Inf	0.0187924
LNC_010267	XLOC_018150	.	transcript	19.9398	0	Inf	0.0188907
LNC_024205	XLOC_041721	.	transcript	65.8941	0	Inf	0.0189046
LNC_015363	XLOC_026648	.	transcript	0	6.69563	-Inf	0.0189754
LNC_015652	XLOC_027170	.	transcript	18.9886	0	Inf	0.0190328
LNC_017238	XLOC_029764	.	transcript	362.622	0	Inf	0.0190362
LNC_017239	XLOC_029764	.	transcript	0	345.158	-Inf	0.019107
LNC_002274	XLOC_004057	.	transcript	10.7854	0	Inf	0.0191217
LNC_019565	XLOC_033668	.	transcript	15.8212	0	Inf	0.0191935
LNC_012820	XLOC_022187	.	transcript	0	10.8106	-Inf	0.0192041
LNC_005474	XLOC_009356	.	transcript	0	6.12382	-Inf	0.0192479
LNC_015964	XLOC_027698	.	transcript	0.0125493	9.71722	-9.59679	0.0192703
LNC_018017	XLOC_031058	.	transcript	32.6293	0	Inf	0.0193348
LNC_003816	XLOC_006516	.	transcript	0	33.5283	-Inf	0.0194405
LNC_008114	XLOC_014206	.	transcript	0	7.49452	-Inf	0.0194994
LNC_014906	XLOC_025715	.	transcript	0	7.53542	-Inf	0.0195286
LNC_012348	XLOC_021411	.	transcript	0	48.27	-Inf	0.0195312
LNC_000261	XLOC_000486	.	transcript	36.3106	0	Inf	0.0195622
LNC_016937	XLOC_029191	.	transcript	0	76.7517	-Inf	0.0196011
LNC_024207	XLOC_041721	.	transcript	0	34.8996	-Inf	0.0196206
LNC_008734	XLOC_015359	.	transcript	0.238136	32.9656	-7.11303	0.0196739
LNC_031002	XLOC_054395	.	transcript	0	10.7213	-Inf	0.0196806
LNC_015855	XLOC_027525	.	transcript	25.2842	0.0800093	8.30385	0.0197019
LNC_030526	XLOC_053459	.	transcript	14.3658	0	Inf	0.0197297
LNC_005852	XLOC_010000	.	transcript	28.6044	0	Inf	0.0197421
LNC_024461	XLOC_042153	.	transcript	5.67282	0	Inf	0.0197481
LNC_007522	XLOC_013256	.	transcript	162.092	0	Inf	0.0197873
LNC_030530	XLOC_053459	.	transcript	0	11.3264	-Inf	0.0198284
LNC_006635	XLOC_011395	.	transcript	0	15.365	-Inf	0.0199827
LNC_017416	XLOC_030054	.	transcript	17.1453	0	Inf	0.0200175
LNC_023851	XLOC_041089	.	transcript	0	5.53198	-Inf	0.0200248
LNC_019113	XLOC_032811	.	transcript	0	5.31181	-Inf	0.0200407
LNC_030502	XLOC_053418	.	transcript	0	36.8414	-Inf	0.0200957
LNC_020169	XLOC_034772	.	transcript	10.4304	0	Inf	0.0203078
LNC_005847	XLOC_010000	.	transcript	0	42.0888	-Inf	0.0203633
LNC_003100	XLOC_005323	.	transcript	0	28.9773	-Inf	0.0204103
LNC_027750	XLOC_047661	.	transcript	0	32.3864	-Inf	0.020448
LNC_013289	XLOC_023026	.	transcript	90.1247	0	Inf	0.0204548
LNC_024799	XLOC_042757	.	transcript	5.31002	0	Inf	0.0204553
LNC_003817	XLOC_006516	.	transcript	0	25.8168	-Inf	0.0204702
LNC_017350	XLOC_029968	.	transcript	0	5.1145	-Inf	0.0205578
LNC_007789	XLOC_013742	.	transcript	82.765	0	Inf	0.0205619
LNC_006493	XLOC_011139	.	transcript	0	29.594	-Inf	0.020566
LNC_020527	XLOC_035542	.	transcript	0	7.47123	-Inf	0.0205985
LNC_000904	XLOC_001631	.	transcript	0.0218167	11.8906	-9.09017	0.020632
LNC_011989	XLOC_020840	.	transcript	0.003071	5.10033	-10.6977	0.0206699
LNC_017700	XLOC_030596	.	transcript	12.8861	0	Inf	0.0207511
LNC_024064	XLOC_041455	.	transcript	25.8011	0	Inf	0.020856
LNC_030527	XLOC_053459	.	transcript	0	8.65898	-Inf	0.0208775
LNC_021956	XLOC_037771	.	transcript	0	26.0062	-Inf	0.0208863
LNC_015012	XLOC_025920	.	transcript	22.9429	0	Inf	0.0209353
LNC_008077	XLOC_014177	.	transcript	0	21.4671	-Inf	0.0209599
LNC_014282	XLOC_024532	.	transcript	15.7349	0	Inf	0.0210435
LNC_007410	XLOC_013005	.	transcript	17.1185	0	Inf	0.0211497
LNC_002386	XLOC_004218	.	transcript	8.38244	0	Inf	0.0213153
LNC_028120	XLOC_048488	.	transcript	0.00228267	20.0778	-13.1026	0.0213491
LNC_029390	XLOC_050821	.	transcript	0	9.64557	-Inf	0.0213525
LNC_021387	XLOC_036917	.	transcript	0.0754527	12.918	-7.4196	0.0215148
LNC_015651	XLOC_027170	.	transcript	0.0201867	18.21	-9.81711	0.0215873
LNC_021645	XLOC_037420	.	transcript	17.7904	0	Inf	0.0216332
LNC_026329	XLOC_045297	.	transcript	44.9486	0	Inf	0.0217199
LNC_024203	XLOC_041721	.	transcript	33.1077	0	Inf	0.0219178
LNC_010699	XLOC_018894	.	transcript	0	7.34386	-Inf	0.0219431
LNC_015779	XLOC_027383	.	transcript	0.00602	7.55293	-10.2931	0.0219702
LNC_030339	XLOC_053067	.	transcript	14.5249	0	Inf	0.0220085
LNC_027500	XLOC_047240	.	transcript	41.8007	0	Inf	0.0221369
LNC_018145	XLOC_031198	.	transcript	153.87	0.002359	15.9932	0.0221396
LNC_009989	XLOC_017522	.	transcript	94.8492	0	Inf	0.0221921
LNC_019585	XLOC_033697	.	transcript	0	3.6128	-Inf	0.0221979
LNC_010155	XLOC_017934	.	transcript	9.58952	0	Inf	0.0222757
LNC_026330	XLOC_045297	.	transcript	0	52.0882	-Inf	0.0223077
LNC_018754	XLOC_032273	.	transcript	0	7.51796	-Inf	0.0223413
LNC_014586	XLOC_025116	.	transcript	3.68402	0	Inf	0.0223646
LNC_011444	XLOC_020144	.	transcript	19.3324	0	Inf	0.0223702
LNC_030706	XLOC_053765	.	transcript	0	24.3823	-Inf	0.0223707
LNC_022893	XLOC_039409	.	transcript	12.7796	0	Inf	0.022407
LNC_014176	XLOC_024409	.	transcript	0	12.2317	-Inf	0.0224183
LNC_021203	XLOC_036599	.	transcript	0	9.706	-Inf	0.0224324
LNC_018014	XLOC_031058	.	transcript	0.0652987	14.4816	-7.79295	0.0225748
LNC_010625	XLOC_018787	.	transcript	42.2173	0	Inf	0.0225815
LNC_010009	XLOC_017568	.	transcript	0	15.9185	-Inf	0.0226035
LNC_005253	XLOC_008957	.	transcript	0	10.7663	-Inf	0.0226078
LNC_016864	XLOC_029083	.	transcript	10.7043	0	Inf	0.022653
LNC_002292	XLOC_004082	.	transcript	0	4.65256	-Inf	0.0227504
LNC_001831	XLOC_003242	.	transcript	0.094246	32.0455	-8.40948	0.0227613
LNC_017093	XLOC_029504	.	transcript	12.9758	0	Inf	0.0227682
LNC_016524	XLOC_028574	.	transcript	28.2135	0	Inf	0.0228319
LNC_022680	XLOC_039014	.	transcript	0	11.3487	-Inf	0.0228739
LNC_004911	XLOC_008463	.	transcript	25.6796	0	Inf	0.0230845
LNC_008106	XLOC_014194	.	transcript	6.57168	0	Inf	0.0231223
LNC_013511	XLOC_023444	.	transcript	0	8.93893	-Inf	0.0231804
LNC_002641	XLOC_004646	.	transcript	18.9562	0	Inf	0.0231817
LNC_011079	XLOC_019609	.	transcript	38.2997	0	Inf	0.0232054
LNC_003383	XLOC_005789	.	transcript	11.9616	1.66667e-06	22.7749	0.0232418
LNC_001422	XLOC_002501	.	transcript	13.1169	0	Inf	0.0232589
LNC_006412	XLOC_010966	.	transcript	21.9719	0	Inf	0.0233269
LNC_029651	XLOC_051247	.	transcript	12.0086	0	Inf	0.0233309
LNC_016545	XLOC_028595	.	transcript	48.7443	0.0363983	10.3871	0.0233963
LNC_019939	XLOC_034279	.	transcript	0	2.71614	-Inf	0.023404
LNC_001525	XLOC_002673	.	transcript	61.2155	0.0174477	11.7766	0.0235034
LNC_027707	XLOC_047622	.	transcript	15.6141	0	Inf	0.023709
LNC_015424	XLOC_026744	.	transcript	7.82567	0	Inf	0.02374
LNC_028767	XLOC_049611	.	transcript	15.6886	0	Inf	0.0237865
LNC_004019	XLOC_006888	.	transcript	17.7872	0.01856	9.90443	0.023885
LNC_030525	XLOC_053459	.	transcript	0	7.6451	-Inf	0.0239191
LNC_005264	XLOC_008957	.	transcript	0	22.9827	-Inf	0.024059
LNC_010756	XLOC_018995	.	transcript	41.2986	0	Inf	0.0240884
LNC_008080	XLOC_014177	.	transcript	16.7672	0	Inf	0.0240946
LNC_029692	XLOC_051321	.	transcript	10.3477	0	Inf	0.0241394
LNC_006755	XLOC_011572	.	transcript	0.530279	17.6356	-5.0556	0.0241895
LNC_024110	XLOC_041542	.	transcript	0	17.6271	-Inf	0.0242773
LNC_012178	XLOC_021141	.	transcript	0.00266367	67.534	-14.6299	0.0242794
LNC_015011	XLOC_025920	.	transcript	0	37.7421	-Inf	0.0244459
LNC_005799	XLOC_009915	.	transcript	58.9791	0	Inf	0.0244668
LNC_007904	XLOC_013899	.	transcript	0	19.304	-Inf	0.0245318
LNC_022258	XLOC_038311	.	transcript	30.6188	0	Inf	0.0245678
LNC_011786	XLOC_020544	.	transcript	8.4048	0	Inf	0.024593
LNC_003414	XLOC_005817	.	transcript	41.9424	0	Inf	0.0247408
LNC_010904	XLOC_019354	.	transcript	0	12.5866	-Inf	0.0248022
LNC_005001	XLOC_008596	.	transcript	5.71871	0	Inf	0.0248395
LNC_010524	XLOC_018599	.	transcript	0	14.2026	-Inf	0.0248977
LNC_003281	XLOC_005659	.	transcript	9.83638	0	Inf	0.0249272
LNC_008695	XLOC_015321	.	transcript	3.81915	0	Inf	0.0249785
LNC_018722	XLOC_032236	.	transcript	42.6706	0	Inf	0.0250448
LNC_028130	XLOC_048512	.	transcript	10.4397	0	Inf	0.0253312
LNC_029689	XLOC_051321	.	transcript	15.6031	0	Inf	0.0253314
LNC_005254	XLOC_008957	.	transcript	12.8097	0	Inf	0.0254419
LNC_009535	XLOC_016634	.	transcript	4.90162	0	Inf	0.025476
LNC_017159	XLOC_029624	.	transcript	23.7776	0	Inf	0.0254784
LNC_013901	XLOC_024051	.	transcript	0	9.58457	-Inf	0.0255413
LNC_030661	XLOC_053701	.	transcript	0	9.40072	-Inf	0.0256114
LNC_018909	XLOC_032503	.	transcript	0	15.4762	-Inf	0.0256311
LNC_014116	XLOC_024318	.	transcript	33.5181	0	Inf	0.0256668
LNC_015783	XLOC_027387	.	transcript	27.2782	0	Inf	0.0256882
LNC_025937	XLOC_044634	.	transcript	11.0496	0.0110503	9.9657	0.0256942
LNC_004906	XLOC_008463	.	transcript	0.171213	12.2762	-6.16393	0.0258685
LNC_012509	XLOC_021697	.	transcript	0.01532	3.04055	-7.63277	0.025888
LNC_016963	XLOC_029269	.	transcript	67.7803	0	Inf	0.0259207
LNC_007973	XLOC_014023	.	transcript	3.44917	0	Inf	0.0259535
LNC_016151	XLOC_027924	.	transcript	9.36075	0.04451	7.71635	0.026253
LNC_022952	XLOC_039466	.	transcript	0	41.4603	-Inf	0.0263592
LNC_028773	XLOC_049611	.	transcript	0	51.0345	-Inf	0.0264371
LNC_019174	XLOC_032917	.	transcript	5.8637	0.00708967	9.69188	0.0265202
LNC_002665	XLOC_004656	.	transcript	51.3206	5.06667e-05	19.9501	0.026716
LNC_015326	XLOC_026612	.	transcript	0	3.93939	-Inf	0.0267723
LNC_028610	XLOC_049334	.	transcript	13.0292	0	Inf	0.0268593
LNC_024519	XLOC_042268	.	transcript	0.005536	2.82056	-8.99292	0.0269165
LNC_014233	XLOC_024493	.	transcript	14.0463	0	Inf	0.0270337
LNC_021929	XLOC_037749	.	transcript	13.6905	0.00445467	11.5856	0.0270869
LNC_013324	XLOC_023059	.	transcript	0	19.3079	-Inf	0.0272541
LNC_016027	XLOC_027793	.	transcript	0	5.409	-Inf	0.0273653
LNC_028405	XLOC_048939	.	transcript	12.4922	0	Inf	0.027373
LNC_001524	XLOC_002673	.	transcript	0	34.8597	-Inf	0.027378
LNC_012570	XLOC_021780	.	transcript	35.7706	0	Inf	0.0274399
LNC_005260	XLOC_008957	.	transcript	16.6511	0	Inf	0.0274603
LNC_010979	XLOC_019490	.	transcript	7.08738	0	Inf	0.0274882
LNC_006547	XLOC_011203	.	transcript	0	9.89902	-Inf	0.0275904
LNC_000611	XLOC_001144	.	transcript	0.0129723	8.64115	-9.37964	0.0276137
LNC_005857	XLOC_010002	.	transcript	11.2027	0	Inf	0.0276747
LNC_014301	XLOC_024552	.	transcript	0	7.384	-Inf	0.0276889
LNC_018215	XLOC_031330	.	transcript	52.6957	0	Inf	0.0276985
LNC_015653	XLOC_027170	.	transcript	0	14.9759	-Inf	0.0277243
LNC_007234	XLOC_012629	.	transcript	0	9.37378	-Inf	0.0277316
LNC_013514	XLOC_023444	.	transcript	0	6.70983	-Inf	0.0277719
LNC_002821	XLOC_004888	.	transcript	21.8583	0	Inf	0.0278205
LNC_000203	XLOC_000403	.	transcript	81.1869	0	Inf	0.0278648
LNC_011596	XLOC_020328	.	transcript	19.9142	0	Inf	0.0279071
LNC_004970	XLOC_008557	.	transcript	19.4151	0	Inf	0.0279117
LNC_017636	XLOC_030467	.	transcript	0	1.58235	-Inf	0.0279567
LNC_016236	XLOC_028060	.	transcript	9.55745	0	Inf	0.0279681
LNC_016034	XLOC_027793	.	transcript	0	5.12451	-Inf	0.0279993
LNC_002889	XLOC_004991	.	transcript	19.1489	0	Inf	0.028198
LNC_028336	XLOC_048830	.	transcript	18.9111	0	Inf	0.0282724
LNC_016852	XLOC_029081	.	transcript	10.1425	0.001253	12.9827	0.028288
LNC_021981	XLOC_037801	.	transcript	23.622	0	Inf	0.0282892
LNC_022849	XLOC_039287	.	transcript	0	23.6151	-Inf	0.0283819
LNC_014961	XLOC_025817	.	transcript	24.9881	0	Inf	0.0284344
LNC_018637	XLOC_032061	.	transcript	20.8746	0	Inf	0.0284776
LNC_001373	XLOC_002444	.	transcript	10.1449	0	Inf	0.0286053
LNC_025132	XLOC_043306	.	transcript	8.57641	0	Inf	0.0289728
LNC_014232	XLOC_024493	.	transcript	7.53635	0	Inf	0.029194
LNC_014959	XLOC_025817	.	transcript	0	13.4693	-Inf	0.0292052
LNC_003085	XLOC_005313	.	transcript	12.879	0	Inf	0.0293457
LNC_011552	XLOC_020262	.	transcript	6.61056	0	Inf	0.0293792
LNC_030410	XLOC_053202	.	transcript	0	18.4033	-Inf	0.0297847
LNC_003528	XLOC_006009	.	transcript	0	4.93676	-Inf	0.0298028
LNC_005851	XLOC_010000	.	transcript	18.0793	0	Inf	0.0298232
LNC_020762	XLOC_035795	.	transcript	23.9365	0	Inf	0.0300793
LNC_019006	XLOC_032656	.	transcript	9.04504	0.00453633	10.9614	0.0301201
LNC_001670	XLOC_002953	.	transcript	8.93532	0	Inf	0.03013
LNC_013640	XLOC_023684	.	transcript	16.4751	0	Inf	0.030141
LNC_000760	XLOC_001344	.	transcript	5.33637	0	Inf	0.0303587
LNC_026238	XLOC_045168	.	transcript	27.5507	0	Inf	0.0303677
LNC_000432	XLOC_000809	.	transcript	11.1246	0	Inf	0.0303877
LNC_012356	XLOC_021416	.	transcript	4.8534	0	Inf	0.0304694
LNC_022960	XLOC_039466	.	transcript	0	17.4995	-Inf	0.0305122
LNC_018910	XLOC_032503	.	transcript	16.3428	0	Inf	0.0305865
LNC_013529	XLOC_023455	.	transcript	8.46498	0.000300667	14.7811	0.0306764
LNC_017098	XLOC_029504	.	transcript	9.31267	0	Inf	0.0307862
LNC_010195	XLOC_018033	.	transcript	9.80134	0	Inf	0.0309202
LNC_012031	XLOC_020902	.	transcript	0	3.61227	-Inf	0.0309397
LNC_010787	XLOC_019058	.	transcript	5.9235	0	Inf	0.0310614
LNC_028704	XLOC_049508	.	transcript	0	13.0837	-Inf	0.0310933
LNC_007238	XLOC_012629	.	transcript	0	12.3419	-Inf	0.031129
LNC_020399	XLOC_035241	.	transcript	0	10.8773	-Inf	0.0311424
LNC_001698	XLOC_003019	.	transcript	0	2.31725	-Inf	0.0311641
LNC_011731	XLOC_020482	.	transcript	16.605	0	Inf	0.031339
LNC_022962	XLOC_039466	.	transcript	27.9852	0	Inf	0.0313506
LNC_012538	XLOC_021736	.	transcript	0	6.09922	-Inf	0.0313866
LNC_020500	XLOC_035492	.	transcript	24.4139	0	Inf	0.031414
LNC_005261	XLOC_008957	.	transcript	12.4393	0	Inf	0.0315195
LNC_002051	XLOC_003596	.	transcript	7.63207	0	Inf	0.0315636
LNC_019937	XLOC_034279	.	transcript	0.031613	11.4286	-8.49791	0.0316367
LNC_010736	XLOC_018995	.	transcript	10.8625	471.729	-5.44053	0.0316669
LNC_031120	XLOC_054628	.	transcript	9.9239	0	Inf	0.0316965
LNC_013527	XLOC_023455	.	transcript	0	12.7911	-Inf	0.0317586
LNC_003110	XLOC_005333	.	transcript	0	12.8845	-Inf	0.0318062
LNC_020205	XLOC_034822	.	transcript	0	6.68171	-Inf	0.0318294
LNC_030535	XLOC_053459	.	transcript	0	12.0613	-Inf	0.0318759
LNC_012283	XLOC_021344	.	transcript	0	6.76514	-Inf	0.0320493
LNC_012991	XLOC_022531	.	transcript	12.9446	0	Inf	0.0321521
LNC_005726	XLOC_009823	.	transcript	25.6844	0	Inf	0.0321776
LNC_017100	XLOC_029504	.	transcript	9.20272	0	Inf	0.0322081
LNC_011451	XLOC_020144	.	transcript	21.156	0	Inf	0.0323477
LNC_014029	XLOC_024175	.	transcript	11.6379	0	Inf	0.0324867
LNC_010266	XLOC_018150	.	transcript	0	14.3879	-Inf	0.0324892
LNC_002150	XLOC_003790	.	transcript	0	12.6104	-Inf	0.0325376
LNC_023924	XLOC_041226	.	transcript	15.6979	0	Inf	0.0325942
LNC_027502	XLOC_047240	.	transcript	0	20.9301	-Inf	0.0326152
LNC_027578	XLOC_047488	.	transcript	14.3975	0	Inf	0.0327538
LNC_028429	XLOC_048969	.	transcript	0	9.1609	-Inf	0.0328316
LNC_017009	XLOC_029319	.	transcript	10.6285	0	Inf	0.0328748
LNC_027405	XLOC_047151	.	transcript	10.8041	0.0270833	8.63996	0.0328758
LNC_022544	XLOC_038826	.	transcript	0	3.44528	-Inf	0.0329622
LNC_024750	XLOC_042648	.	transcript	11.5691	0	Inf	0.0330053
LNC_003184	XLOC_005430	.	transcript	0	11.6948	-Inf	0.033035
LNC_009071	XLOC_015994	.	transcript	0	10.8046	-Inf	0.0331144
LNC_017259	XLOC_029797	.	transcript	20.0806	0	Inf	0.0331168
LNC_019045	XLOC_032701	.	transcript	0.00159533	41.9281	-14.6818	0.0331287
LNC_028339	XLOC_048830	.	transcript	0	7.56455	-Inf	0.0331562
LNC_023679	XLOC_040779	.	transcript	18.0643	0	Inf	0.0331814
LNC_028440	XLOC_048980	.	transcript	6.15012	0	Inf	0.0332393
LNC_015007	XLOC_025908	.	transcript	0	20.8002	-Inf	0.0332491
LNC_027305	XLOC_046996	.	transcript	16.1373	0	Inf	0.0333302
LNC_020757	XLOC_035787	.	transcript	0	9.9375	-Inf	0.0334065
LNC_030974	XLOC_054357	.	transcript	0	34.4637	-Inf	0.0334602
LNC_019482	XLOC_033559	.	transcript	6.93598	0	Inf	0.0335462
LNC_006514	XLOC_011183	.	transcript	24.9451	0	Inf	0.0335811
LNC_011452	XLOC_020144	.	transcript	27.6584	0.0123567	11.1282	0.0335813
LNC_014076	XLOC_024261	.	transcript	0	8.67632	-Inf	0.033642
LNC_002095	XLOC_003675	.	transcript	0	34.6902	-Inf	0.0336554
LNC_018047	XLOC_031094	.	transcript	0	7.73198	-Inf	0.0337387
LNC_028766	XLOC_049611	.	transcript	16.2791	0	Inf	0.03374
LNC_027258	XLOC_046896	.	transcript	45.5172	0	Inf	0.0337583
LNC_001523	XLOC_002673	.	transcript	34.4588	0	Inf	0.0337739
LNC_030532	XLOC_053459	.	transcript	12.5938	0	Inf	0.0337843
LNC_000421	XLOC_000782	.	transcript	17.7	0	Inf	0.0338608
LNC_003953	XLOC_006704	.	transcript	14.7619	0	Inf	0.0339246
LNC_028806	XLOC_049701	.	transcript	4.03019	0	Inf	0.0339706
LNC_022895	XLOC_039409	.	transcript	7.25822	0	Inf	0.0340344
LNC_011109	XLOC_019622	.	transcript	10.9774	0	Inf	0.0341631
LNC_010416	XLOC_018381	.	transcript	11.3882	0	Inf	0.0342412
LNC_027486	XLOC_047228	.	transcript	0	24.6592	-Inf	0.03438
LNC_008785	XLOC_015421	.	transcript	0	2.63407	-Inf	0.0343877
LNC_005746	XLOC_009844	.	transcript	16.3116	0	Inf	0.0343881
LNC_007875	XLOC_013842	.	transcript	22.2105	0	Inf	0.0344372
LNC_018759	XLOC_032273	.	transcript	15.133	0	Inf	0.0344714
LNC_027759	XLOC_047700	.	transcript	0	6.20462	-Inf	0.034513
LNC_006779	XLOC_011655	.	transcript	40.5793	0.000148333	18.0615	0.034637
LNC_004972	XLOC_008557	.	transcript	14.7931	0	Inf	0.0346911
LNC_015966	XLOC_027698	.	transcript	9.4789	0	Inf	0.0346916
LNC_022025	XLOC_037901	.	transcript	9.97569	0	Inf	0.0347164
LNC_021204	XLOC_036599	.	transcript	11.0971	0	Inf	0.0348141
LNC_004335	XLOC_007464	.	transcript	0	4.71746	-Inf	0.0348351
LNC_006932	XLOC_012012	.	transcript	0	22.1581	-Inf	0.0348592
LNC_001597	XLOC_002839	.	transcript	0	4.91762	-Inf	0.0350362
LNC_029691	XLOC_051321	.	transcript	0	11.5277	-Inf	0.0351549
LNC_022562	XLOC_038826	.	transcript	10.9826	0	Inf	0.0352317
LNC_030125	XLOC_052553	.	transcript	0	26.8357	-Inf	0.0352729
LNC_002851	XLOC_004932	.	transcript	8.31229	0	Inf	0.0352776
LNC_010145	XLOC_017908	.	transcript	0	10.3642	-Inf	0.0352841
LNC_019934	XLOC_034279	.	transcript	0	6.35762	-Inf	0.0352975
LNC_014324	XLOC_024587	.	transcript	7.18634	0	Inf	0.035305
LNC_027601	XLOC_047498	.	transcript	0	17.3826	-Inf	0.0354286
LNC_025695	XLOC_044204	.	transcript	23.1906	0	Inf	0.0355482
LNC_016734	XLOC_028982	.	transcript	0	4.8599	-Inf	0.0356006
LNC_030337	XLOC_053067	.	transcript	0	8.49875	-Inf	0.0356942
LNC_030804	XLOC_053967	.	transcript	15.4631	0	Inf	0.0356949
LNC_021240	XLOC_036660	.	transcript	11.3809	0	Inf	0.0357595
LNC_030717	XLOC_053769	.	transcript	0	16.025	-Inf	0.0358298
LNC_011056	XLOC_019574	.	transcript	0	2.82327	-Inf	0.0358338
LNC_011041	XLOC_019567	.	transcript	0	14.6579	-Inf	0.0359349
LNC_020598	XLOC_035622	.	transcript	7.56403	0.0181347	8.70426	0.0361326
LNC_018837	XLOC_032387	.	transcript	16.1189	0	Inf	0.0361755
LNC_017796	XLOC_030757	.	transcript	27.966	0	Inf	0.0361767
LNC_012825	XLOC_022187	.	transcript	17.2597	0	Inf	0.036183
LNC_029110	XLOC_050292	.	transcript	0	32.1974	-Inf	0.0362058
LNC_030325	XLOC_053051	.	transcript	30.62	0.096611	8.30807	0.0362417
LNC_012353	XLOC_021416	.	transcript	0	10.6018	-Inf	0.0363991
LNC_008311	XLOC_014570	.	transcript	17.0359	0	Inf	0.0365266
LNC_009275	XLOC_016234	.	transcript	0	13.2655	-Inf	0.0368055
LNC_024230	XLOC_041769	.	transcript	28.7402	0.0123383	11.1857	0.0368277
LNC_005849	XLOC_010000	.	transcript	0	16.6034	-Inf	0.0369445
LNC_010489	XLOC_018552	.	transcript	22.3938	0.050237	8.80013	0.0371283
LNC_011870	XLOC_020643	.	transcript	0	12.1139	-Inf	0.0372
LNC_010182	XLOC_017998	.	transcript	0.0435247	17.6155	-8.6608	0.0374324
LNC_014323	XLOC_024587	.	transcript	0	7.57234	-Inf	0.0375496
LNC_028132	XLOC_048512	.	transcript	9.54091	0	Inf	0.0375499
LNC_006982	XLOC_012083	.	transcript	25.9691	0	Inf	0.0376538
LNC_001601	XLOC_002846	.	transcript	0	5.7461	-Inf	0.0377219
LNC_011446	XLOC_020144	.	transcript	22.1462	0	Inf	0.0378674
LNC_022256	XLOC_038311	.	transcript	0	8.09971	-Inf	0.0378776
LNC_020206	XLOC_034822	.	transcript	0	13.1257	-Inf	0.0380019
LNC_010739	XLOC_018995	.	transcript	2.40542	176.05	-6.19355	0.0380924
LNC_002232	XLOC_003978	.	transcript	0	2.64282	-Inf	0.0381483
LNC_019938	XLOC_034279	.	transcript	6.07584	0	Inf	0.0381577
LNC_002892	XLOC_004991	.	transcript	0	19.3133	-Inf	0.0381737
LNC_018023	XLOC_031058	.	transcript	16.0623	0	Inf	0.0382137
LNC_013367	XLOC_023138	.	transcript	12.5034	0	Inf	0.0383129
LNC_025919	XLOC_044605	.	transcript	23.3917	0	Inf	0.0384333
LNC_027709	XLOC_047622	.	transcript	7.69446	0	Inf	0.0384761
LNC_019555	XLOC_033661	.	transcript	20.1865	0	Inf	0.0385908
LNC_026337	XLOC_045298	.	transcript	15.9731	0	Inf	0.0386453
LNC_005305	XLOC_009092	.	transcript	6.29378	0	Inf	0.0387739
LNC_018397	XLOC_031563	.	transcript	25.2278	0	Inf	0.0387815
LNC_006086	XLOC_010450	.	transcript	0	2.69198	-Inf	0.0387854
LNC_009459	XLOC_016505	.	transcript	18.7147	0	Inf	0.0388071
LNC_016411	XLOC_028336	.	transcript	17.4138	0	Inf	0.038842
LNC_007906	XLOC_013899	.	transcript	15.8739	0	Inf	0.0389126
LNC_001745	XLOC_003095	.	transcript	18.4537	0	Inf	0.039049
LNC_011729	XLOC_020482	.	transcript	11.3749	0	Inf	0.0391895
LNC_010413	XLOC_018381	.	transcript	6.4456	0	Inf	0.0392186
LNC_006434	XLOC_011010	.	transcript	0	3.60487	-Inf	0.039242
LNC_014785	XLOC_025502	.	transcript	62.2788	0	Inf	0.0394142
LNC_026210	XLOC_045120	.	transcript	0	1.63428	-Inf	0.0394206
LNC_019187	XLOC_032927	.	transcript	0	17.5518	-Inf	0.039481
LNC_003568	XLOC_006077	.	transcript	11.1999	0	Inf	0.0395077
LNC_008062	XLOC_014153	.	transcript	22.2266	0.002321	13.2253	0.0395229
LNC_022255	XLOC_038288	.	transcript	8.9428	0	Inf	0.0395455
LNC_010626	XLOC_018787	.	transcript	29.71	0	Inf	0.0395595
LNC_012452	XLOC_021595	.	transcript	0	19.419	-Inf	0.039568
LNC_003664	XLOC_006254	.	transcript	0	15.2569	-Inf	0.0396296
LNC_030531	XLOC_053459	.	transcript	9.75484	0	Inf	0.0397157
LNC_003712	XLOC_006333	.	transcript	0	24.2692	-Inf	0.0397492
LNC_025632	XLOC_044125	.	transcript	0	5.18746	-Inf	0.0397591
LNC_016833	XLOC_029069	.	transcript	0	9.36324	-Inf	0.0398191
LNC_027579	XLOC_047488	.	transcript	11.5034	0	Inf	0.03984
LNC_010624	XLOC_018787	.	transcript	23.2998	0	Inf	0.0399778
LNC_013140	XLOC_022760	.	transcript	0	23.5673	-Inf	0.0400545
LNC_018937	XLOC_032564	.	transcript	3.74865	0	Inf	0.0401537
LNC_018238	XLOC_031373	.	transcript	0	19.6699	-Inf	0.0401853
LNC_016296	XLOC_028190	.	transcript	0	11.1767	-Inf	0.0403153
LNC_027580	XLOC_047488	.	transcript	10.3817	0	Inf	0.0403634
LNC_025618	XLOC_044098	.	transcript	3.84563	0	Inf	0.0403767
LNC_007247	XLOC_012641	.	transcript	0	7.24156	-Inf	0.0404428
LNC_022253	XLOC_038288	.	transcript	9.26087	0	Inf	0.0404799
LNC_002229	XLOC_003978	.	transcript	0	2.88047	-Inf	0.0405016
LNC_013332	XLOC_023078	.	transcript	18.3377	0	Inf	0.0405073
LNC_017285	XLOC_029843	.	transcript	8.70184	0	Inf	0.0405979
LNC_017336	XLOC_029943	.	transcript	0	19.0589	-Inf	0.040825
LNC_016964	XLOC_029269	.	transcript	28.2103	0	Inf	0.0409003
LNC_021243	XLOC_036660	.	transcript	11.1874	0	Inf	0.041024
LNC_001853	XLOC_003276	.	transcript	11.3976	0	Inf	0.0410337
LNC_020068	XLOC_034477	.	transcript	0	6.53939	-Inf	0.0411594
LNC_014310	XLOC_024558	.	transcript	0	6.88225	-Inf	0.0413074
LNC_001282	XLOC_002262	.	transcript	8.98198	0	Inf	0.041309
LNC_022897	XLOC_039409	.	transcript	0	3.67085	-Inf	0.0413459
LNC_003334	XLOC_005750	.	transcript	8.68803	0	Inf	0.0413813
LNC_025590	XLOC_044063	.	transcript	0	7.34977	-Inf	0.0414142
LNC_030716	XLOC_053769	.	transcript	14.0845	0	Inf	0.0414409
LNC_017568	XLOC_030347	.	transcript	52.9814	0.497416	6.73489	0.0415846
LNC_029629	XLOC_051191	.	transcript	0	6.87597	-Inf	0.0416005
LNC_010342	XLOC_018237	.	transcript	0	8.90302	-Inf	0.0416306
LNC_014021	XLOC_024175	.	transcript	11.7994	0	Inf	0.0417122
LNC_010246	XLOC_018098	.	transcript	0	6.71707	-Inf	0.0418625
LNC_027501	XLOC_047240	.	transcript	9.33333e-06	26.4518	-21.4345	0.0419889
LNC_029981	XLOC_052120	.	transcript	0	8.21007	-Inf	0.041989
LNC_009393	XLOC_016396	.	transcript	5.22974	0	Inf	0.0420483
LNC_024709	XLOC_042599	.	transcript	0	11.5571	-Inf	0.0420858
LNC_022682	XLOC_039014	.	transcript	10.9588	0	Inf	0.0421275
LNC_028671	XLOC_049454	.	transcript	0	13.5863	-Inf	0.0422613
LNC_006008	XLOC_010324	.	transcript	9.80645	0	Inf	0.0423309
LNC_004176	XLOC_007153	.	transcript	0	5.36039	-Inf	0.0424032
LNC_008315	XLOC_014571	.	transcript	24.4206	0	Inf	0.0424222
LNC_030534	XLOC_053459	.	transcript	0	8.24755	-Inf	0.0426836
LNC_028343	XLOC_048830	.	transcript	14.1371	0	Inf	0.0427432
LNC_009674	XLOC_016909	.	transcript	6.51118	0	Inf	0.0427685
LNC_010770	XLOC_019039	.	transcript	0	13.8195	-Inf	0.0427806
LNC_005345	XLOC_009131	.	transcript	0	17.4466	-Inf	0.0427832
LNC_008312	XLOC_014570	.	transcript	0	7.84047	-Inf	0.0428
LNC_000706	XLOC_001266	.	transcript	0.249226	388.081	-10.6047	0.0428198
LNC_018045	XLOC_031094	.	transcript	23.487	0	Inf	0.0428467
LNC_006028	XLOC_010365	.	transcript	10.288	0	Inf	0.0428539
LNC_008063	XLOC_014153	.	transcript	0	21.1366	-Inf	0.0428715
LNC_017747	XLOC_030693	.	transcript	0	3.56886	-Inf	0.0428781
LNC_016948	XLOC_029196	.	transcript	0	2.65434	-Inf	0.0430163
LNC_026150	XLOC_045031	.	transcript	26.8848	0	Inf	0.0430293
LNC_018729	XLOC_032236	.	transcript	0	26.5348	-Inf	0.0430763
LNC_010975	XLOC_019482	.	transcript	0	16.5879	-Inf	0.0430804
LNC_007071	XLOC_012353	.	transcript	0	25.8882	-Inf	0.0431097
LNC_014665	XLOC_025305	.	transcript	0	17.9526	-Inf	0.0431237
LNC_023836	XLOC_041064	.	transcript	12.2801	0	Inf	0.0432292
LNC_015308	XLOC_026600	.	transcript	0	18.6358	-Inf	0.0432937
LNC_000076	XLOC_000190	.	transcript	0	7.11611	-Inf	0.0434035
LNC_002882	XLOC_004985	.	transcript	0	24.416	-Inf	0.0436261
LNC_004668	XLOC_008037	.	transcript	11.0892	0	Inf	0.0436821
LNC_002912	XLOC_005028	.	transcript	28.7324	0	Inf	0.0439265
LNC_025938	XLOC_044634	.	transcript	4.64225	0	Inf	0.0439709
LNC_001266	XLOC_002248	.	transcript	3.83231	0	Inf	0.0439821
LNC_004999	XLOC_008596	.	transcript	9.00657	0.042643	7.72252	0.0440887
LNC_022136	XLOC_038140	.	transcript	0	7.83998	-Inf	0.0441526
LNC_011598	XLOC_020328	.	transcript	18.8309	0	Inf	0.0441556
LNC_023829	XLOC_041053	.	transcript	0	22.0613	-Inf	0.0441565
LNC_011152	XLOC_019694	.	transcript	23.6729	0	Inf	0.044163
LNC_021646	XLOC_037420	.	transcript	16.2694	0	Inf	0.0441897
LNC_018139	XLOC_031198	.	transcript	0	20.2531	-Inf	0.044222
LNC_006907	XLOC_011969	.	transcript	0	2.24382	-Inf	0.0442858
LNC_021471	XLOC_037084	.	transcript	0	6.88487	-Inf	0.0443833
LNC_002223	XLOC_003978	.	transcript	9.86515	0	Inf	0.0444398
LNC_008872	XLOC_015541	.	transcript	9.03257	0	Inf	0.044597
LNC_006459	XLOC_011061	.	transcript	20.1998	0	Inf	0.0445986
LNC_014585	XLOC_025116	.	transcript	13.869	0	Inf	0.0446129
LNC_021002	XLOC_036222	.	transcript	0	3.41929	-Inf	0.0447235
LNC_018983	XLOC_032640	.	transcript	0	3.09668	-Inf	0.0447303
LNC_022557	XLOC_038826	.	transcript	4.9207	0	Inf	0.0447669
LNC_018907	XLOC_032503	.	transcript	0	18.1546	-Inf	0.0449704
LNC_013818	XLOC_023935	.	transcript	0	14.923	-Inf	0.0450312
LNC_012948	XLOC_022450	.	transcript	0	3.96404	-Inf	0.0450661
LNC_004717	XLOC_008124	.	transcript	4.0215	0	Inf	0.0451516
LNC_029902	XLOC_051835	.	transcript	0	36.2958	-Inf	0.045316
LNC_016738	XLOC_028982	.	transcript	12.6471	0.000691	14.1598	0.0453577
LNC_026987	XLOC_046475	.	transcript	4.28306	0	Inf	0.0453883
LNC_016237	XLOC_028060	.	transcript	0	5.07228	-Inf	0.0454911
LNC_017258	XLOC_029797	.	transcript	13.0273	0	Inf	0.0455169
LNC_011896	XLOC_020721	.	transcript	0	4.90678	-Inf	0.0455307
LNC_022537	XLOC_038803	.	transcript	12.8339	0	Inf	0.0455858
LNC_011733	XLOC_020482	.	transcript	0	25.8938	-Inf	0.0455869
LNC_017097	XLOC_029504	.	transcript	6.48757	0	Inf	0.0455889
LNC_018981	XLOC_032640	.	transcript	0	10.1081	-Inf	0.0456363
LNC_019189	XLOC_032927	.	transcript	39.5527	0.0693123	9.15645	0.0457229
LNC_008078	XLOC_014177	.	transcript	0	16.1384	-Inf	0.045739
LNC_004838	XLOC_008335	.	transcript	12.9724	0	Inf	0.0458616
LNC_003357	XLOC_005763	.	transcript	0	8.83484	-Inf	0.045882
LNC_029958	XLOC_052013	.	transcript	20.6493	0	Inf	0.0459065
LNC_019349	XLOC_033244	.	transcript	0	5.56554	-Inf	0.0461206
LNC_017729	XLOC_030649	.	transcript	8.12378	0	Inf	0.0461702
LNC_014841	XLOC_025598	.	transcript	4.24735	0	Inf	0.0462177
LNC_010633	XLOC_018787	.	transcript	0	8.32039	-Inf	0.0463224
LNC_010752	XLOC_018995	.	transcript	34.6175	0.350157	6.62736	0.0463597
LNC_008792	XLOC_015421	.	transcript	7.95109	0	Inf	0.0465488
LNC_027924	XLOC_048049	.	transcript	21.3481	0	Inf	0.046564
LNC_005094	XLOC_008726	.	transcript	0.105474	40.3595	-8.57988	0.0465706
LNC_000528	XLOC_000960	.	transcript	0	3.60559	-Inf	0.0465711
LNC_010292	XLOC_018185	.	transcript	0	10.053	-Inf	0.046689
LNC_004996	XLOC_008596	.	transcript	0	4.09676	-Inf	0.0467314
LNC_009461	XLOC_016505	.	transcript	0	5.82277	-Inf	0.0468971
LNC_025255	XLOC_043474	.	transcript	28.6333	0	Inf	0.0468979
LNC_026924	XLOC_046315	.	transcript	10.5578	0	Inf	0.0469387
LNC_004056	XLOC_006933	.	transcript	0	7.91701	-Inf	0.0470023
LNC_005505	XLOC_009420	.	transcript	0.0232967	4.18941	-7.49048	0.0470562
LNC_003188	XLOC_005433	.	transcript	0.0259647	5.9604	-7.84272	0.0470726
LNC_006641	XLOC_011395	.	transcript	0	9.22151	-Inf	0.047172
LNC_008306	XLOC_014561	.	transcript	0	11.3233	-Inf	0.0471937
LNC_013273	XLOC_022995	.	transcript	0	2.14784	-Inf	0.0472577
LNC_030660	XLOC_053701	.	transcript	13.4634	0	Inf	0.0472887
LNC_019807	XLOC_034063	.	transcript	9.02767	0	Inf	0.0473334
LNC_023648	XLOC_040717	.	transcript	5.65721	0	Inf	0.0473422
LNC_023736	XLOC_040868	.	transcript	8.71676	0	Inf	0.0473557
LNC_014179	XLOC_024409	.	transcript	8.30492	0	Inf	0.0474048
LNC_008367	XLOC_014682	.	transcript	0	33.1908	-Inf	0.0474187
LNC_017616	XLOC_030447	.	transcript	7.03327	0	Inf	0.0474241
LNC_007896	XLOC_013896	.	transcript	13.1039	0.000936667	13.7721	0.0474993
LNC_017996	XLOC_031051	.	transcript	0	16.8396	-Inf	0.0475004
LNC_006983	XLOC_012083	.	transcript	0	11.3329	-Inf	0.0475232
LNC_013355	XLOC_023110	.	transcript	0	14.9635	-Inf	0.0475871
LNC_014668	XLOC_025305	.	transcript	12.4397	0	Inf	0.0476474
LNC_004881	XLOC_008416	.	transcript	11.2181	0	Inf	0.0476573
LNC_019549	XLOC_033652	.	transcript	7.29691	0	Inf	0.0476635
LNC_025454	XLOC_043786	.	transcript	0	5.43503	-Inf	0.0476765
LNC_026827	XLOC_046118	.	transcript	20.7062	0	Inf	0.0477141
LNC_007573	XLOC_013309	.	transcript	0	4.4716	-Inf	0.0477825
LNC_020595	XLOC_035622	.	transcript	5.34006	0	Inf	0.0478965
LNC_025131	XLOC_043306	.	transcript	4.57301	0	Inf	0.0479288
LNC_014909	XLOC_025724	.	transcript	20.2529	0	Inf	0.0479845
LNC_012089	XLOC_020989	.	transcript	7.17571	0	Inf	0.048007
LNC_021922	XLOC_037741	.	transcript	9.1862	0	Inf	0.0480479
LNC_022148	XLOC_038145	.	transcript	0	3.85733	-Inf	0.0480751
LNC_001992	XLOC_003510	.	transcript	0	3.55132	-Inf	0.0480808
LNC_007867	XLOC_013842	.	transcript	0	2.42933	-Inf	0.0481191
LNC_006780	XLOC_011655	.	transcript	36.8912	0	Inf	0.0481309
LNC_008434	XLOC_014808	.	transcript	0	8.38481	-Inf	0.0482327
LNC_001833	XLOC_003242	.	transcript	0	9.20243	-Inf	0.0482598
LNC_024323	XLOC_041909	.	transcript	10.3103	0	Inf	0.0482711
LNC_016589	XLOC_028652	.	transcript	0	23.4554	-Inf	0.0483478
LNC_022823	XLOC_039256	.	transcript	11.7872	0	Inf	0.048389
LNC_000208	XLOC_000407	.	transcript	11.937	0	Inf	0.0485758
LNC_024635	XLOC_042454	.	transcript	6.85685	0	Inf	0.0486175
LNC_011188	XLOC_019746	.	transcript	0	15.2075	-Inf	0.0486896
LNC_005697	XLOC_009777	.	transcript	16.9309	0	Inf	0.0487147
LNC_002227	XLOC_003978	.	transcript	0	1.59799	-Inf	0.0487566
LNC_028621	XLOC_049344	.	transcript	22.0685	0	Inf	0.048829
LNC_017288	XLOC_029843	.	transcript	0	5.17872	-Inf	0.048892
LNC_021627	XLOC_037405	.	transcript	7.07727	0	Inf	0.0489846
LNC_003803	XLOC_006507	.	transcript	13.4601	0	Inf	0.0490105
LNC_016164	XLOC_027931	.	transcript	0	8.29506	-Inf	0.0490703
LNC_022788	XLOC_039179	.	transcript	0	7.01387	-Inf	0.0490729
LNC_022031	XLOC_037908	.	transcript	2.77824	0	Inf	0.0491098
LNC_020592	XLOC_035622	.	transcript	5.55386	0.001024	12.4051	0.0491774
LNC_006302	XLOC_010804	.	transcript	30.4714	0	Inf	0.0493953
LNC_000906	XLOC_001633	.	transcript	0	8.17102	-Inf	0.0494455
LNC_007951	XLOC_013972	.	transcript	0	4.67238	-Inf	0.0494864
LNC_007007	XLOC_012175	.	transcript	12.5881	0	Inf	0.0495079
LNC_013314	XLOC_023058	.	transcript	4.9319	0	Inf	0.049564
LNC_021293	XLOC_036768	.	transcript	0	5.01055	-Inf	0.0495828
LNC_025495	XLOC_043861	.	transcript	0	3.42569	-Inf	0.049613
LNC_005252	XLOC_008955	.	transcript	0	23.4668	-Inf	0.0496309
LNC_009124	XLOC_016038	.	transcript	0	7.65545	-Inf	0.0496614
LNC_014440	XLOC_024784	.	transcript	0	3.43138	-Inf	0.0497005
LNC_015861	XLOC_027525	.	transcript	0	8.68385	-Inf	0.0497832
LNC_014175	XLOC_024409	.	transcript	0	7.78925	-Inf	0.0498351
LNC_003819	XLOC_006516	.	transcript	7.91197	0	Inf	0.0498576
LNC_028555	XLOC_049192	.	transcript	0	34.2592	-Inf	0.0498847
LNC_025283	XLOC_043508	.	transcript	0	23.0076	-Inf	0.049893
LNC_020216	XLOC_034849	.	transcript	0	2.59885	-Inf	0.0499017
LNC_024725	XLOC_042616	.	transcript	17.5622	0	Inf	0.0499827
LNC_004912	XLOC_008463	.	transcript	0	11.7179	-Inf	0.0499893
LNC_009259	XLOC_016219	.	transcript	0	5.66265	-Inf	0.0500225
LNC_018142	XLOC_031198	.	transcript	0	21.7302	-Inf	0.0500262
LNC_028560	XLOC_049207	.	transcript	0	6.38019	-Inf	0.0500303
LNC_017161	XLOC_029624	.	transcript	12.2185	0	Inf	0.050085
LNC_029146	XLOC_050364	.	transcript	20.4524	0	Inf	0.0501122
LNC_009297	XLOC_016262	.	transcript	0	34.0275	-Inf	0.050203
LNC_011330	XLOC_019997	.	transcript	0	1.92373	-Inf	0.0502065
LNC_016012	XLOC_027769	.	transcript	8.07546	0	Inf	0.0502182
LNC_023923	XLOC_041226	.	transcript	10.9364	0	Inf	0.0502608
LNC_028079	XLOC_048410	.	transcript	11.92	0	Inf	0.0502693
LNC_019722	XLOC_033911	.	transcript	0	8.25091	-Inf	0.0503044
LNC_007219	XLOC_012598	.	transcript	0	24.0952	-Inf	0.050346
LNC_004913	XLOC_008467	.	transcript	0	11.5512	-Inf	0.05047
LNC_013751	XLOC_023859	.	transcript	0	21.7971	-Inf	0.0504775
LNC_020754	XLOC_035787	.	transcript	13.6933	0	Inf	0.0504836
LNC_008102	XLOC_014192	.	transcript	20.6573	0	Inf	0.0505199
LNC_024712	XLOC_042599	.	transcript	0	9.76064	-Inf	0.0505258
LNC_005255	XLOC_008957	.	transcript	6.20206	0	Inf	0.0506152
LNC_017860	XLOC_030835	.	transcript	0	17.7598	-Inf	0.050709
LNC_007843	XLOC_013797	.	transcript	0	9.05938	-Inf	0.0507752
LNC_002974	XLOC_005157	.	transcript	5.14224	0	Inf	0.0508057
LNC_008320	XLOC_014571	.	transcript	14.8737	0	Inf	0.0508288
LNC_018338	XLOC_031469	.	transcript	16.8365	0	Inf	0.0508887
LNC_027320	XLOC_047013	.	transcript	14.544	0	Inf	0.0509563
LNC_013408	XLOC_023242	.	transcript	0	10.8171	-Inf	0.0509624
LNC_019166	XLOC_032916	.	transcript	7.20528	0	Inf	0.0510197
LNC_005887	XLOC_010069	.	transcript	0	1.11776	-Inf	0.051036
LNC_004969	XLOC_008557	.	transcript	3.72255	0	Inf	0.0510433
LNC_002000	XLOC_003533	.	transcript	0	6.43119	-Inf	0.0511191
LNC_003336	XLOC_005750	.	transcript	6.50862	0	Inf	0.0511522
LNC_013006	XLOC_022549	.	transcript	18.3374	0	Inf	0.0512754
LNC_020193	XLOC_034809	.	transcript	0	5.5863	-Inf	0.0512836
LNC_012008	XLOC_020860	.	transcript	18.0778	0	Inf	0.0513162
LNC_024514	XLOC_042268	.	transcript	4.87801	0	Inf	0.0513899
LNC_002225	XLOC_003978	.	transcript	11.5371	0	Inf	0.0513903
LNC_023516	XLOC_040489	.	transcript	18.0718	0	Inf	0.0514557
LNC_012044	XLOC_020910	.	transcript	0.112121	13.1862	-6.87783	0.0514633
LNC_028276	XLOC_048748	.	transcript	12.8152	0	Inf	0.0515637
LNC_002011	XLOC_003572	.	transcript	0	14.4332	-Inf	0.051591
LNC_025814	XLOC_044375	.	transcript	0	19.4677	-Inf	0.0516312
LNC_014259	XLOC_024516	.	transcript	10.0351	0	Inf	0.0516853
LNC_017286	XLOC_029843	.	transcript	0	9.91599	-Inf	0.0516909
LNC_018839	XLOC_032387	.	transcript	4.93788	0	Inf	0.0517515
LNC_024644	XLOC_042462	.	transcript	0	3.21177	-Inf	0.0518713
LNC_020599	XLOC_035622	.	transcript	0	6.47004	-Inf	0.0518784
LNC_006490	XLOC_011137	.	transcript	10.6145	0	Inf	0.051936
LNC_024864	XLOC_042836	.	transcript	0	8.09789	-Inf	0.0519457
LNC_006120	XLOC_010506	.	transcript	30.7448	0.140026	7.77851	0.0519777
LNC_012062	XLOC_020943	.	transcript	8.33557	0	Inf	0.0519913
LNC_018015	XLOC_031058	.	transcript	5.77332	0.00185867	11.6009	0.0520386
LNC_017901	XLOC_030885	.	transcript	0	6.3827	-Inf	0.0521474
LNC_024711	XLOC_042599	.	transcript	0	5.98796	-Inf	0.0521909
LNC_006495	XLOC_011139	.	transcript	30.6995	0	Inf	0.0522074
LNC_012265	XLOC_021305	.	transcript	6.38196	0	Inf	0.0523297
LNC_027836	XLOC_047863	.	transcript	0	2.47184	-Inf	0.0523377
LNC_029135	XLOC_050345	.	transcript	10.8762	0	Inf	0.0523675
LNC_022961	XLOC_039466	.	transcript	15.8416	0	Inf	0.052369
LNC_012432	XLOC_021583	.	transcript	9.83233	0	Inf	0.0523827
LNC_003098	XLOC_005323	.	transcript	11.1683	0	Inf	0.0523931
LNC_005256	XLOC_008957	.	transcript	0	10.0234	-Inf	0.05247
LNC_030964	XLOC_054325	.	transcript	0	32.5688	-Inf	0.0525896
LNC_020601	XLOC_035622	.	transcript	0	2.51595	-Inf	0.0525917
LNC_013183	XLOC_022830	.	transcript	12.8283	0	Inf	0.0526504
LNC_029893	XLOC_051834	.	transcript	0.172721	75.6512	-8.77477	0.0526597
LNC_009606	XLOC_016776	.	transcript	13.5799	0	Inf	0.0526819
LNC_016052	XLOC_027805	.	transcript	0	8.86836	-Inf	0.0526968
LNC_019907	XLOC_034259	.	transcript	0	9.05847	-Inf	0.0527763
LNC_014049	XLOC_024232	.	transcript	14.6259	0	Inf	0.0527895
LNC_005347	XLOC_009131	.	transcript	17.4717	0	Inf	0.0527966
LNC_028272	XLOC_048748	.	transcript	0	10.886	-Inf	0.0528796
LNC_013585	XLOC_023599	.	transcript	5.39842	0.00171933	11.6165	0.0529226
LNC_013504	XLOC_023442	.	transcript	12.2834	0	Inf	0.0530052
LNC_001834	XLOC_003244	.	transcript	6.55027	0	Inf	0.0530126
LNC_012973	XLOC_022517	.	transcript	5.26999	0	Inf	0.0530413
LNC_003099	XLOC_005323	.	transcript	9.90087	0	Inf	0.0532903
LNC_009185	XLOC_016104	.	transcript	4.61544	0	Inf	0.0533522
LNC_018018	XLOC_031058	.	transcript	0	6.37746	-Inf	0.0533831
LNC_005307	XLOC_009092	.	transcript	0	16.8855	-Inf	0.0534038
LNC_002271	XLOC_004037	.	transcript	0	6.54238	-Inf	0.0534311
LNC_008290	XLOC_014529	.	transcript	0.349017	58.9582	-7.40025	0.0534401
LNC_017476	XLOC_030203	.	transcript	0	22.6068	-Inf	0.0535006
LNC_018022	XLOC_031058	.	transcript	0	9.1946	-Inf	0.0535182
LNC_015330	XLOC_026612	.	transcript	12.6962	0	Inf	0.0536293
LNC_002049	XLOC_003592	.	transcript	0	7.62309	-Inf	0.0538761
LNC_008092	XLOC_014182	.	transcript	0.005943	13.2712	-11.1248	0.0538808
LNC_014234	XLOC_024493	.	transcript	6.42161	0	Inf	0.0539938
LNC_013512	XLOC_023444	.	transcript	15.6099	0	Inf	0.0540405
LNC_003583	XLOC_006104	.	transcript	0	26.8918	-Inf	0.0540457
LNC_027599	XLOC_047498	.	transcript	20.2575	0	Inf	0.0540615
LNC_021242	XLOC_036660	.	transcript	9.48444	0	Inf	0.0541057
LNC_006683	XLOC_011462	.	transcript	18.0032	0	Inf	0.0541724
LNC_023535	XLOC_040530	.	transcript	0	13.9501	-Inf	0.0542159
LNC_017209	XLOC_029697	.	transcript	0	3.1157	-Inf	0.0542859
LNC_011457	XLOC_020145	.	transcript	8.5182	0	Inf	0.0543789
LNC_009759	XLOC_017107	.	transcript	0	24.141	-Inf	0.0544305
LNC_000476	XLOC_000883	.	transcript	0	3.92788	-Inf	0.0544396
LNC_018313	XLOC_031469	.	transcript	0	5.31032	-Inf	0.0544501
LNC_028622	XLOC_049344	.	transcript	19.9291	0	Inf	0.0546232
LNC_001845	XLOC_003245	.	transcript	24.0601	0	Inf	0.0547222
LNC_020761	XLOC_035795	.	transcript	11.7444	0	Inf	0.0548606
LNC_007481	XLOC_013109	.	transcript	10.0083	0	Inf	0.0549018
LNC_014383	XLOC_024668	.	transcript	0	10.6798	-Inf	0.0549358
LNC_021492	XLOC_037093	.	transcript	7.42613	0	Inf	0.0549435
LNC_006521	XLOC_011189	.	transcript	12.4041	0	Inf	0.0549629
LNC_004933	XLOC_008499	.	transcript	21.5694	0	Inf	0.0550225
LNC_018216	XLOC_031330	.	transcript	25.1392	0	Inf	0.0550533
LNC_020647	XLOC_035655	.	transcript	11.3462	0	Inf	0.0550541
LNC_013001	XLOC_022549	.	transcript	0	6.00447	-Inf	0.0550553
LNC_012450	XLOC_021595	.	transcript	0	4.54133	-Inf	0.0550702
LNC_016940	XLOC_029191	.	transcript	7.94503	0	Inf	0.0552306
LNC_018096	XLOC_031136	.	transcript	10.5624	0	Inf	0.0553709
LNC_008143	XLOC_014257	.	transcript	12.1983	0	Inf	0.0554797
LNC_011967	XLOC_020812	.	transcript	0	24.6234	-Inf	0.0555271
LNC_023065	XLOC_039652	.	transcript	9.39206	0	Inf	0.0556981
LNC_030702	XLOC_053765	.	transcript	13.3653	0	Inf	0.055787
LNC_011447	XLOC_020144	.	transcript	10.0263	0	Inf	0.0558044
LNC_030359	XLOC_053110	.	transcript	11.4208	0	Inf	0.0558283
LNC_014308	XLOC_024558	.	transcript	0	3.35681	-Inf	0.0558405
LNC_015827	XLOC_027469	.	transcript	26.3244	0	Inf	0.0558596
LNC_018727	XLOC_032236	.	transcript	44.6345	0	Inf	0.0559244
LNC_005885	XLOC_010069	.	transcript	0	1.57211	-Inf	0.0559969
LNC_005095	XLOC_008726	.	transcript	22.4713	0	Inf	0.0559997
LNC_013876	XLOC_024011	.	transcript	10.2871	0	Inf	0.0560466
LNC_003270	XLOC_005630	.	transcript	0	5.07357	-Inf	0.0560959
LNC_016188	XLOC_027965	.	transcript	0	3.77351	-Inf	0.0561445
LNC_015581	XLOC_027047	.	transcript	0	3.72651	-Inf	0.0561747
LNC_004405	XLOC_007583	.	transcript	0	5.00732	-Inf	0.0561971
LNC_029693	XLOC_051321	.	transcript	6.13773	0	Inf	0.0561994
LNC_020596	XLOC_035622	.	transcript	0	3.31956	-Inf	0.0562091
LNC_001305	XLOC_002294	.	transcript	9.78977	0	Inf	0.0562453
LNC_017176	XLOC_029647	.	transcript	10.4718	0	Inf	0.0562519
LNC_003575	XLOC_006085	.	transcript	14.0436	0	Inf	0.0562724
LNC_003820	XLOC_006516	.	transcript	9.42467	0	Inf	0.0562733
LNC_012003	XLOC_020851	.	transcript	8.87578	0	Inf	0.0566457
LNC_023345	XLOC_040221	.	transcript	0.0628483	3.82617	-5.92788	0.0567183
LNC_020222	XLOC_034849	.	transcript	5.30036	0	Inf	0.0567934
LNC_027259	XLOC_046896	.	transcript	24.6216	0	Inf	0.056822
LNC_004334	XLOC_007464	.	transcript	0	4.46174	-Inf	0.0568393
LNC_011895	XLOC_020721	.	transcript	0	4.38426	-Inf	0.0569357
LNC_001666	XLOC_002953	.	transcript	0	3.23925	-Inf	0.0569446
LNC_016741	XLOC_028982	.	transcript	5.57806	0	Inf	0.0569865
LNC_009289	XLOC_016262	.	transcript	11.9081	0	Inf	0.0570118
LNC_021772	XLOC_037575	.	transcript	0	15.327	-Inf	0.0570127
LNC_016402	XLOC_028322	.	transcript	15.8527	0	Inf	0.0572483
LNC_004175	XLOC_007153	.	transcript	10.1174	0	Inf	0.0573403
LNC_020333	XLOC_035102	.	transcript	8.62537	0.011169	9.59294	0.0573921
LNC_012624	XLOC_021875	.	transcript	0	4.84042	-Inf	0.0574848
LNC_004124	XLOC_007027	.	transcript	25.7799	0	Inf	0.0575797
LNC_011088	XLOC_019612	.	transcript	0	9.0275	-Inf	0.0577076
LNC_029362	XLOC_050782	.	transcript	0	12.0165	-Inf	0.0577218
LNC_007226	XLOC_012601	.	transcript	7.69799	0.0154907	8.95694	0.0578548
LNC_029901	XLOC_051835	.	transcript	0.60505	181.253	-8.22673	0.0578565
LNC_017682	XLOC_030566	.	transcript	13.2502	0	Inf	0.0578888
LNC_021462	XLOC_037074	.	transcript	0	6.05624	-Inf	0.0578911
LNC_028553	XLOC_049190	.	transcript	2.45054	72.4413	-4.88564	0.0579346
LNC_022252	XLOC_038288	.	transcript	5.6715	0	Inf	0.0580166
LNC_027608	XLOC_047503	.	transcript	6.82746	0	Inf	0.0581573
LNC_027446	XLOC_047191	.	transcript	15.3486	0	Inf	0.058244
LNC_019710	XLOC_033886	.	transcript	0	3.60727	-Inf	0.0583479
LNC_024227	XLOC_041769	.	transcript	12.6968	0	Inf	0.0584921
LNC_008297	XLOC_014545	.	transcript	5.03881	0	Inf	0.0585123
LNC_011470	XLOC_020162	.	transcript	8.39734	0	Inf	0.058611
LNC_030225	XLOC_052771	.	transcript	0	2.40847	-Inf	0.0586199
LNC_018266	XLOC_031419	.	transcript	12.1709	0	Inf	0.0587471
LNC_000586	XLOC_001103	.	transcript	0.06734	17.3686	-8.0108	0.058785
LNC_007480	XLOC_013109	.	transcript	11.0283	0	Inf	0.0587944
LNC_016295	XLOC_028190	.	transcript	0	14.6785	-Inf	0.0588318
LNC_024200	XLOC_041721	.	transcript	0	2.55818	-Inf	0.0588408
LNC_013185	XLOC_022830	.	transcript	11.775	0.00100533	13.5158	0.0590401
LNC_003833	XLOC_006534	.	transcript	8.14161	0.104772	6.27999	0.0590912
LNC_024848	XLOC_042821	.	transcript	0	4.61482	-Inf	0.0590964
LNC_017589	XLOC_030369	.	transcript	5.36907	0	Inf	0.0591158
LNC_007383	XLOC_012950	.	transcript	3.95098	0	Inf	0.0591284
LNC_015333	XLOC_026612	.	transcript	0	5.04355	-Inf	0.0592136
LNC_001718	XLOC_003053	.	transcript	0	2.08808	-Inf	0.059262
LNC_006684	XLOC_011462	.	transcript	15.2777	0	Inf	0.0592873
LNC_023560	XLOC_040544	.	transcript	16.9963	0	Inf	0.0593734
LNC_018307	XLOC_031469	.	transcript	14.715	0	Inf	0.0595662
LNC_011894	XLOC_020721	.	transcript	11.8173	0	Inf	0.0595948
LNC_005507	XLOC_009420	.	transcript	8.04684	0.000718667	13.4508	0.0596153
LNC_029371	XLOC_050797	.	transcript	7.7419	0	Inf	0.0597217
LNC_026548	XLOC_045638	.	transcript	0	15.7619	-Inf	0.0597507
LNC_016256	XLOC_028113	.	transcript	0	20.5946	-Inf	0.0597549
LNC_027116	XLOC_046659	.	transcript	13.7664	0	Inf	0.0598102
LNC_005002	XLOC_008596	.	transcript	11.6609	0	Inf	0.059815
LNC_014588	XLOC_025116	.	transcript	0	2.37968	-Inf	0.0598979
LNC_016862	XLOC_029083	.	transcript	0	7.7438	-Inf	0.0599612
LNC_005754	XLOC_009863	.	transcript	14.282	0	Inf	0.0600379
LNC_024238	XLOC_041775	.	transcript	21.3537	0	Inf	0.0600499
LNC_005853	XLOC_010000	.	transcript	0	15.0298	-Inf	0.0601511
LNC_007399	XLOC_012993	.	transcript	0	8.3056	-Inf	0.0601744
LNC_026808	XLOC_046093	.	transcript	8.23085	0	Inf	0.0602895
LNC_025407	XLOC_043695	.	transcript	19.5748	0	Inf	0.0602945
LNC_012160	XLOC_021124	.	transcript	36.7697	0	Inf	0.0603257
LNC_000938	XLOC_001691	.	transcript	0	12.697	-Inf	0.0604183
LNC_002802	XLOC_004861	.	transcript	9.68248	0	Inf	0.0604887
LNC_001879	XLOC_003301	.	transcript	14.7059	0	Inf	0.0605042
LNC_022551	XLOC_038826	.	transcript	0	3.39402	-Inf	0.0606032
LNC_018163	XLOC_031230	.	transcript	5.13926	0	Inf	0.0606251
LNC_015405	XLOC_026698	.	transcript	26.5715	0	Inf	0.0608344
LNC_003751	XLOC_006407	.	transcript	0.0126663	7.68348	-9.24462	0.0609497
LNC_027329	XLOC_047027	.	transcript	13.3285	0	Inf	0.0610479
LNC_027854	XLOC_047907	.	transcript	0	13.7495	-Inf	0.0611424
LNC_022842	XLOC_039275	.	transcript	11.1464	0	Inf	0.0614025
LNC_017353	XLOC_029968	.	transcript	10.6702	0	Inf	0.0618706
LNC_015985	XLOC_027713	.	transcript	28.1091	0.0239467	10.197	0.0619473
LNC_006597	XLOC_011287	.	transcript	18.5528	0	Inf	0.0620669
LNC_027591	XLOC_047498	.	transcript	17.1703	0	Inf	0.0620722
LNC_022081	XLOC_038005	.	transcript	0	5.43301	-Inf	0.0622021
LNC_013057	XLOC_022627	.	transcript	26.4856	0.105465	7.9723	0.0622346
LNC_015971	XLOC_027702	.	transcript	10.7951	0	Inf	0.0622696
LNC_012225	XLOC_021252	.	transcript	17.1414	0	Inf	0.062364
LNC_012054	XLOC_020925	.	transcript	5.51579	0	Inf	0.0625257
LNC_013678	XLOC_023736	.	transcript	0	4.71232	-Inf	0.0625916
LNC_004275	XLOC_007366	.	transcript	0	16.408	-Inf	0.0626072
LNC_012126	XLOC_021075	.	transcript	9.49035	0	Inf	0.0626298
LNC_000609	XLOC_001144	.	transcript	0.753603	11.4897	-3.9304	0.0628329
LNC_017162	XLOC_029624	.	transcript	9.57517	0	Inf	0.0629142
LNC_023674	XLOC_040775	.	transcript	0	17.1383	-Inf	0.0629937
LNC_018315	XLOC_031469	.	transcript	0	11.4617	-Inf	0.0631233
LNC_008093	XLOC_014182	.	transcript	12.1509	0	Inf	0.0631399
LNC_002031	XLOC_003582	.	transcript	0.01539	6.40056	-8.70006	0.0631474
LNC_016261	XLOC_028113	.	transcript	14.972	0	Inf	0.0631558
LNC_022335	XLOC_038452	.	transcript	7.287	0	Inf	0.0631914
LNC_026810	XLOC_046093	.	transcript	8.14624	0	Inf	0.0632566
LNC_029572	XLOC_051120	.	transcript	0	5.43237	-Inf	0.0632903
LNC_023819	XLOC_041024	.	transcript	0	12.725	-Inf	0.0633066
LNC_002375	XLOC_004203	.	transcript	5.28372	0	Inf	0.0633463
LNC_015313	XLOC_026604	.	transcript	15.1191	0	Inf	0.0636449
LNC_004291	XLOC_007422	.	transcript	0	3.07578	-Inf	0.063745
LNC_007173	XLOC_012534	.	transcript	5.68513	0	Inf	0.0638102
LNC_014281	XLOC_024532	.	transcript	4.52121	0	Inf	0.0638616
LNC_013028	XLOC_022590	.	transcript	4.76171	0	Inf	0.063885
LNC_029904	XLOC_051835	.	transcript	0	32.3614	-Inf	0.0639057
LNC_013349	XLOC_023086	.	transcript	0	30.8894	-Inf	0.0640834
LNC_028259	XLOC_048735	.	transcript	0	9.35398	-Inf	0.0640882
LNC_024231	XLOC_041769	.	transcript	0.000514667	14.935	-14.8247	0.0641129
LNC_020149	XLOC_034732	.	transcript	0.0287543	2.59514	-6.49589	0.0641297
LNC_014372	XLOC_024662	.	transcript	0.044958	5.87084	-7.02885	0.0642889
LNC_004872	XLOC_008400	.	transcript	7.961	9e-06	19.7546	0.0644384
LNC_009394	XLOC_016396	.	transcript	15.799	0	Inf	0.0646193
LNC_014121	XLOC_024320	.	transcript	17.0206	0	Inf	0.0646664
LNC_007006	XLOC_012169	.	transcript	9.2642	0	Inf	0.0647766
LNC_029699	XLOC_051321	.	transcript	3.6778	0	Inf	0.0647875
LNC_012717	XLOC_021999	.	transcript	0	21.4144	-Inf	0.0647955
LNC_030667	XLOC_053701	.	transcript	0	4.68478	-Inf	0.0649058
LNC_021631	XLOC_037405	.	transcript	0	2.87019	-Inf	0.0649211
LNC_016160	XLOC_027931	.	transcript	5.58353	0	Inf	0.0649357
LNC_001673	XLOC_002953	.	transcript	8.31894	0	Inf	0.0649515
LNC_002417	XLOC_004274	.	transcript	0	8.01843	-Inf	0.0649591
LNC_028516	XLOC_049124	.	transcript	20.5877	0	Inf	0.0650338
LNC_002554	XLOC_004494	.	transcript	0	1.74636	-Inf	0.065038
LNC_015125	XLOC_026166	.	transcript	12.3631	0.010425	10.2118	0.0650464
LNC_000914	XLOC_001639	.	transcript	0	3.1252	-Inf	0.0650672
LNC_018643	XLOC_032066	.	transcript	7.82781	0	Inf	0.065069
LNC_021394	XLOC_036938	.	transcript	0	6.53885	-Inf	0.0651065
LNC_009456	XLOC_016505	.	transcript	13.6107	0	Inf	0.065349
LNC_021722	XLOC_037498	.	transcript	0	6.28706	-Inf	0.0654607
LNC_015008	XLOC_025908	.	transcript	7.55662	0	Inf	0.0655817
LNC_028261	XLOC_048735	.	transcript	15.6937	0	Inf	0.0655876
LNC_020673	XLOC_035688	.	transcript	5.73171	0	Inf	0.065802
LNC_022379	XLOC_038523	.	transcript	10.2476	0	Inf	0.0658093
LNC_000509	XLOC_000950	.	transcript	14.8546	0	Inf	0.0658987
LNC_004580	XLOC_007895	.	transcript	0	2.56223	-Inf	0.0661334
LNC_007343	XLOC_012846	.	transcript	6.44667	0	Inf	0.066141
LNC_000889	XLOC_001617	.	transcript	10.1807	0	Inf	0.0661555
LNC_022546	XLOC_038826	.	transcript	0	1.9908	-Inf	0.0663306
LNC_023057	XLOC_039650	.	transcript	0	6.79405	-Inf	0.0666923
LNC_022548	XLOC_038826	.	transcript	0.000103667	2.45311	-14.5304	0.0667951
LNC_013638	XLOC_023684	.	transcript	44.2674	0.51189	6.43427	0.0668041
LNC_030044	XLOC_052259	.	transcript	0.00250633	73.3764	-14.8374	0.0668644
LNC_006974	XLOC_012079	.	transcript	0	5.25573	-Inf	0.0669707
LNC_022357	XLOC_038487	.	transcript	5.9097	0	Inf	0.0670821
LNC_027121	XLOC_046668	.	transcript	7.32894	0	Inf	0.0671373
LNC_011758	XLOC_020500	.	transcript	0.108881	19.3209	-7.47127	0.0671409
LNC_004192	XLOC_007198	.	transcript	8.23438	0.04794	7.42429	0.0671971
LNC_007336	XLOC_012793	.	transcript	0.00140967	29.9421	-14.3745	0.0672707
LNC_016633	XLOC_028775	.	transcript	20.7878	0	Inf	0.0673194
LNC_026996	XLOC_046487	.	transcript	11.4034	0.00407367	11.4508	0.0673301
LNC_017462	XLOC_030181	.	transcript	9.94133	0	Inf	0.0674717
LNC_006754	XLOC_011572	.	transcript	0	2.32382	-Inf	0.0674787
LNC_018341	XLOC_031469	.	transcript	0.0297203	6.08388	-7.6774	0.0676293
LNC_003235	XLOC_005541	.	transcript	3.40646	0	Inf	0.0676709
LNC_026052	XLOC_044806	.	transcript	0	15.5898	-Inf	0.0677616
LNC_007871	XLOC_013842	.	transcript	0	6.79691	-Inf	0.0679111
LNC_005400	XLOC_009217	.	transcript	0	10.7393	-Inf	0.0679982
LNC_003322	XLOC_005726	.	transcript	0	14.2514	-Inf	0.068001
LNC_027138	XLOC_046679	.	transcript	15.1233	0	Inf	0.0680845
LNC_002012	XLOC_003572	.	transcript	0	8.1353	-Inf	0.0680975
LNC_029195	XLOC_050430	.	transcript	0.0182513	8.82145	-8.91687	0.0681325
LNC_000907	XLOC_001633	.	transcript	9.44599	0	Inf	0.0681488
LNC_024528	XLOC_042280	.	transcript	14.2619	0.0268057	9.05541	0.068186
LNC_003830	XLOC_006534	.	transcript	0	7.73981	-Inf	0.0683075
LNC_023331	XLOC_040207	.	transcript	9.83693	0	Inf	0.0683809
LNC_020989	XLOC_036181	.	transcript	0	3.50939	-Inf	0.06848
LNC_002307	XLOC_004093	.	transcript	0	33.2198	-Inf	0.068572
LNC_024988	XLOC_043049	.	transcript	6.89312	0.0330043	7.70636	0.0686355
LNC_021643	XLOC_037420	.	transcript	21.5512	0.0336893	9.32126	0.0686718
LNC_006385	XLOC_010918	.	transcript	4.00586	0	Inf	0.0686826
LNC_020235	XLOC_034892	.	transcript	0	9.3502	-Inf	0.0687178
LNC_016260	XLOC_028113	.	transcript	0	20.4064	-Inf	0.0687526
LNC_011479	XLOC_020190	.	transcript	13.7057	0	Inf	0.0687869
LNC_022586	XLOC_038855	.	transcript	0	1.723	-Inf	0.0688697
LNC_010664	XLOC_018849	.	transcript	13.0239	0	Inf	0.0689144
LNC_013639	XLOC_023684	.	transcript	6.23333e-05	12.9707	-17.6668	0.0690197
LNC_001669	XLOC_002953	.	transcript	0	6.79157	-Inf	0.0690525
LNC_023786	XLOC_040975	.	transcript	0	2.25538	-Inf	0.0690732
LNC_015926	XLOC_027629	.	transcript	0	5.29614	-Inf	0.0690838
LNC_023703	XLOC_040806	.	transcript	12.0034	0	Inf	0.0690958
LNC_012080	XLOC_020979	.	transcript	0	8.87324	-Inf	0.0691929
LNC_016504	XLOC_028541	.	transcript	0	4.49417	-Inf	0.069315
LNC_000424	XLOC_000796	.	transcript	0	15.7134	-Inf	0.0693151
LNC_017702	XLOC_030596	.	transcript	0	10.7198	-Inf	0.0693294
LNC_007921	XLOC_013923	.	transcript	0	3.73913	-Inf	0.0694087
LNC_017447	XLOC_030113	.	transcript	13.5691	0	Inf	0.0694549
LNC_005850	XLOC_010000	.	transcript	11.3114	0	Inf	0.0694871
LNC_014353	XLOC_024635	.	transcript	6.48139	0	Inf	0.0696375
LNC_019805	XLOC_034063	.	transcript	5.9118	0	Inf	0.0697586
LNC_028248	XLOC_048729	.	transcript	0	21.4053	-Inf	0.0698048
LNC_005752	XLOC_009863	.	transcript	0	9.63328	-Inf	0.0699965
LNC_007899	XLOC_013896	.	transcript	15.2881	0.011308	10.4009	0.0701607
LNC_018053	XLOC_031094	.	transcript	0	19.012	-Inf	0.0703286
LNC_002022	XLOC_003579	.	transcript	6.80207	0	Inf	0.070379
LNC_012727	XLOC_022029	.	transcript	0	17.5326	-Inf	0.0704056
LNC_002023	XLOC_003579	.	transcript	9.80882	0	Inf	0.0704738
LNC_021971	XLOC_037790	.	transcript	0	8.96856	-Inf	0.0706243
LNC_016827	XLOC_029067	.	transcript	0	5.45084	-Inf	0.0706359
LNC_029075	XLOC_050198	.	transcript	6.87515	0	Inf	0.0706412
LNC_015582	XLOC_027050	.	transcript	0	8.26309	-Inf	0.0707008
LNC_026642	XLOC_045794	.	transcript	9.737	0	Inf	0.0707127
LNC_026934	XLOC_046317	.	transcript	8.27308	0	Inf	0.0707279
LNC_003757	XLOC_006412	.	transcript	0	6.82217	-Inf	0.0708032
LNC_021125	XLOC_036428	.	transcript	12.88	0	Inf	0.0708479
LNC_007962	XLOC_013993	.	transcript	10.7963	0	Inf	0.0710252
LNC_006784	XLOC_011655	.	transcript	55.983	1.20446	5.53853	0.0710588
LNC_010742	XLOC_018995	.	transcript	32.1921	432.899	-3.74925	0.0711021
LNC_025940	XLOC_044634	.	transcript	0.398084	5.82814	-3.87189	0.071128
LNC_003810	XLOC_006508	.	transcript	0	7.24651	-Inf	0.0712342
LNC_009641	XLOC_016842	.	transcript	0	11.9946	-Inf	0.0712758
LNC_023900	XLOC_041175	.	transcript	6.63185	0	Inf	0.0712781
LNC_013856	XLOC_023995	.	transcript	0.0740687	8.41958	-6.82874	0.0712891
LNC_022068	XLOC_037959	.	transcript	3.70822	0	Inf	0.0713278
LNC_004998	XLOC_008596	.	transcript	8.49561	0	Inf	0.0714054
LNC_008790	XLOC_015421	.	transcript	0	10.1111	-Inf	0.0715573
LNC_002799	XLOC_004861	.	transcript	11.8531	0	Inf	0.0717247
LNC_022956	XLOC_039466	.	transcript	0	8.25285	-Inf	0.0717298
LNC_018906	XLOC_032503	.	transcript	5.69327	0	Inf	0.071782
LNC_028966	XLOC_050067	.	transcript	0.791139	12.129	-3.93839	0.0718915
LNC_008529	XLOC_014974	.	transcript	0	7.62809	-Inf	0.071894
LNC_024516	XLOC_042268	.	transcript	0.002178	2.0043	-9.84588	0.0718961
LNC_007503	XLOC_013233	.	transcript	0	14.2427	-Inf	0.0720819
LNC_030922	XLOC_054221	.	transcript	0.00287633	2.91455	-9.98483	0.0720872
LNC_030619	XLOC_053636	.	transcript	0	15.8798	-Inf	0.0721672
LNC_007291	XLOC_012705	.	transcript	5.4712	0	Inf	0.0722402
LNC_002338	XLOC_004140	.	transcript	8.52923	0	Inf	0.072251
LNC_013167	XLOC_022801	.	transcript	0	4.96706	-Inf	0.0722896
LNC_014419	XLOC_024712	.	transcript	0	8.446	-Inf	0.0722898
LNC_003350	XLOC_005756	.	transcript	1.88323	0	Inf	0.0724307
LNC_026506	XLOC_045573	.	transcript	10.5964	0	Inf	0.0724479
LNC_018905	XLOC_032503	.	transcript	9.99982	0.0179553	9.12135	0.0725978
LNC_004607	XLOC_007928	.	transcript	6.30611	0	Inf	0.0727018
LNC_005032	XLOC_008646	.	transcript	0	15.5238	-Inf	0.0727063
LNC_018330	XLOC_031469	.	transcript	0.00296933	15.8049	-12.3779	0.0727442
LNC_026933	XLOC_046317	.	transcript	0	4.11826	-Inf	0.0728047
LNC_019881	XLOC_034215	.	transcript	0	1.4692	-Inf	0.0729059
LNC_004556	XLOC_007848	.	transcript	0	29.466	-Inf	0.0729168
LNC_010087	XLOC_017801	.	transcript	9.57763	0	Inf	0.0729555
LNC_000891	XLOC_001617	.	transcript	0	6.11802	-Inf	0.0731209
LNC_024724	XLOC_042616	.	transcript	13.459	0	Inf	0.0731304
LNC_009266	XLOC_016234	.	transcript	0	7.22494	-Inf	0.0731856
LNC_007406	XLOC_012999	.	transcript	0	14.1883	-Inf	0.0731965
LNC_027596	XLOC_047498	.	transcript	0	10.0272	-Inf	0.073534
LNC_006516	XLOC_011183	.	transcript	0	2.7292	-Inf	0.0735512
LNC_005883	XLOC_010069	.	transcript	0	1.38242	-Inf	0.0735882
LNC_007415	XLOC_013005	.	transcript	0	5.16811	-Inf	0.0736028
LNC_030584	XLOC_053590	.	transcript	0	11.4568	-Inf	0.0736393
LNC_004576	XLOC_007895	.	transcript	0	2.4439	-Inf	0.0736979
LNC_002373	XLOC_004203	.	transcript	7.66547	0	Inf	0.0738646
LNC_018143	XLOC_031198	.	transcript	28.3347	0	Inf	0.0739173
LNC_029696	XLOC_051321	.	transcript	3.1492	3.03333e-05	16.6637	0.0739411
LNC_010602	XLOC_018743	.	transcript	0	5.4451	-Inf	0.0740424
LNC_027758	XLOC_047700	.	transcript	10.1456	0	Inf	0.0741251
LNC_006821	XLOC_011761	.	transcript	0	1.7845	-Inf	0.0741405
LNC_018309	XLOC_031469	.	transcript	15.0303	0	Inf	0.0741414
LNC_004002	XLOC_006838	.	transcript	7.77619	0.0447183	7.44205	0.0743424
LNC_010547	XLOC_018634	.	transcript	0	4.5492	-Inf	0.0744355
LNC_019458	XLOC_033491	.	transcript	0	22.1207	-Inf	0.0744502
LNC_002849	XLOC_004932	.	transcript	8.58327	0	Inf	0.0744786
LNC_021903	XLOC_037731	.	transcript	5.1737	5.66667e-06	19.8003	0.074759
LNC_026936	XLOC_046317	.	transcript	0	6.30763	-Inf	0.0747854
LNC_017555	XLOC_030335	.	transcript	0	27.5808	-Inf	0.0749102
LNC_005855	XLOC_010000	.	transcript	0	6.48529	-Inf	0.0749189
LNC_012884	XLOC_022315	.	transcript	0	5.03845	-Inf	0.0750726
LNC_018331	XLOC_031469	.	transcript	10.9728	0.198513	5.78855	0.0751668
LNC_026090	XLOC_044875	.	transcript	0	10.41	-Inf	0.0751715
LNC_030950	XLOC_054309	.	transcript	15.8667	0	Inf	0.0752974
LNC_011107	XLOC_019622	.	transcript	0	4.89009	-Inf	0.0756227
LNC_019167	XLOC_032916	.	transcript	5.83888	0.0259207	7.81545	0.0756279
LNC_005687	XLOC_009762	.	transcript	0	7.26514	-Inf	0.07571
LNC_017899	XLOC_030885	.	transcript	0	3.42463	-Inf	0.0757124
LNC_001003	XLOC_001803	.	transcript	0	3.48691	-Inf	0.0757475
LNC_007978	XLOC_014023	.	transcript	13.2516	0	Inf	0.075762
LNC_021917	XLOC_037741	.	transcript	0.111272	15.7617	-7.14618	0.0759175
LNC_030976	XLOC_054358	.	transcript	12.6656	0	Inf	0.0759871
LNC_022012	XLOC_037887	.	transcript	0	2.39789	-Inf	0.0760313
LNC_012942	XLOC_022440	.	transcript	0	7.1156	-Inf	0.076084
LNC_005238	XLOC_008949	.	transcript	0.005909	4.4714	-9.5636	0.0760938
LNC_001620	XLOC_002887	.	transcript	0	1.91376	-Inf	0.0761399
LNC_028080	XLOC_048410	.	transcript	4.38381	0	Inf	0.0762108
LNC_017067	XLOC_029387	.	transcript	6.06348	0	Inf	0.0762125
LNC_001417	XLOC_002489	.	transcript	0.0656223	8.70003	-7.05069	0.0762745
LNC_003315	XLOC_005717	.	transcript	0	7.59791	-Inf	0.0764942
LNC_024703	XLOC_042599	.	transcript	6.17356	0	Inf	0.076653
LNC_014837	XLOC_025598	.	transcript	3.33333e-07	6.67397	-24.2551	0.0767085
LNC_003929	XLOC_006672	.	transcript	5.98882	0	Inf	0.0767232
LNC_019208	XLOC_032959	.	transcript	0	6.55858	-Inf	0.076761
LNC_023688	XLOC_040798	.	transcript	5.16936	0.006716	9.58817	0.0770287
LNC_002147	XLOC_003788	.	transcript	0	2.52621	-Inf	0.077084
[truncated: 30,041 more rows]

## Sheet: G
Differential expression of transcripts of uncertain coding potential between D30 and D250 samples
[truncated: 9,471 more rows]

[truncated: 2 more sheets: H, I]
