# Supplementary material for: The Characteristic Function of Blood-Derived Exosomes and Exosomal circRNAs Isolated from Dairy Cattle during the Dry Period and Mid-Lactation
Source: Int J Mol Sci. 2023 Jul 29;24(15):12166. doi: 10.3390/ijms241512166 (PMC10419012; doi:10.3390/ijms241512166)
Supplement: Supplementary file 1 [file ijms-24-12166-s001.zip › Table S4.xlsx]

## Sheet: A
Analysis of level expression on D250 and D30 samples In circRNA
circRNA_id	chr	start	end	strand	full_length	spliced_length	gene_id	feature	samples	junction_read	non_junction_read	Gene_Name
novel_circ_0000032	10	103103138	103121183	+	18045	4751	ENSBTAG00000012330;ENSBTAG00000048782;	exon_1:103116502-103116569,exon_2:103120354-103120630,intron_1:103116569-103120354,;exon_4:103103146-103103769,;	D30_1,D30_2,D30_3,D250_2,D250_3	64,20,14,22,46	5.38755e+19	B2M;-
novel_circ_0000037	10	10480143	10499191	-	19048	19048	ENSBTAG00000025853;	intron_7:10492116-10499034,exon_5:10480143-10480283,exon_3:10491984-10492116,intron_5:10480283-10491984,exon_2:10499034-10499191,;	D30_1,D30_2,D30_3,D250_2,D250_3	275,95,46,176,69	12,5,6,12,40	HOMER1
novel_circ_0000039	10	10618644	10622737	+	4093	4093	ENSBTAG00000006751;	intron_2:10612446-10618945,exon_4:10622499-10622737,exon_3:10618945-10619035,intron_4:10619035-10622499,;	D30_1,D30_2,D30_3,D250_1,D250_2,D250_3	537,4,80,115,143,213	4.52116e+17	TENT2
novel_circ_0000045	10	11125506	11139918	-	14412	9724	ENSBTAG00000001619;	exon_6:11129614-11129826,exon_3:11139739-11139918,intron_7:11128065-11129614,intron_8:11129826-11137610,;	D30_1,D30_2,D250_1,D250_2,D250_3	65,8,3,52,9	2,10,65,19,26	SERINC5
novel_circ_0000046	10	11137610	11139918	-	2308	179	ENSBTAG00000001619;	exon_3:11139739-11139918,;	D30_1,D250_1,D250_2,D250_3	5,2,23,6	1,8,6,4	SERINC5
novel_circ_0000069	10	12567235	12567656	-	421	323	ENSBTAG00000017095;	exon_25:12567235-12567382,exon_24:12567480-12567656,;	D250_1,D250_2,D250_3	59,9,2	80,9,70	DENND4A
novel_circ_0000095	10	14082048	14082877	-	829	378	ENSBTAG00000040368;	exon_4:14082048-14082138,exon_2:14082686-14082877,exon_3:14082459-14082556,;	D30_1,D30_2,D30_3,D250_1,D250_2,D250_3	63,14,170,18,19,176	126,46,70,140,39,100	AAGAB
novel_circ_0000163	10	25905504	25908959	+	3455	402	ENSBTAG00000011396;	exon_5:25908911-25908959,exon_3:25905504-25905782,exon_4:25907996-25908072,;	D30_1,D30_2,D30_3,D250_2,D250_3	106,136,74,66,70	857452782260603	HNRNPC
novel_circ_0000170	10	26636178	26646231	-	10053	1721	ENSBTAG00000012317;ENSBTAG00000037452;	exon_1:26638219-26638353,exon_2:26636178-26636348,;exon_6:26644522-26644740,exon_4:26645750-26645926,exon_3:26646127-26646231,exon_5:26645468-26645659,intron_1:26644740-26645468,;	D30_1,D30_2,D30_3,D250_1,D250_2,D250_3	488,338,178,14,144,135	3.94654e+17	PNP;-
novel_circ_0000171	10	26638219	26648605	-	10386	3814	ENSBTAG00000037452;ENSBTAG00000012317;	exon_6:26644522-26644740,intron_4:26646231-26648435,intron_1:26644740-26645468,exon_5:26645468-26645659,exon_2:26648435-26648494,exon_3:26646127-26646231,exon_4:26645750-26645926,;exon_1:26638219-26638353,;	D30_1,D30_2,D30_3,D250_2,D250_3	146,96,39,23,33	157167139115116	-;PNP
novel_circ_0000237	10	43384111	43384718	-	607	607	ENSBTAG00000014792;	intron_27:43381965-43410242,;	D30_1,D30_3,D250_1,D250_2,D250_3	158,73,15,9,171	2,0,0,0,10	MAP4K5
novel_circ_0000265	10	45613220	45614472	-	1252	125	ENSBTAG00000014493;	exon_10:45614347-45614472,;	D30_1,D250_1,D250_2,D250_3	28,22,37,23	16,0,0,5	TRIP4
novel_circ_0000278	10	46358343	46359432	+	1089	329	ENSBTAG00000054388;	exon_3:46358343-46358471,exon_4:46359231-46359432,;	D30_1,D30_2,D30_3,D250_1,D250_2,D250_3	67,5,6,30,108,48	0,1,30,9,0,29	-
novel_circ_0000286	10	46480908	46485029	-	4121	4121	ENSBTAG00000008805;	exon_3:46480908-46481040,exon_2:46484968-46485029,intron_13:46481040-46484968,;	D30_1,D30_2,D30_3,D250_1,D250_2,D250_3	1.42333e+17	62,16,68,134,109,196	USP3
novel_circ_0000318	10	51281140	51282039	-	899	899	ENSBTAG00000014181;	exon_2:51281140-51282039,;	D30_1,D30_2,D30_3,D250_1,D250_2,D250_3	319,132,628,57,79,84	1.18161e+19	RNF111
novel_circ_0000337	10	53675730	53679190	+	3460	434	ENSBTAG00000052391;	exon_4:53679053-53679340,exon_2:53675730-53675877,;	D30_1,D250_1,D250_2,D250_3	27,304,5,30	3,150,11,49	-
novel_circ_0000371	10	59930006	59939658	+	9652	477	ENSBTAG00000022801;	exon_6:59939544-59939658,exon_3:59935106-59935274,exon_4:59936929-59937124,;	D30_1,D30_2,D30_3,D250_2	29,33,116,35	79,6,10,59	GABPB1
novel_circ_0000383	10	61041597	61045205	-	3608	3608	ENSBTAG00000004011;	intron_8:61041721-61045116,exon_2:61045116-61045205,exon_3:61041597-61041721,;	D30_1,D30_2,D30_3,D250_1,D250_2,D250_3	519,99,301,128,154,96	1,18,0,0,2,27	GALK2
novel_circ_0000398	10	67199993	67200512	+	519	519	ENSBTAG00000001468;	exon_3:67199993-67200512,;	D30_1,D30_2,D30_3,D250_2,D250_3	72,77,57,10,27	550178594127253	SAMD4A
novel_circ_0000420	10	70526354	70534519	+	8165	5395	ENSBTAG00000014392;	exon_7:70526354-70526434,intron_7:70526434-70531675,exon_10:70534445-70534519,;	D30_1,D30_2,D30_3,D250_3	51,40,11,6	0,0,0,6	ACTR10
novel_circ_0000438	10	73574320	73574822	+	502	502	ENSBTAG00000003276;	exon_8:73574320-73574464,exon_9:73574648-73574822,intron_8:73574464-73574648,;	D30_1,D30_2,D30_3,D250_1,D250_3	14,4,25,11,23	0,1,0,28,18	PRKCH
novel_circ_0000441	10	73854743	73858266	+	3523	3523	ENSBTAG00000020935;	exon_3:73857948-73858094,intron_1:73836760-73857389,exon_2:73857389-73857580,;	D250_1,D250_2,D250_3	111,36,32	17,57,166	HIF1A
novel_circ_0000443	10	73857389	73864103	+	6714	5338	ENSBTAG00000020935;	exon_6:73863900-73864103,exon_3:73857948-73858094,exon_5:73862951-73863064,intron_4:73858266-73862951,exon_2:73857389-73857580,;	D30_1,D30_2,D30_3,D250_3	43,75,39,11	158,95,84,191	HIF1A
novel_circ_0000474	10	80902957	80908632	-	5675	4693	ENSBTAG00000048519;	exon_5:80902957-80903087,intron_5:80903087-80904838,exon_2:80908488-80908632,intron_7:80905960-80908488,exon_4:80904838-80904978,;	D30_1,D30_2,D30_3,D250_2,D250_3	79,17,16,40,7	6,14,33,25,39	DCAF5
novel_circ_0000478	10	81387451	81388094	+	643	643	ENSBTAG00000003857;	intron_1:81361239-81387889,exon_2:81387451-81388094,;	D30_1,D30_2,D30_3,D250_2,D250_3	178,199,160,61,5	60,116,38,29,17	SUSD6
novel_circ_0000581	11	101353651	101356157	+	2506	287	ENSBTAG00000021896;	exon_18:101353651-101353755,exon_19:101355974-101356157,;	D30_1,D30_2,D30_3,D250_1,D250_2,D250_3	7,75,55,459,98,107	31,40,14,10,12,49	NUP214
novel_circ_0000584	11	101357389	101357652	+	263	263	--	intergenic_region:101357390-101357652	D30_1,D30_2,D30_3	2,3,8	1,5,0	--
novel_circ_0000602	11	101752184	101762410	-	10226	10226	ENSBTAG00000020791;	intron_22:101752341-101757039,exon_4:101757039-101757218,intron_24:101757218-101762270,exon_5:101752184-101752341,exon_2:101762270-101762410,;	D30_1,D30_3,D250_1,D250_2,D250_3	16,64,105,63,75	53,61,11,57,96	RAPGEF1
novel_circ_0000613	11	103422206	103423378	-	1172	425	ENSBTAG00000006008;	exon_3:103422206-103422368,exon_2:103423115-103423378,;	D30_1,D30_2,D30_3,D250_2,D250_3	18,31,290,59,74	4,86,126,21,36	CAMSAP1
novel_circ_0000651	11	106636049	106639394	+	3345	591	ENSBTAG00000012148;	exon_6:106639205-106639478,exon_5:106638948-106639085,exon_4:106636049-106636230,;	D30_1,D30_2,D30_3,D250_1,D250_2,D250_3	334,443,525,44,387,92	166,244,139,353,90,88	EHMT1
novel_circ_0000701	11	14587788	14597192	-	9404	7056	ENSBTAG00000007734;	exon_6:14587788-14587900,exon_5:14590179-14590292,intron_6:14590292-14597123,;	D30_1,D30_2,D30_3,D250_1,D250_2,D250_3	15,32,47,74,11,51	22,44,48,53,1,48	MEMO1
novel_circ_0000722	11	15774097	15800558	+	26461	24608	ENSBTAG00000019839;	exon_15:15785598-15785697,intron_15:15785697-15795717,intron_11:15774265-15779366,intron_18:15796365-15800438,intron_13:15779389-15784704,;	D250_1,D250_2,D250_3	115,22,15	0,2,36	LTBP1
novel_circ_0000775	11	2124696	2125662	+	966	966	--	intergenic_region:2124697-2125662	D30_1,D30_2,D30_3,D250_3	82,8,79,7	1,0,0,0	--
novel_circ_0000815	11	27973553	27995478	-	21925	21817	ENSBTAG00000007508;	intron_8:27973661-27976305,exon_12:27991448-27991606,exon_13:27976305-27976396,exon_11:27995370-27995478,intron_9:27976396-27991448,intron_10:27991606-27995370,;	D30_2,D30_3,D250_1,D250_2,D250_3	113,30,103,18,20	21,8,31,22,15	SRBD1
novel_circ_0000870	11	37735090	37738670	-	3580	3580	ENSBTAG00000011104;	intron_5:37735229-37738462,exon_2:37738462-37738670,exon_3:37735090-37735229,;	D30_1,D30_2,D30_3,D250_1,D250_3	71,106,18,193,50	14,65,169,70,49	RTN4
novel_circ_0000871	11	38013780	38018889	-	5109	4803	ENSBTAG00000017469;	exon_31:38017961-38018424,exon_30:38018629-38018889,intron_1:38013881-38017961,;	D30_1,D30_2,D30_3,D250_1,D250_2,D250_3	6,192,217,139,74,49	4.14159e+17	CCDC88A
novel_circ_0000879	11	3893760	3906141	-	12381	443	ENSBTAG00000010388;	exon_2:3905973-3906141,exon_3:3904452-3904593,exon_4:3893760-3893894,;	D30_1,D30_2,D30_3,D250_3	71,152,19,21	33,14,1,57	MGAT4A
novel_circ_0000970	11	5139143	5141161	-	2018	817	ENSBTAG00000012449;	exon_2:5141040-5141161,exon_4:5139143-5139526,exon_3:5139652-5139965,;	D30_1,D250_1,D250_2,D250_3	25,365,41,25	161,190,121,72	AFF3
novel_circ_0000994	11	62308703	62309783	+	1080	270	ENSBTAG00000000111;	exon_3:62309675-62309783,exon_2:62308669-62308831,;	D30_1,D30_2,D30_3,D250_3	120,99,13,32	2,11,0,39	UGP2
novel_circ_0001121	11	75189849	75207461	+	17612	6682	ENSBTAG00000017255;	exon_24:75200035-75200173,exon_26:75206907-75207035,exon_22:75189849-75190009,intron_23:75197269-75200035,exon_23:75197146-75197269,intron_25:75204353-75206907,exon_27:75207332-75207461,exon_25:75203669-75204353,;	D30_1,D30_2,D30_3,D250_2,D250_3	33,31,127,27,11	131,32,73,83,205	ATAD2B
novel_circ_0001126	11	78513751	78528973	+	15222	8526	ENSBTAG00000011155;	exon_7:78528879-78528973,exon_3:78521445-78521554,exon_6:78528365-78528636,exon_5:78525171-78525341,exon_2:78513751-78513820,exon_4:78524422-78524610,intron_2:78513820-78521445,;	D30_1,D30_2,D30_3,D250_3	55,33,94,24	400251528361	PUM2
novel_circ_0001165	11	88033170	88034246	-	1076	1076	--	intergenic_region:88033171-88034246	D30_3,D250_1,D250_2,D250_3	4,4,59,6	1,0,2,0	--
novel_circ_0001208	11	96470060	96487778	-	17718	15177	ENSBTAG00000010271;	exon_3:96484968-96485058,intron_9:96470209-96484968,exon_2:96487450-96487778,;	D30_1,D30_2,D30_3,D250_3	9,17,12,12	87,65,33,96	MAPKAP1
novel_circ_0001211	11	97175818	97193918	+	18100	15538	ENSBTAG00000050426;	intron_4:97181039-97191200,exon_6:97193795-97193918,exon_3:97175818-97175926,exon_5:97191200-97191330,intron_3:97175926-97180942,;	D30_3,D250_1,D250_2,D250_3	70,4,3,33	4,0,6,16	MVB12B
novel_circ_0001232	11	98904208	98904398	-	190	190	--	intergenic_region:98904209-98904398	D30_3,D250_1,D250_2,D250_3	73,83,2,11	0,0,0,0	--
novel_circ_0001281	12	14102804	14103030	+	226	226	ENSBTAG00000016691;	exon_4:14102804-14103030,;	D30_1,D250_1,D250_2,D250_3	21,25,18,25	0,0,0,14	LACC1
novel_circ_0001314	12	16224300	16229411	-	5111	3993	ENSBTAG00000007079;	exon_10:16229215-16229411,exon_12:16225473-16225588,intron_5:16225588-16227052,exon_13:16224300-16224434,intron_6:16227131-16229215,;	D30_1,D250_1,D250_2,D250_3	64,88,4,21	287343423148	LCP1
novel_circ_0001372	12	26343245	26347302	-	4057	3715	ENSBTAG00000022991;	intron_55:26343683-26347070,exon_4:26343245-26343341,exon_2:26347070-26347302,;	D30_1,D30_3,D250_1,D250_2,D250_3	185,13,61,49,50	15,6,157,2,86	NBEA
novel_circ_0001384	12	28791060	28791663	-	603	269	ENSBTAG00000006771;	exon_45:28791565-28791663,exon_46:28791060-28791231,;	D30_1,D30_2,D30_3,D250_2,D250_3	12,207,88,123,86	0,117,98,33,18	FRY
novel_circ_0001412	12	31862813	31866489	-	3676	2851	ENSBTAG00000009912;	exon_8:31863638-31863743,exon_6:31866241-31866489,intron_12:31863743-31866241,;	D30_1,D30_3,D250_1,D250_2,D250_3	71,103,61,28,30	249,147,65,106,179	PAN3
novel_circ_0001423	12	34245995	34248361	+	2366	145	ENSBTAG00000019545;	exon_4:34248216-34248361,;	D30_1,D30_2,D30_3	95,73,7	7,7,1	-
novel_circ_0001513	12	74461473	74462251	+	778	778	ENSBTAG00000018313;	exon_2:74461473-74462251,;	D30_2,D250_1,D250_2,D250_3	3,30,38,4	196,28,69,202	MBNL2
novel_circ_0001554	12	85501240	85509234	+	7994	7693	ENSBTAG00000020726;	intron_8:85501636-85509111,exon_6:85501240-85501335,exon_8:85509111-85509234,;	D30_2,D250_1,D250_2,D250_3	39,98,41,13	68,5,56,30	ARHGEF7
novel_circ_0001588	13	16403705	16413276	+	9571	6062	ENSBTAG00000005915;	exon_4:16413035-16413276,intron_2:16403859-16409680,;	D30_2,D250_1,D250_2,D250_3	27,9,15,2	1,3,19,7	SFMBT2
novel_circ_0001625	13	22924378	22924557	+	179	179	ENSBTAG00000044074;	exon_14:22924378-22924557,;	D30_1,D30_2,D30_3,D250_2,D250_3	54,17,44,28,56	0,13,13,4,37	MLLT10
novel_circ_0001636	13	2479223	2486189	+	6966	470	ENSBTAG00000013116;	exon_30:2480641-2480717,exon_32:2486087-2486189,exon_29:2479223-2479339,exon_31:2482596-2482772,;	D30_1,D30_2,D30_3,D250_1,D250_2,D250_3	90,55,240,18,149,212	27,3,13,80,20,44	PLCB4
novel_circ_0001643	13	28355556	28356809	+	1253	1253	--	intergenic_region:28355557-28356809	D30_1,D30_2,D30_3,D250_1,D250_2,D250_3	29,4,174,3,50,21	0,0,0,0,0,0	--
novel_circ_0001681	13	33069479	33074922	-	5443	5443	ENSBTAG00000022003;	intron_8:33069559-33074766,exon_2:33074766-33074922,exon_3:33069479-33069559,;	D30_1,D30_2,D30_3,D250_2,D250_3	46,109,148,69,14	4,8,21,3,20	NSUN6
novel_circ_0001701	13	33824846	33918792	-	93946	93946	ENSBTAG00000020053;	intron_8:33825047-33967942,exon_2:33824846-33825047,;	D30_1,D30_2,D30_3,D250_2,D250_3	17,83,212,94,66	547201750307578	ZEB1
novel_circ_0001703	13	33905076	33918691	-	13615	13615	ENSBTAG00000020053;	intron_8:33825047-33967942,;	D30_1,D30_2,D30_3,D250_1,D250_2,D250_3	120,100,315,512,107,96	74,22,110,215,37,84	ZEB1
novel_circ_0001704	13	33905076	33918792	-	13716	13716	ENSBTAG00000020053;	intron_8:33825047-33967942,;	D30_1,D30_2,D30_3,D250_1,D250_2,D250_3	9.48416e+19	253,85,417,344,179,163	ZEB1
novel_circ_0001768	13	46422099	46422916	+	817	135	ENSBTAG00000013899;	exon_2:46422099-46422234,;	D30_1,D250_1,D250_2,D250_3	91,68,28,20	8,1,15,14	LARP4B
novel_circ_0001775	13	46866826	46897518	-	30692	30692	ENSBTAG00000002578;	exon_1:46897383-46897518,intron_13:46876943-46897383,exon_2:46876783-46876943,intron_11:46851081-46876783,;	D250_1,D250_2,D250_3	52,58,16	74,11,112	ZMYND11
novel_circ_0001783	13	47731685	47737684	-	5999	5959	ENSBTAG00000008293;	exon_14:47731685-47731747,intron_7:47736982-47737606,exon_12:47737606-47737684,intron_6:47731747-47736942,;	D30_1,D30_2,D250_1,D250_2,D250_3	9,9,2,3,16	0,0,0,0,6	GPCPD1
novel_circ_0001936	13	65964697	65978535	-	13838	13786	ENSBTAG00000022007;	intron_14:65971111-65978483,exon_4:65964697-65964858,intron_13:65964858-65971059,exon_2:65978483-65978535,;	D250_1,D250_2,D250_3	9,3,14	26,32,109	SAMHD1
novel_circ_0002035	13	79318105	79319340	-	1235	1235	ENSBTAG00000018270;	exon_4:79319137-79319340,exon_5:79318105-79318278,intron_6:79318278-79319137,;	D30_1,D30_2,D30_3,D250_1,D250_2,D250_3	12,72,52,176,38,8	69,99,106,22,29,54	NFATC2
novel_circ_0002036	13	79359789	79364576	-	4787	4787	ENSBTAG00000018270;	intron_8:79359961-79364078,exon_3:79359789-79359961,exon_2:79364078-79365087,;	D30_1,D30_2,D30_3,D250_1,D250_2,D250_3	1.33265e+17	1.87812e+21	NFATC2
novel_circ_0002037	13	79359789	79365087	-	5298	5298	ENSBTAG00000018270;	intron_8:79359961-79364078,exon_3:79359789-79359961,exon_2:79364078-79365087,;	D30_1,D30_2,D30_3,D250_1,D250_2,D250_3	294,315,229,4,332,47	2.57424e+23	NFATC2
novel_circ_0002086	14	16463534	16472060	+	8526	7003	ENSBTAG00000051782;	exon_4:16471894-16472060,intron_2:16463683-16470371,exon_2:16463534-16463683,;	D250_1,D250_2,D250_3	46,12,2	69,13,65	ATAD2
novel_circ_0002124	14	25094175	25113595	-	19420	243	ENSBTAG00000004954;	exon_3:25094175-25094418,;	D30_1,D30_3,D250_1,D250_2,D250_3	82,22,48,19,10	107,35,214,52,34	TOX
novel_circ_0002147	14	30111361	30112247	-	886	97	ENSBTAG00000011614;	exon_8:30112150-30112247,;	D30_1,D30_2,D30_3,D250_1,D250_2,D250_3	282,85,97,318,44,164	4,0,0,28,6,12	PDE7A
novel_circ_0002160	14	31256582	31266739	+	10157	10157	ENSBTAG00000014689;	intron_7:31248244-31269088,;	D30_1,D30_2,D250_1,D250_2,D250_3	131,29,13,23,44	8,4,0,10,25	CSPP1
novel_circ_0002198	14	3484624	3498580	+	13956	13889	ENSBTAG00000013955;	exon_18:3484624-3484802,intron_19:3484778-3498489,;	D30_1,D30_2,D30_3,D250_1,D250_2,D250_3	53,10,28,90,2,36	33,92,8,0,3,20	TRAPPC9
novel_circ_0002284	14	65561544	65562382	+	838	838	ENSBTAG00000026234;	intron_4:65537065-65643400,;	D30_1,D30_2,D30_3,D250_1,D250_3	74,241,190,242,87	0,6,110,45,94	STK3
novel_circ_0002299	14	69795409	69802175	+	6766	285	ENSBTAG00000003789;	exon_5:69802006-69802175,exon_2:69795409-69795525,;	D30_1,D30_2,D30_3,D250_2	62,4,23,67	3,1,18,5	VIRMA
novel_circ_0002321	14	73755153	73758859	+	3706	413	ENSBTAG00000013225;	exon_4:73755735-73755895,exon_3:73755153-73755302,exon_5:73758755-73758859,;	D30_1,D30_2,D30_3,D250_1,D250_2,D250_3	127,3,20,2,59,13	4,9,1,0,13,30	NBN
novel_circ_0002474	15	31669431	31683998	+	14567	11042	ENSBTAG00000018213;	exon_4:31677274-31677456,exon_2:31669431-31669581,intron_5:31679011-31682279,intron_4:31677456-31678754,intron_3:31671387-31677274,exon_5:31678754-31679011,;	D30_2,D250_1,D250_2,D250_3	11,165,6,23	34,119,41,41	TBCEL
novel_circ_0002507	15	38431603	38432981	+	1378	300	ENSBTAG00000011905;	exon_3:38432598-38432701,exon_2:38431603-38431691,exon_4:38432872-38432981,;	D30_2,D30_3,D250_1,D250_2,D250_3	61,66,77,47,147	1,6,38,12,20	RRAS2
novel_circ_0002509	15	38431603	38443663	+	12060	9869	ENSBTAG00000011905;	exon_6:38443500-38444339,exon_2:38431603-38431691,exon_4:38432872-38432981,exon_5:38441592-38441711,exon_3:38432598-38432701,intron_4:38432981-38441592,;	D30_2,D30_3,D250_1,D250_2,D250_3	18,33,102,4,8	1,19,38,15,45	RRAS2
novel_circ_0002557	15	48362619	48412548	+	49929	881	ENSBTAG00000038748;ENSBTAG00000037644;ENSBTAG00000039178;	exon_1:48412407-48412548,;exon_2:48362619-48362842,exon_3:48363742-48363996,;exon_3:48389705-48389968,;	D30_1,D30_2,D30_3,D250_1,D250_2,D250_3	170,134,97,109,58,153	1.46021e+22	HBG;HBB;HBE2
novel_circ_0002582	15	52499540	52505982	-	6442	5315	ENSBTAG00000019062;	exon_6:52505848-52505982,intron_15:52500667-52505848,;	D30_1,D30_2,D30_3,D250_1,D250_3	2,82,71,44,35	1,0,5,0,14	FCHSD2
novel_circ_0002639	15	63730352	63735510	-	5158	1869	ENSBTAG00000008617;	exon_13:63730352-63730455,exon_12:63730821-63730965,exon_8:63735347-63735510,exon_9:63733156-63733266,intron_8:63730965-63732314,;	D30_1,D30_2,D30_3,D250_2,D250_3	4,76,26,13,24	2,12,15,12,28	CSTF3
novel_circ_0002640	15	63908513	63909612	+	1099	1099	ENSBTAG00000014884;	exon_1:63908513-63909612,;	D30_1,D30_2,D30_3,D250_1,D250_3	96,83,2,120,19	912924727957822	HIPK3
novel_circ_0002647	15	64383732	64384744	-	1012	1012	--	intergenic_region:64383733-64384744	D30_1,D30_2,D30_3,D250_3	12,6,14,2	0,0,0,0	--
novel_circ_0002704	15	76494299	76498569	-	4270	4270	ENSBTAG00000004282;	intron_9:76481836-76525665,;	D30_1,D30_2,D250_1,D250_2,D250_3	153,69,79,4,2	2,64,34,69,48	AMBRA1
novel_circ_0002875	16	39457198	39459176	+	1978	1978	ENSBTAG00000014319;	intron_3:39457348-39509051,exon_3:39457198-39457348,;	D30_1,D30_3,D250_1,D250_2,D250_3	47,90,70,3,117	59,42,81,19,88	DNM3
novel_circ_0002924	16	44771733	44772202	+	469	325	ENSBTAG00000018272;	exon_1:44771877-44772202,;	D30_1,D30_2,D30_3,D250_2,D250_3	40,5,49,3,48	132,77,129,80,205	RERE
novel_circ_0002937	16	45568764	45578546	-	9782	161	ENSBTAG00000051176;	exon_10:45578385-45578546,;	D30_1,D30_2,D30_3,D250_2,D250_3	225,48,243,71,35	73,20,72,15,15	-
novel_circ_0003017	16	57381335	57382184	-	849	197	ENSBTAG00000031385;	exon_5:57381335-57381455,exon_4:57382107-57382184,;	D30_1,D250_1,D250_2,D250_3	12,47,9,7	5,3,6,13	COP1
novel_circ_0003084	16	70590605	70594568	+	3963	771	ENSBTAG00000003702;	exon_6:70591925-70592052,exon_7:70592456-70592514,exon_5:70590605-70591027,exon_8:70594404-70594568,;	D30_1,D30_2,D30_3,D250_1,D250_2,D250_3	263,7,153,87,117,36	566,101,295,456,91,169	ANGEL2
novel_circ_0003089	16	71214005	71220423	-	6418	6418	ENSBTAG00000000754;	intron_11:71214107-71220226,exon_2:71220226-71220423,exon_3:71214005-71214107,;	D30_2,D30_3,D250_1,D250_2,D250_3	26,122,9,119,24	1,56,164,12,94	PPP2R5A
novel_circ_0003180	17	12787266	12787843	-	577	577	ENSBTAG00000002835;	exon_2:12787266-12787843,;	D30_1,D30_2,D30_3,D250_2,D250_3	17,7,23,10,20	261,255,425,228,95	SMAD1
novel_circ_0003189	17	14349781	14350241	-	460	269	ENSBTAG00000003399;	exon_16:14349781-14349901,exon_15:14350092-14350241,;	D30_1,D30_2,D30_3,D250_1,D250_2,D250_3	5.66189e+17	148,69,127,433,44,303	SMARCA5
novel_circ_0003256	17	4038463	4040917	-	2454	976	ENSBTAG00000016625;	intron_17:4038536-4039512,;	D30_1,D250_1,D250_2,D250_3	16,8,15,14	0,43,0,1	TMEM131L
novel_circ_0003342	17	52127504	52128508	+	1004	1004	--	intergenic_region:52127505-52128508	D30_1,D30_2,D30_3,D250_1,D250_2,D250_3	86,116,74,42,8,13	0,5,30,0,7,0	--
novel_circ_0003383	17	55585313	55588831	+	3518	3518	ENSBTAG00000008963;	intron_3:55576139-55600879,;	D30_1,D30_2,D30_3,D250_1,D250_2,D250_3	15,49,34,44,65,26	0,0,3,0,0,17	CIT
novel_circ_0003399	17	57138242	57141004	+	2762	2762	ENSBTAG00000007139;	exon_3:57138242-57138545,exon_4:57140743-57141004,intron_3:57138545-57140743,;	D30_1,D30_2,D30_3,D250_2,D250_3	65,120,3,22,9	159,24,4,26,25	WSB2
novel_circ_0003423	17	61370756	61384105	-	13349	8129	ENSBTAG00000039861;ENSBTAG00000053807;	exon_1:61370756-61371004,;exon_5:61376224-61378824,exon_3:61382244-61382429,exon_4:61379622-61379855,intron_3:61382429-61383816,intron_1:61378824-61379622,exon_2:61383816-61384105,intron_2:61379855-61382244,;	D30_1,D30_2,D30_3,D250_2,D250_3	92,27,174,121,11	5.27178e+17	OAS1Y;OAS1X
novel_circ_0003440	17	61965100	61965472	+	372	372	--	intergenic_region:61965101-61965472	D30_1,D30_2,D30_3,D250_1,D250_2,D250_3	78,26,118,10,237,44	7,13,18,15,8,0	--
novel_circ_0003602	18	11617366	11617585	+	219	219	ENSBTAG00000009918;	intron_1:11548022-11625941,;	D30_1,D30_2,D30_3,D250_1,D250_2,D250_3	6.0713e+19	210,294,398,362,347,67	GSE1
novel_circ_0003610	18	13399321	13405618	+	6297	200	ENSBTAG00000023745;	exon_4:13405418-13405618,;	D30_1,D30_2,D30_3,D250_2	89117109161	12,1,5,14	BANP
novel_circ_0003690	18	2707743	2723007	-	15264	12657	ENSBTAG00000015427;	intron_3:2707863-2720303,exon_3:2720727-2720944,;	D30_1,D30_2,D30_3	21,4,6	20,15,26	CFDP1
novel_circ_0003722	18	35549221	35569573	+	20352	18612	ENSBTAG00000004368;	exon_3:35552096-35552259,exon_4:35569373-35569573,intron_3:35552259-35569373,exon_2:35549221-35550356,;	D30_2,D30_3,D250_1,D250_2,D250_3	38,47,179,39,54	1.45515e+17	NFATC3
novel_circ_0003760	18	44769694	44770739	+	1045	1045	--	intergenic_region:44769695-44770739	D30_1,D30_2,D30_3	12,23,24	2,18,0	--
novel_circ_0003770	18	46046941	46048208	+	1267	201	ENSBTAG00000011887;	exon_12:46047654-46047779,exon_11:46047193-46047269,;	D30_2,D30_3,D250_1,D250_2,D250_3	36,76,10,12,49	9,1,59,4,18	CD22
novel_circ_0003801	18	48553037	48553456	-	419	419	ENSBTAG00000016313;	intron_8:48547411-48553195,exon_2:48553195-48553456,;	D30_1,D30_2,D30_3,D250_1,D250_2,D250_3	89,5,94,22,65,68	230,218,149,240,129,68	ECH1
novel_circ_0003829	18	50825583	50825862	+	279	279	ENSBTAG00000005615;	exon_4:50825583-50825862,;	D30_1,D30_2,D30_3,D250_2,D250_3	37,2,76,4,12	72,47,195,83,47	CEACAM1
novel_circ_0003880	18	55952207	55952831	-	624	624	--	intergenic_region:55952208-55952831	D30_1,D30_2,D30_3,D250_1,D250_2,D250_3	240,19,208,18,8,113	0,0,0,0,0,0	--
novel_circ_0003918	18	59225297	59227495	+	2198	2198	--	intergenic_region:59225298-59227495	D30_1,D30_2,D30_3,D250_1,D250_2,D250_3	1.15256e+17	0,0,0,0,0,0	--
novel_circ_0003926	18	59225357	59225733	+	376	376	--	intergenic_region:59225358-59225733	D30_2,D30_3,D250_1,D250_2,D250_3	6,15,26,3,3	0,0,0,0,0	--
novel_circ_0004014	19	13913375	13914505	-	1130	144	ENSBTAG00000010313;	exon_5:13914361-13914505,;	D30_1,D30_2,D30_3,D250_2,D250_3	63,16,32,12,12	18,1,16,5,23	DDX52
novel_circ_0004106	19	22154207	22159007	+	4800	4800	ENSBTAG00000018126;	intron_4:22137717-22157140,exon_7:22158887-22159007,exon_6:22157140-22157256,;	D30_2,D250_1,D250_2,D250_3	4,304,2,23	3,13,7,27	VPS53
novel_circ_0004152	19	24696743	24698658	-	1915	367	ENSBTAG00000016316;	exon_4:24696743-24696915,exon_3:24698463-24698658,;	D30_1,D30_2,D30_3,D250_2,D250_3	49,3,67,52,9	12,3,16,0,38	ZZEF1
novel_circ_0004159	19	25157921	25158534	-	613	196	ENSBTAG00000011343;	exon_5:25157921-25158117,;	D30_1,D30_2,D30_3,D250_1,D250_2	60,169,154,16,53	108,261,129,90,140	XAF1
novel_circ_0004214	19	33430513	33434884	+	4371	3061	ENSBTAG00000013271;	exon_42:33431916-33432059,exon_41:33430513-33430660,intron_42:33432059-33434830,;	D30_1,D30_2,D30_3,D250_2,D250_3	5,2,8,54,11	0,13,20,11,26	NCOR1
novel_circ_0004275	19	38364292	38364932	+	640	109	ENSBTAG00000000641;	exon_12:38364292-38364401,;	D250_1,D250_2,D250_3	67,62,3	0,0,1	SKAP1
novel_circ_0004350	19	42768976	42769615	-	639	547	ENSBTAG00000021918;	exon_9:42769451-42769615,intron_12:42769068-42769451,;	D30_1,D30_2,D30_3,D250_1,D250_2,D250_3	2,19,96,17,95,54	22,23,68,76,37,28	EZH1
novel_circ_0004359	19	43120675	43121959	-	1284	246	ENSBTAG00000022520;	exon_5:43121819-43121959,exon_6:43120675-43120781,;	D30_2,D250_1,D250_2,D250_3	39,97,38,14	1,0,0,4	BRCA1
novel_circ_0004389	19	46043068	46053834	-	10766	10766	ENSBTAG00000012564;	intron_9:46026816-46053729,intron_11:46044171-46065073,;	D30_1,D30_2,D30_3,D250_3	60,82,3,5	83,123,40,87	KANSL1
novel_circ_0004390	19	46043068	46065215	-	22147	22147	ENSBTAG00000012564;	exon_4:46065073-46065215,intron_9:46026816-46053729,intron_11:46044171-46065073,;	D30_1,D250_1,D250_2,D250_3	16,21,36,51	99,16,20,95	KANSL1
novel_circ_0004391	19	46053729	46065215	-	11486	11486	ENSBTAG00000012564;	intron_11:46044171-46065073,exon_4:46065073-46065215,;	D30_1,D30_3,D250_1,D250_2,D250_3	100,62,63,18,16	16,22,1,1,13	KANSL1
novel_circ_0004392	19	46134505	46135877	-	1372	1372	ENSBTAG00000012564;	exon_3:46134505-46135877,;	D30_1,D30_2,D30_3,D250_1,D250_2,D250_3	201,304,400,611,155,21	9.56104e+20	KANSL1
novel_circ_0004442	19	50048585	50054191	-	5606	5606	ENSBTAG00000003687;	intron_7:50051402-50053996,intron_6:50048732-50051254,exon_2:50053996-50054191,exon_3:50051254-50051402,exon_4:50048585-50048732,;	D30_2,D250_1,D250_2,D250_3	31,4,87,33	33,95,8,69	FOXK2
novel_circ_0004508	19	55183720	55185236	+	1516	483	ENSBTAG00000015255;	exon_2:55183720-55183895,exon_3:55184512-55184681,exon_4:55185097-55185236,;	D30_1,D30_2,D30_3,D250_3	72,64,86,18	112,207,182,55	ST6GALNAC2
novel_circ_0004516	19	55845428	55845832	-	404	183	ENSBTAG00000018169;	exon_31:55845649-55845832,;	D30_1,D30_2,D30_3,D250_2,D250_3	4,2,97,25,3	1,0,2,5,2	ITGB4
novel_circ_0004567	19	9476745	9477426	-	681	594	ENSBTAG00000015368;	exon_5:9476745-9476869,intron_8:9476869-9477339,;	D30_1,D30_2,D30_3,D250_1,D250_2,D250_3	125,17,167,51,14,11	1,3,4,1,0,3	2021-09-04
novel_circ_0004570	1	10360227	10362943	+	2716	2716	ENSBTAG00000017753;	exon_4:10360227-10360340,exon_5:10362749-10362943,intron_4:10360340-10362749,;	D30_1,D30_2,D30_3,D250_2,D250_3	8,47,44,24,33	24,1,8,9,15	APP
novel_circ_0004620	1	125441578	125443349	+	1771	1659	ENSBTAG00000031178;	intron_10:125441692-125443237,exon_10:125441578-125441692,;	D30_1,D30_2,D30_3,D250_2,D250_3	14,48,31,6,34	5,0,0,0,10	SLC9A9
novel_circ_0004753	1	146091627	146093485	+	1858	1858	--	intergenic_region:146091628-146093485	D250_1,D250_2,D250_3	180,32,7	5,3,0	--
novel_circ_0004762	1	146330917	146332147	+	1230	327	ENSBTAG00000005503;	exon_5:146330917-146331079,exon_6:146331982-146332147,;	D30_1,D30_2,D30_3,D250_2,D250_3	36,24,278,162,29	75,14,40,46,38	PRMT2
novel_circ_0004773	1	148622265	148626199	+	3934	425	ENSBTAG00000011876;	exon_6:148623867-148624015,exon_7:148626070-148626199,exon_5:148622260-148622408,;	D30_1,D30_2,D30_3,D250_1,D250_2,D250_3	4.75454e+17	86,90,157,317,132,406	MORC3
novel_circ_0004830	1	154330888	154349293	-	18405	10196	ENSBTAG00000030581;	intron_2:154331061-154340892,exon_9:154342633-154342722,exon_8:154349190-154349293,exon_12:154330888-154331061,;	D30_1,D30_3,D250_1,D250_2,D250_3	35,7,64,17,13	24,6,141,9,30	TBC1D5
novel_circ_0004838	1	155464768	155507796	-	43028	42200	ENSBTAG00000021158;	exon_2:155507561-155507796,exon_8:155472693-155472906,exon_5:155501856-155501980,exon_7:155480478-155480933,exon_9:155464768-155464924,intron_6:155484046-155501856,intron_4:155472906-155480478,intron_3:155464924-155472693,exon_6:155483934-155484046,intron_9:155503870-155507561,intron_8:155502935-155503693,exon_3:155503693-155503870,exon_4:155502808-155502935,intron_5:155480933-155483934,;	D30_1,D30_2,D30_3,D250_1,D250_3	111189312192125	2.72417e+19	SATB1
novel_circ_0004842	1	155501856	155503870	-	2014	1186	ENSBTAG00000021158;	exon_4:155502808-155502935,exon_5:155501856-155501980,intron_8:155502935-155503693,exon_3:155503693-155503870,;	D30_1,D30_2,D30_3,D250_2,D250_3	200,73,72,39,20	239139393242287	SATB1
novel_circ_0004843	1	155501856	155507796	-	5940	5112	ENSBTAG00000021158;	exon_4:155502808-155502935,exon_2:155507561-155507796,intron_9:155503870-155507561,intron_8:155502935-155503693,exon_5:155501856-155501980,exon_3:155503693-155503870,;	D30_1,D30_2,D30_3,D250_1,D250_2,D250_3	1.17729e+18	1.22258e+20	SATB1
novel_circ_0004865	1	2065162	2068739	+	3577	253	ENSBTAG00000001258;	exon_3:2067274-2067387,exon_2:2065162-2065302,;	D30_1,D30_2,D30_3,D250_3	27,37,9,16	2,4,3,17	TMEM50B
novel_circ_0004891	1	38290808	38303193	+	12385	12314	ENSBTAG00000005155;	intron_2:38290879-38302943,exon_3:38302943-38303193,;	D30_3,D250_1,D250_2,D250_3	86,665,54,90	26,212,83,96	ARL13B
novel_circ_0004902	1	43048113	43048266	+	153	153	ENSBTAG00000004471;	exon_1:43047975-43048266,;	D30_1,D30_2,D30_3,D250_2,D250_3	212,20,148,240,104	74,5,16,10,40	ST3GAL6
novel_circ_0004943	1	53332669	53335400	-	2731	97	ENSBTAG00000017140;	exon_5:53332669-53332766,;	D30_1,D30_3,D250_1,D250_2,D250_3	128,84,20,6,42	0,2,0,2,3	CIP2A
novel_circ_0004949	1	55939375	55977653	+	38278	21233	ENSBTAG00000013769;	intron_6:55974759-55977568,intron_5:55956493-55974620,exon_3:55946374-55946671,;	D30_1,D30_2,D30_3	5,14,4	10,40,8	NECTIN3
novel_circ_0004991	1	64279286	64279452	+	166	166	ENSBTAG00000012581;	exon_2:64279286-64279452,;	D30_1,D30_3,D250_1,D250_2,D250_3	117,218,375,39,147	10,23,0,3,15	TIMMDC1
novel_circ_0005037	1	69766026	69776257	-	10231	333	ENSBTAG00000050482;	exon_1:69766026-69766359,;	D30_1,D30_3,D250_1,D250_2,D250_3	17,52,97,10,13	88,80,21,100,97	ZNF148
novel_circ_0005038	1	69766026	69788579	-	22553	333	ENSBTAG00000050482;	exon_1:69766026-69766359,;	D30_1,D250_1,D250_2,D250_3	112,10,98,20	88,21,100,97	ZNF148
novel_circ_0005156	1	84153743	84161392	-	7649	7649	ENSBTAG00000000290;	exon_15:84153743-84153921,exon_19:84159538-84159742,intron_9:84153891-84159538,intron_12:84159742-84164550,;	D250_1,D250_2,D250_3	12,34,65	101,31,67	ATP11B
novel_circ_0005192	1	97203056	97204380	+	1324	1324	ENSBTAG00000013938;	intron_1:97198883-97222402,;	D30_1,D30_2,D30_3,D250_3	112,29,6,2	0,6,11,6	PHC3
novel_circ_0005196	1	97222402	97231235	+	8833	8833	ENSBTAG00000013938;	intron_3:97204380-97230988,exon_7:97230988-97231235,;	D30_1,D30_2,D30_3,D250_2,D250_3	126,93,187,34,57	32,41,165,76,182	PHC3
novel_circ_0005208	1	9971635	9971793	+	158	158	ENSBTAG00000050914;	intron_2:9876070-9983052,;	D30_1,D30_2,D30_3,D250_2	2,55,17,11	9,61,1,12	CYYR1
novel_circ_0005296	20	28371292	28387082	-	15790	11718	ENSBTAG00000004066;	exon_7:28384653-28384731,exon_8:28383276-28383371,intron_19:28371892-28383276,exon_6:28386364-28386435,exon_5:28386992-28387082,;	D30_1,D30_2,D30_3,D250_1,D250_2,D250_3	122,52,8,242,20,43	1,1,7,19,3,20	PARP8
novel_circ_0005297	20	28383276	28387082	-	3806	334	ENSBTAG00000004066;	exon_8:28383276-28383371,exon_5:28386992-28387082,exon_6:28386364-28386435,exon_7:28384653-28384731,;	D30_1,D30_3,D250_1,D250_2,D250_3	16,15,354,7,14	1,7,19,3,13	PARP8
novel_circ_0005302	20	31175546	31178197	-	2651	2569	ENSBTAG00000011885;	intron_4:31175628-31178037,exon_18:31178037-31178197,;	D30_1,D30_2,D30_3,D250_1,D250_3	9,105,6,10,39	0,18,5,0,19	NNT
novel_circ_0005325	20	35433783	35436226	+	2443	2443	ENSBTAG00000006697;	intron_5:35427843-35440775,;	D30_1,D30_2,D30_3,D250_2,D250_3	22,14,92,23,15	0,10,14,32,32	RICTOR
novel_circ_0005331	20	35900693	35905467	+	4774	4774	ENSBTAG00000010423;	exon_3:35902790-35902905,intron_2:35900854-35902790,exon_4:35905330-35905467,exon_2:35900693-35900854,intron_3:35902905-35905330,;	D30_1,D30_2,D30_3,D250_1,D250_2,D250_3	74,91,48,19,16,30	17,13,34,59,9,53	LIFR
novel_circ_0005333	20	35918893	35929496	+	10603	6907	ENSBTAG00000010423;	exon_8:35925325-35925455,exon_7:35921124-35921379,exon_10:35927983-35928129,exon_6:35918893-35919068,intron_9:35926061-35927983,intron_7:35921379-35925325,exon_11:35929333-35929496,exon_9:35925891-35926061,;	D30_1,D30_2,D30_3,D250_3	82,7,32,10	4,27,137,52	LIFR
novel_circ_0005358	20	3917812	3924719	-	6907	6858	ENSBTAG00000017457;	exon_4:3917812-3917962,intron_15:3917962-3924670,;	D30_1,D30_2,D30_3,D250_1,D250_2,D250_3	21,2,8,40,16,10	10,24,13,0,7,29	STK10
novel_circ_0005371	20	41472665	41475890	+	3225	247	ENSBTAG00000032848;	exon_3:41475775-41475890,exon_2:41472665-41472797,;	D30_1,D30_3,D250_1,D250_2,D250_3	67,106,5,19,40	0,4,85,3,33	GOLPH3
novel_circ_0005380	20	4693787	4696739	+	2952	2952	--	intergenic_region:4693788-4696739	D30_1,D30_2,D30_3,D250_2,D250_3	2,17,73,16,12	1,4,2,8,0	--
novel_circ_0005399	20	58509373	58518291	-	8918	8697	ENSBTAG00000003186;	intron_5:58512566-58518214,intron_4:58509517-58512471,exon_3:58512471-58512566,;	D30_1,D30_2,D30_3,D250_2,D250_3	24,41,5,13,5	0,0,14,0,8	OTULIN
novel_circ_0005420	20	62998120	63001112	+	2992	324	ENSBTAG00000017885;	exon_1:62998086-62998410,;	D30_1,D30_2,D30_3,D250_1,D250_2,D250_3	12,133,5,38,6,5	66,61,9,42,22,26	ATPSCKMT
novel_circ_0005437	20	71909346	71930281	+	20935	2172	ENSBTAG00000055240;ENSBTAG00000048135;	exon_6:71909346-71910531,;exon_4:71928273-71928602,exon_3:71927870-71928191,exon_1:71927026-71927363,;	D30_1,D30_2,D250_1,D250_2,D250_3	27,45,70,39,23	563409318339102	-;-
novel_circ_0005464	21	14131054	14136985	-	5931	5931	--	intergenic_region:14131055-14136985	D30_1,D30_3,D250_1,D250_2,D250_3	5,52,42,35,25	0,0,0,0,0	--
novel_circ_0005519	21	2360391	2366410	-	6019	6015	ENSBTAG00000002487;	exon_1:2366346-2366406,intron_11:2363822-2366346,exon_2:2363702-2363822,exon_3:2360391-2360436,intron_10:2360436-2363702,;	D30_1,D30_3,D250_1,D250_2,D250_3	4,18,26,6,8	55,71,121,19,76	UBE3A
novel_circ_0005632	21	49245028	49246939	+	1911	1911	ENSBTAG00000006819;	exon_14:49246818-49246939,exon_13:49245028-49245151,intron_8:49245151-49246818,;	D30_1,D30_3,D250_1,D250_2,D250_3	26,161,5,13,109	3,0,11,2,33	-
novel_circ_0005702	21	61676137	61681024	+	4887	4831	ENSBTAG00000014230;	intron_2:61676302-61680968,exon_3:61676137-61676302,;	D30_1,D30_2,D30_3,D250_1,D250_2,D250_3	89,137,18,227,44,44	34,3,7,8,28,29	VRK1
novel_circ_0005711	21	64276727	64277093	-	366	366	ENSBTAG00000018019;	exon_2:64276727-64277096,;	D30_1,D30_2,D30_3,D250_2,D250_3	38,6,43,35,7	74,58,179,150,110	BCL11B
novel_circ_0005712	21	64276727	64277096	-	369	369	ENSBTAG00000018019;	exon_2:64276727-64277096,;	D30_1,D30_2,D30_3,D250_1,D250_2,D250_3	15,118,202,326,101,49	74,58,179,245,150,110	BCL11B
novel_circ_0005713	21	64469221	64476042	-	6821	6442	ENSBTAG00000018310;	exon_2:64475932-64476042,intron_9:64469857-64472162,exon_4:64472162-64472311,exon_6:64469221-64469478,intron_10:64472311-64475932,;	D30_1,D30_2,D30_3,D250_1,D250_2,D250_3	3,21,6,138,165,34	6.61032e+16	SETD3
novel_circ_0005719	21	65038867	65050780	+	11913	11913	ENSBTAG00000009293;	exon_3:65050602-65050780,exon_2:65038867-65039036,intron_2:65039036-65050602,;	D250_1,D250_2,D250_3	29,38,18	18104155	EVL
novel_circ_0005824	21	7833094	7833640	+	546	546	ENSBTAG00000021527;	exon_1:7832564-7833640,;	D30_1,D30_2,D30_3,D250_1,D250_2,D250_3	244,97,359,42,139,65	7.31601e+18	IGF1R
novel_circ_0005894	22	1798294	1807482	-	9188	4113	ENSBTAG00000018227;	exon_8:1807366-1807482,intron_14:1798401-1802102,exon_12:1798294-1798401,exon_10:1802060-1802249,;	D30_1,D30_2,D30_3	11,19,81	0,15,31	SLC4A7
novel_circ_0005911	22	2771951	2773857	-	1906	347	ENSBTAG00000004117;	exon_3:2771951-2772077,exon_2:2773636-2773857,;	D30_1,D30_3,D250_1,D250_2,D250_3	38,7,344,6,7	66,0,24,31,25	AZI2
novel_circ_0005918	22	30594646	30606972	+	12326	6968	ENSBTAG00000016533;	exon_3:30594646-30594826,intron_3:30594826-30601255,exon_8:30606767-30606972,exon_7:30601255-30601409,;	D30_1,D30_2,D30_3,D250_2,D250_3	49,193,84,11,192	340157218128305	FOXP1
novel_circ_0005922	22	30601255	30606972	+	5717	359	ENSBTAG00000016533;	exon_8:30606767-30606972,exon_7:30601255-30601409,;	D30_1,D30_2,D30_3,D250_2,D250_3	28,4,131,50,128	304153208120271	FOXP1
novel_circ_0006029	22	50170396	50170785	-	389	389	ENSBTAG00000018307;	intron_13:50169059-50171506,;	D30_1,D30_2,D30_3,D250_2,D250_3	265,146,56,10,10	102,17,11,2,8	SEMA3F
novel_circ_0006033	22	50223627	50226276	-	2649	425	ENSBTAG00000006330;	exon_17:50225422-50225514,exon_18:50223627-50223789,exon_16:50225719-50225804,exon_15:50226190-50226276,;	D30_1,D30_2,D30_3,D250_2,D250_3	180,46,111,3,46	203,17,71,53,53	RBM5
novel_circ_0006064	22	51156298	51158275	+	1977	1977	--	intergenic_region:51156299-51158275	D30_1,D30_3,D250_1,D250_2,D250_3	199,92,154,98,8	0,0,0,0,0	--
novel_circ_0006065	22	5129234	5133889	+	4655	360	ENSBTAG00000019832;	exon_3:5133698-5133889,exon_2:5129234-5129403,;	D30_1,D30_2,D30_3,D250_2	115,88,95,100	37,27,59,39	TGFBR2
novel_circ_0006103	22	53600131	53608795	-	8664	1688	ENSBTAG00000003501;	exon_4:53607317-53607445,exon_6:53601027-53601087,exon_3:53608720-53608795,exon_5:53602060-53602210,intron_17:53607445-53608720,;	D30_1,D30_3,D250_1,D250_2,D250_3	5,17,33,9,5	34,159,186,10,75	SACM1L
novel_circ_0006106	22	53607317	53611518	-	4201	1576	ENSBTAG00000003501;	exon_4:53607317-53607445,exon_3:53608720-53608795,exon_2:53611420-53611518,intron_17:53607445-53608720,;	D30_1,D30_3,D250_1,D250_2,D250_3	108,35,14,37,30	21,13,8,14,22	SACM1L
novel_circ_0006130	22	58495939	58509505	+	13566	4910	ENSBTAG00000003665;	intron_3:58498072-58502332,exon_2:58495939-58496076,exon_3:58497940-58498072,exon_4:58502332-58502429,exon_6:58509372-58509505,exon_5:58506613-58506764,;	D30_1,D30_2,D30_3,D250_1,D250_2	106,46,56,208,53	17,46,38,91,124	NUP210
novel_circ_0006143	22	59449222	59450291	-	1069	165	ENSBTAG00000030962;	exon_4:59449222-59449387,;	D250_1,D250_2,D250_3	114,32,7	0,31,4	EEFSEC
novel_circ_0006150	22	6091942	6095855	+	3913	397	ENSBTAG00000007438;	exon_2:6091942-6092051,exon_3:6095567-6095855,;	D30_1,D30_2,D30_3,D250_2,D250_3	98,105,75,84,16	116,182,109,53,49	STT3B
novel_circ_0006168	22	7750205	7754843	-	4638	2797	ENSBTAG00000011333;	exon_35:7750205-7750434,exon_34:7752848-7753002,intron_6:7750434-7752848,;	D30_1,D30_2,D30_3,D250_2,D250_3	277,50,206,123,98	92,24,62,23,81	CLASP2
novel_circ_0006174	22	8059487	8067145	+	7658	6307	ENSBTAG00000017426;	exon_10:8066967-8067145,exon_8:8059487-8059710,intron_9:8061185-8066967,exon_9:8061061-8061185,;	D30_1,D30_2,D30_3,D250_1,D250_2,D250_3	166,21,103,593,53,36	209,80,144,81,97,184	PDCD6IP
novel_circ_0006239	23	18765995	18785541	+	19546	19546	ENSBTAG00000004104;	intron_3:18704447-18785379,exon_6:18785379-18785541,;	D30_1,D30_2,D30_3	7132114	0,72,4	RUNX2
novel_circ_0006258	23	20374894	20383905	-	9011	9011	--	intergenic_region:20374895-20383905	D30_1,D30_2,D30_3	65,67,17	0,0,0	--
novel_circ_0006260	23	20461612	20464294	-	2682	2682	ENSBTAG00000020054;	intron_4:20462107-20463642,exon_3:20461612-20462107,exon_2:20463642-20464294,;	D30_1,D30_2,D30_3,D250_2,D250_3	35,134,175,48,18	4981002772616270	TNFRSF21
novel_circ_0006264	23	20723705	20725064	+	1359	1359	ENSBTAG00000037687;	exon_7:20723705-20725064,;	D30_1,D30_2,D30_3,D250_2,D250_3	65,202,15,35,4	213,193,522,401,40	ADGRF2
novel_circ_0006332	23	28504561	28505086	+	525	525	ENSBTAG00000038619;	exon_8:28504561-28505219,;	D30_3,D250_1,D250_2,D250_3	14,196,55,5	333507224574	-
novel_circ_0006387	23	39361552	39364539	+	2987	428	ENSBTAG00000012865;	exon_4:39361878-39361988,exon_5:39363434-39363529,exon_6:39364418-39364539,exon_3:39361552-39361654,;	D30_1,D30_2,D30_3,D250_1,D250_3	58,4,90,170,44	3,9,4,16,42	DEK
novel_circ_0006411	23	41526844	41527021	-	177	177	ENSBTAG00000012938;	exon_6:41526844-41527021,;	D30_1,D30_2,D30_3,D250_1,D250_2,D250_3	686,66,112,259,252,365	110,5,70,1,87,89	JARID2
novel_circ_0006413	23	41526844	41541677	-	14833	14833	ENSBTAG00000012938;	intron_14:41527021-41541507,exon_5:41541507-41541677,exon_6:41526844-41527021,;	D30_1,D30_2,D30_3,D250_1,D250_2,D250_3	327,50,334,68,133,148	122,75,93,14,88,114	JARID2
novel_circ_0006491	23	8696535	8702462	-	5927	5927	ENSBTAG00000034493;	exon_2:8702307-8702462,intron_2:8656262-8702307,;	D30_1,D30_3,D250_1,D250_2,D250_3	59,39,105,103,80	107,103,3,14,114	ILRUN
novel_circ_0006494	23	8831060	8832195	+	1135	255	ENSBTAG00000009267;	exon_2:8831060-8831223,exon_4:8832103-8832195,;	D30_1,D30_2,D30_3,D250_1,D250_3	3,51,32,35,61	85,20,14,1,27	UHRF1BP1
novel_circ_0006538	24	25481491	25492170	+	10679	10679	ENSBTAG00000044063;	exon_2:25481491-25481608,intron_2:25481608-25492056,exon_3:25492056-25492170,;	D30_2,D30_3,D250_1,D250_2,D250_3	46,119,45,25,71	0,1,105,1,19	B4GALT6
novel_circ_0006540	24	25481491	25513688	+	32197	26738	ENSBTAG00000044063;	exon_4:25507987-25508112,exon_2:25481491-25481608,intron_2:25481608-25492056,intron_3:25492170-25507987,exon_5:25513571-25513688,exon_3:25492056-25492170,;	D30_1,D30_2,D30_3,D250_1,D250_3	48,163,27,349,14	11,0,2,116,37	B4GALT6
novel_circ_0006574	24	36941403	36946205	+	4802	376	ENSBTAG00000003354;	exon_5:36946074-36946205,exon_3:36942223-36942385,exon_4:36945350-36945433,;	D250_1,D250_2,D250_3	403,2,30	8,19,60	SMCHD1
novel_circ_0006603	24	41147174	41149613	+	2439	2439	ENSBTAG00000009459;	exon_3:41149454-41149613,intron_2:41147399-41149454,exon_2:41147174-41147399,;	D30_1,D30_2,D30_3,D250_1,D250_2,D250_3	41,3,111,94,121,135	8,95,72,89,13,121	MTCL1
novel_circ_0006617	24	41912163	41915779	+	3616	338	ENSBTAG00000017279;	exon_3:41915179-41915283,exon_2:41912163-41912316,exon_4:41915698-41915779,;	D30_1,D30_2,D30_3,D250_2,D250_3	17,9,178,84,114	66,120,102,99,126	VAPA
novel_circ_0006628	24	43066556	43068685	-	2129	2129	ENSBTAG00000010547;	intron_7:43066654-43068499,exon_6:43066556-43066654,exon_5:43068499-43068685,;	D30_1,D30_2,D30_3,D250_2,D250_3	4,70,121,9,28	57,5,12,24,42	CEP76
novel_circ_0006738	25	10399048	10418048	-	19000	15170	ENSBTAG00000014823;	exon_5:10399048-10399142,intron_8:10399142-10410643,exon_2:10417831-10418048,intron_10:10414603-10417831,exon_4:10410643-10410773,;	D30_1,D30_2,D30_3,D250_1,D250_2,D250_3	45,124,241,39,46,87	247,82,47,2,113,41	TXNDC11
novel_circ_0006810	25	19982118	19983524	+	1406	78	ENSBTAG00000018044;	exon_5:19982118-19982196,;	D30_1,D30_2,D30_3,D250_1,D250_2,D250_3	4,16,63,18,83,18	0,2,1,2,2,3	POLR3E
novel_circ_0006872	25	26051068	26051812	-	744	152	ENSBTAG00000018000;	exon_7:26051268-26051348,exon_6:26051740-26051812,;	D30_1,D30_2,D30_3,D250_1,D250_2,D250_3	4,136,103,346,4,28	0,1,2,0,0,5	CLN3
novel_circ_0006892	25	26686277	26693245	+	6968	6135	ENSBTAG00000007103;	intron_18:26689426-26692359,exon_18:26689336-26689426,exon_17:26686527-26686679,intron_17:26686679-26689336,exon_21:26693103-26693245,exon_16:26686277-26686438,;	D30_1,D30_2,D30_3,D250_2,D250_3	371,165,443,76,55	42,74,32,76,48	ITGAL
novel_circ_0006931	25	3270995	3271850	-	855	855	ENSBTAG00000016629;	intron_7:3271213-3271745,exon_4:3270995-3271213,exon_3:3271745-3271850,;	D30_1,D30_2,D30_3,D250_1,D250_2,D250_3	29,13,321,229,29,58	17,82,35,149,23,20	ADCY9
novel_circ_0006980	25	37839272	37849573	-	10301	3706	ENSBTAG00000004135;	intron_12:37845830-37849448,exon_6:37839272-37839360,;	D30_1,D30_2,D30_3,D250_1,D250_2	9,7,18,54,3	0,4,2,0,9	LMTK2
novel_circ_0006988	25	3818938	3819240	-	302	302	ENSBTAG00000006593;	exon_2:3818938-3819240,;	D30_1,D30_2,D30_3,D250_1,D250_2,D250_3	260,153,112,23,84,65	344,123,233,84,156,101	ANKS3
novel_circ_0006997	25	38644507	38654013	+	9506	5596	ENSBTAG00000017175;	exon_8:38649848-38649963,exon_7:38644507-38644672,intron_7:38644672-38649848,exon_9:38653873-38654013,;	D30_1,D30_2,D30_3,D250_2,D250_3	373,12,79,34,48	49,5,68,52,79	RNF216
novel_circ_0007006	25	38800507	38802633	-	2126	2126	--	intergenic_region:38800508-38802633	D30_1,D30_2,D30_3,D250_2	37,28,46,10	0,0,0,0	--
novel_circ_0007054	25	9574962	9575442	+	480	480	ENSBTAG00000020649;	exon_2:9574962-9575109,exon_3:9575346-9575442,intron_2:9575109-9575346,;	D30_1,D30_2,D30_3,D250_2,D250_3	245,139,21,181,69	9,10,35,15,32	CIITA
novel_circ_0007058	25	9651927	9657306	+	5379	5379	ENSBTAG00000005208;	exon_6:9657176-9657306,exon_5:9655411-9655517,intron_5:9655517-9657182,exon_4:9651927-9652076,intron_4:9652076-9655411,;	D30_1,D250_1,D250_2,D250_3	2,22,5,24	9,4,2,31	CLEC16A
novel_circ_0007059	25	9655411	9657306	+	1895	1895	ENSBTAG00000005208;	exon_6:9657176-9657306,exon_5:9655411-9655517,intron_5:9655517-9657182,;	D30_1,D30_2,D30_3,D250_1,D250_2,D250_3	220,109,62,32,44,106	9,5,12,3,2,27	CLEC16A
novel_circ_0007060	25	9655411	9662201	+	6790	6790	ENSBTAG00000005208;	intron_6:9657306-9662026,exon_6:9657176-9657306,exon_7:9662026-9662201,intron_5:9655517-9657182,exon_5:9655411-9655517,;	D30_1,D30_2,D250_1,D250_2,D250_3	45,39,17,17,50	24,7,3,3,54	CLEC16A
novel_circ_0007065	25	9699586	9704368	+	4782	4782	ENSBTAG00000005208;	intron_11:9699716-9704267,exon_11:9699586-9699716,exon_12:9704267-9704368,;	D30_1,D30_2,D30_3,D250_1,D250_2,D250_3	11,53,6,53,5,35	0,16,2,0,1,14	CLEC16A
novel_circ_0007094	26	13508171	13509867	+	1696	379	ENSBTAG00000016104;	exon_13:13509663-13509867,exon_12:13508171-13508346,;	D30_1,D30_2,D30_3,D250_2,D250_3	178,22,37,6,23	9,62,196,37,39	BTAF1
novel_circ_0007138	26	22413541	22423351	-	9810	6203	ENSBTAG00000003579;	intron_5:22413636-22419424,exon_3:22419992-22420178,exon_4:22419424-22419557,exon_2:22423255-22423351,;	D30_1,D30_2,D30_3,D250_3	30,5,2,9	6,35,25,25	FBXW4
novel_circ_0007139	26	22419424	22423351	-	3927	415	ENSBTAG00000003579;	exon_3:22419992-22420178,exon_4:22419424-22419557,exon_2:22423255-22423351,;	D30_1,D30_2,D30_3,D250_2,D250_3	31,82,190,78,14	6,35,25,32,18	FBXW4
novel_circ_0007245	26	44298452	44307574	-	9122	9067	ENSBTAG00000012970;	intron_3:44298507-44307319,exon_3:44307319-44307574,;	D30_1,D30_2,D30_3,D250_2,D250_3	85,64,13,119,9	166,277,173,227,77	FAM53B
novel_circ_0007274	26	786533	800960	+	14427	14427	ENSBTAG00000011197;	exon_2:786533-786619,exon_3:793262-793359,intron_2:786619-793262,exon_4:800841-801014,intron_3:793359-800841,;	D30_3,D250_1,D250_2,D250_3	10,7,11,18	2,37,5,23	IPMK
novel_circ_0007275	26	786533	801014	+	14481	14481	ENSBTAG00000011197;	exon_4:800841-801014,exon_2:786533-786619,exon_3:793262-793359,intron_2:786619-793262,intron_3:793359-800841,;	D30_1,D30_2,D30_3,D250_1,D250_2,D250_3	439,95,126,79,144,123	65,13,22,155,9,84	IPMK
novel_circ_0007300	27	14894545	14913574	-	19029	17051	ENSBTAG00000010002;	intron_7:14905436-14913478,exon_4:14905336-14905436,exon_7:14894545-14894663,exon_6:14903134-14903181,exon_3:14913478-14913574,intron_4:14894663-14903134,exon_5:14903489-14903666,;	D30_1,D30_2,D30_3,D250_3	65,15,37,5	76,7,22,87	IRF2
novel_circ_0007361	27	34162163	34173963	+	11800	11800	ENSBTAG00000017455;	intron_2:34162261-34179731,;	D30_3,D250_1,D250_2,D250_3	13,190,34,4	26,0,0,23	ADAM9
novel_circ_0007395	27	42376481	42409059	-	32578	32578	ENSBTAG00000047930;	exon_4:42376481-42376629,intron_2:42376629-42408926,exon_3:42408926-42409059,;	D30_1,D30_2,D30_3,D250_1,D250_2,D250_3	474,92,307,503,89,343	101,21,96,29,54,67	UBE2E2
novel_circ_0007409	27	6219642	6220153	+	511	511	--	intergenic_region:6219643-6220153	D30_1,D30_2,D30_3	4,8,11	0,0,0	--
novel_circ_0007439	27	6219706	6220180	-	474	474	--	intergenic_region:6219707-6220180	D30_1,D30_2,D30_3,D250_2,D250_3	13,36,9,24,27	0,0,0,0,0	--
novel_circ_0007445	27	6219733	6220146	-	413	413	--	intergenic_region:6219734-6220146	D30_1,D30_2,D30_3,D250_1,D250_2	4,3,15,5,4	0,0,0,0,0	--
novel_circ_0007446	27	6219733	6220180	-	447	447	--	intergenic_region:6219734-6220180	D30_3,D250_1,D250_2,D250_3	4,4,7,6	0,0,0,0	--
novel_circ_0007452	27	6219775	6220280	-	505	505	--	intergenic_region:6219776-6220280	D30_1,D30_2,D30_3,D250_2	6,6,17,30	0,0,0,0	--
novel_circ_0007458	27	6219804	6219962	+	158	158	--	intergenic_region:6219805-6219962	D30_1,D30_2,D250_1,D250_2,D250_3	7,2,7,15,5	0,0,0,0,0	--
novel_circ_0007459	27	6219804	6219970	+	166	166	--	intergenic_region:6219805-6219970	D30_1,D30_2,D30_3,D250_1,D250_2,D250_3	29,49,33,7,72,22	0,0,0,0,0,0	--
novel_circ_0007463	27	6219804	6220153	+	349	349	--	intergenic_region:6219805-6220153	D30_1,D30_2,D30_3,D250_2	4,14,2,4	0,0,0,0	--
novel_circ_0007466	27	6219814	6219992	-	178	178	--	intergenic_region:6219815-6219992	D30_1,D30_2,D30_3,D250_2	2,4,2,44	0,0,0,0	--
novel_circ_0007469	27	6219814	6220156	-	342	342	--	intergenic_region:6219815-6220156	D30_1,D30_2,D30_3,D250_2,D250_3	9,15,19,5,2	0,0,0,0,0	--
novel_circ_0007470	27	6219814	6220180	-	366	366	--	intergenic_region:6219815-6220180	D30_1,D30_2,D30_3,D250_2,D250_3	12,17,12,32,8	0,0,0,0,0	--
novel_circ_0007482	27	6219828	6220180	-	352	352	--	intergenic_region:6219829-6220180	D30_1,D30_2,D30_3,D250_1,D250_2,D250_3	58,115,62,7,68,10	0,0,0,0,0,0	--
novel_circ_0007484	27	6219828	6221246	-	1418	1418	--	intergenic_region:6219829-6221246	D30_1,D30_2,D30_3	2,4,2	0,0,0	--
novel_circ_0007486	27	6219828	6221412	-	1584	1584	--	intergenic_region:6219829-6221412	D30_1,D30_2,D30_3,D250_1	4,10,3,2	0,0,0,0	--
novel_circ_0007487	27	6219831	6220058	+	227	227	--	intergenic_region:6219832-6220058	D30_1,D30_2,D30_3,D250_1,D250_2,D250_3	8,3,15,33,35,2	0,0,0,0,0,0	--
novel_circ_0007488	27	6219831	6220153	+	322	322	--	intergenic_region:6219832-6220153	D30_1,D30_2,D250_1,D250_2,D250_3	35,5,6,24,5	0,0,0,0,0	--
novel_circ_0007500	27	6219835	6220096	-	261	261	--	intergenic_region:6219836-6220096	D30_1,D30_2,D30_3,D250_1,D250_2,D250_3	98,56,51,37,53,27	0,0,0,0,0,0	--
novel_circ_0007504	27	6219835	6220180	-	345	345	--	intergenic_region:6219836-6220180	D30_1,D30_2,D30_3,D250_1,D250_2,D250_3	22,69,11,83,31,4	0,0,0,0,0,0	--
novel_circ_0007508	27	6219835	6221225	-	1390	1390	--	intergenic_region:6219836-6221225	D30_1,D30_2,D30_3,D250_1,D250_2,D250_3	14,33,29,15,23,21	0,0,0,0,0,0	--
novel_circ_0007511	27	6219846	6220180	-	334	334	--	intergenic_region:6219847-6220180	D30_1,D30_2,D30_3,D250_2	38,52,44,37	0,0,0,0	--
novel_circ_0007528	27	6219926	6220096	-	170	170	--	intergenic_region:6219927-6220096	D30_1,D30_2,D30_3,D250_1,D250_2,D250_3	11,68,57,2,63,30	0,0,0,0,0,0	--
novel_circ_0007529	27	6219926	6220111	-	185	185	--	intergenic_region:6219927-6220111	D30_1,D30_2,D30_3,D250_2,D250_3	20,285,217,209,98	0,0,0,0,0	--
novel_circ_0007531	27	6219926	6220180	-	254	254	--	intergenic_region:6219927-6220180	D30_1,D30_2,D30_3,D250_1,D250_2,D250_3	31,10,38,4,23,39	0,0,0,0,0,0	--
novel_circ_0007551	27	6219997	6220212	+	215	215	--	intergenic_region:6219998-6220212	D30_3,D250_1,D250_2,D250_3	2,15,6,2	0,0,0,0	--
novel_circ_0007564	27	6220025	6220209	+	184	184	--	intergenic_region:6220026-6220209	D30_1,D30_2,D30_3,D250_3	4,6,3,4	0,0,0,0	--
novel_circ_0007580	27	6220058	6221500	+	1442	1442	--	intergenic_region:6220059-6221500	D30_1,D30_2,D30_3,D250_2,D250_3	3,16,19,6,8	0,0,0,0,0	--
novel_circ_0007604	27	6220143	6220280	-	137	137	--	intergenic_region:6220144-6220280	D30_1,D30_2,D30_3,D250_1,D250_2,D250_3	39,139,146,132,247,23	0,0,0,0,0,0	--
novel_circ_0007663	27	6220658	6221508	+	850	850	--	intergenic_region:6220659-6221508	D30_1,D30_2,D30_3,D250_2	4,13,10,10	0,0,0,0	--
novel_circ_0007691	27	6222693	6222807	+	114	114	--	intergenic_region:6222694-6222807	D30_1,D30_2,D30_3,D250_3	19,4,5,2	0,0,0,0	--
novel_circ_0007699	27	6224684	6225572	-	888	888	--	intergenic_region:6224685-6225572	D30_1,D30_2,D30_3,D250_1,D250_2,D250_3	12,18,3,3,4,3	0,0,0,0,0,0	--
novel_circ_0007703	27	6224694	6224892	-	198	198	--	intergenic_region:6224695-6224892	D30_1,D30_2,D30_3,D250_2	6,22,23,25	0,0,0,0	--
novel_circ_0007723	27	6224694	6226064	-	1370	1370	--	intergenic_region:6224695-6226064	D30_1,D30_2,D30_3,D250_2,D250_3	9,18,5,11,5	0,0,0,0,0	--
novel_circ_0007746	27	6224847	6225407	+	560	560	--	intergenic_region:6224848-6225407	D30_1,D30_2,D30_3,D250_2	3,10,5,8	0,0,0,0	--
novel_circ_0007760	27	6224860	6225236	-	376	376	--	intergenic_region:6224861-6225236	D30_1,D30_2,D30_3,D250_1,D250_2	21,55,26,9,57	0,0,0,0,0	--
novel_circ_0007763	27	6224860	6226021	-	1161	1161	--	intergenic_region:6224861-6226021	D30_3,D250_1,D250_2,D250_3	7,3,10,4	0,0,0,0	--
novel_circ_0007768	27	6224873	6225621	-	748	748	--	intergenic_region:6224874-6225621	D30_1,D30_2,D30_3,D250_2,D250_3	6,10,5,19,2	0,0,0,0,0	--
novel_circ_0007769	27	6224873	6225699	-	826	826	--	intergenic_region:6224874-6225699	D30_1,D30_2,D30_3,D250_2	6,80,2,2	0,0,0,0	--
novel_circ_0007785	27	6224983	6226021	-	1038	1038	--	intergenic_region:6224984-6226021	D30_1,D30_2,D30_3,D250_2,D250_3	2,5,8,4,4	0,0,0,0,0	--
novel_circ_0007789	27	6224993	6225264	+	271	271	--	intergenic_region:6224994-6225264	D30_1,D30_2,D30_3,D250_1	4,21,7,9	0,0,0,0	--
novel_circ_0007806	27	6225040	6225245	-	205	205	--	intergenic_region:6225041-6225245	D30_1,D30_2,D30_3,D250_1,D250_2,D250_3	118,120,137,59,132,148	0,0,0,0,0,0	--
novel_circ_0007807	27	6225040	6225309	-	269	269	--	intergenic_region:6225041-6225309	D30_1,D30_2,D250_1,D250_2,D250_3	26,72,10,29,13	0,0,0,0,0	--
novel_circ_0007809	27	6225040	6225396	-	356	356	--	intergenic_region:6225041-6225396	D30_1,D30_2,D30_3,D250_3	9,19,20,8	0,0,0,0	--
novel_circ_0007811	27	6225040	6225621	-	581	581	--	intergenic_region:6225041-6225621	D30_1,D30_2,D30_3,D250_2	6,12,7,15	0,0,0,0	--
novel_circ_0007817	27	6225040	6225996	-	956	956	--	intergenic_region:6225041-6225996	D30_1,D30_2,D30_3,D250_2,D250_3	5,2,7,14,7	0,0,0,0,0	--
novel_circ_0007818	27	6225040	6226021	-	981	981	--	intergenic_region:6225041-6226021	D30_1,D30_2,D30_3,D250_1,D250_2,D250_3	3,4,2,2,5,5	0,0,0,0,0,0	--
novel_circ_0007819	27	6225040	6226053	-	1013	1013	--	intergenic_region:6225041-6226053	D30_1,D30_2,D250_1,D250_2,D250_3	16,6,6,9,14	0,0,0,0,0	--
novel_circ_0007820	27	6225040	6226060	-	1020	1020	--	intergenic_region:6225041-6226060	D30_1,D30_2,D30_3,D250_1,D250_2	8,21,3,3,6	0,0,0,0,0	--
novel_circ_0007821	27	6225040	6226111	-	1071	1071	--	intergenic_region:6225041-6226111	D30_1,D30_2,D30_3,D250_3	8,6,4,5	0,0,0,0	--
novel_circ_0007824	27	6225075	6225245	-	170	170	--	intergenic_region:6225076-6225245	D30_1,D30_2,D30_3,D250_1,D250_2,D250_3	86,68,54,21,88,122	0,0,0,0,0,0	--
novel_circ_0007842	27	6225165	6226111	-	946	946	--	intergenic_region:6225166-6226111	D30_1,D30_2,D30_3,D250_1,D250_2,D250_3	52,34,26,2,28,16	0,0,0,0,0,0	--
novel_circ_0007847	27	6225182	6225572	-	390	390	--	intergenic_region:6225183-6225572	D30_1,D30_2,D30_3,D250_1,D250_2,D250_3	13,99,21,35,24,38	0,0,0,0,0,0	--
novel_circ_0007850	27	6225182	6226021	-	839	839	--	intergenic_region:6225183-6226021	D30_1,D30_2,D30_3,D250_1,D250_2,D250_3	36,17,12,7,9,8	0,0,0,0,0,0	--
novel_circ_0007851	27	6225182	6226053	-	871	871	--	intergenic_region:6225183-6226053	D30_1,D30_2,D30_3	40,2,3	0,0,0	--
novel_circ_0007852	27	6225182	6226096	-	914	914	--	intergenic_region:6225183-6226096	D30_1,D30_2,D30_3,D250_1,D250_2,D250_3	141,124,105,34,98,112	0,0,0,0,0,0	--
novel_circ_0007855	27	6225186	6225924	-	738	738	--	intergenic_region:6225187-6225924	D30_1,D30_2,D30_3,D250_3	9,4,5,6	0,0,0,0	--
novel_circ_0007856	27	6225186	6226021	-	835	835	--	intergenic_region:6225187-6226021	D30_1,D30_3,D250_1,D250_2,D250_3	4,5,2,2,10	0,0,0,0,0	--
novel_circ_0007859	27	6225193	6226021	-	828	828	--	intergenic_region:6225194-6226021	D30_1,D30_2,D30_3	2,2,2	0,0,0	--
novel_circ_0007873	27	6225209	6226096	-	887	887	--	intergenic_region:6225210-6226096	D30_1,D30_2,D30_3,D250_1,D250_2,D250_3	167,123,124,44,106,94	0,0,0,0,0,0	--
novel_circ_0007876	27	6225213	6226183	-	970	970	--	intergenic_region:6225214-6226183	D30_1,D30_2,D30_3,D250_1,D250_2	11,3,4,7,3	0,0,0,0,0	--
novel_circ_0007877	27	6225222	6226074	+	852	852	--	intergenic_region:6225223-6226074	D30_1,D30_2,D30_3,D250_1,D250_2,D250_3	6,14,5,9,7,11	0,0,0,0,0,0	--
novel_circ_0007884	27	6225228	6226074	+	846	846	--	intergenic_region:6225229-6226074	D30_1,D30_2,D30_3,D250_2	8,3,4,10	0,0,0,0	--
novel_circ_0007885	27	6225228	6226080	+	852	852	--	intergenic_region:6225229-6226080	D30_1,D30_2,D30_3,D250_1,D250_2,D250_3	25,40,26,33,23,49	0,0,0,0,0,0	--
novel_circ_0007889	27	6225307	6226096	-	789	789	--	intergenic_region:6225308-6226096	D30_1,D30_2,D30_3,D250_1,D250_2,D250_3	33,26,25,5,14,16	0,0,0,0,0,0	--
novel_circ_0007900	27	6225463	6226021	-	558	558	--	intergenic_region:6225464-6226021	D30_1,D30_2,D30_3,D250_2,D250_3	5,27,9,9,3	0,0,0,0,0	--
novel_circ_0007908	27	6225487	6226021	-	534	534	--	intergenic_region:6225488-6226021	D30_1,D30_2,D30_3,D250_1,D250_2	21,16,25,2,8	0,0,0,0,0	--
novel_circ_0007972	28	25187482	25188487	+	1005	450	ENSBTAG00000033413;	exon_7:25188341-25188487,exon_5:25187482-25187600,exon_6:25187720-25187906,;	D30_1,D30_2,D30_3,D250_2,D250_3	55,2,3,75,6	82,0,3,15,17	DDX50
novel_circ_0008017	28	31810024	31819893	+	9869	9869	ENSBTAG00000052007;	exon_3:31819753-31819893,intron_1:31810151-31819753,exon_1:31809747-31810151,;	D30_1,D30_2,D30_3,D250_2,D250_3	125,54,138,12,20	4,0,35,8,20	LRMDA
novel_circ_0008021	28	33693242	33701712	-	8470	5218	ENSBTAG00000013259;	intron_15:33696467-33698399,intron_16:33698572-33701547,exon_16:33698399-33698572,exon_19:33693242-33693380,;	D250_1,D250_2,D250_3	6,35,6	10,0,16	POLR3A
novel_circ_0008035	28	39346469	39359170	+	12701	12701	ENSBTAG00000017611;	exon_5:39346469-39346632,intron_5:39346632-39358974,exon_6:39358974-39359170,;	D30_1,D30_2,D30_3,D250_1,D250_2,D250_3	108,21,66,7,15,64	12,153,33,10,7,50	CCSER2
novel_circ_0008048	28	42776012	42787997	+	11985	11985	ENSBTAG00000007876;	intron_1:42712951-42778074,exon_5:42787858-42787997,intron_2:42784729-42787858,exon_2:42784525-42784729,exon_1:42778061-42778245,intron_1:42778245-42784525,;	D30_1,D30_2,D30_3,D250_3	56,47,150,14	60,9,91,85	MAPK8
novel_circ_0008049	28	42778074	42787997	+	9923	9923	ENSBTAG00000007876;	exon_5:42787858-42787997,intron_2:42784729-42787858,exon_2:42784525-42784729,intron_1:42778245-42784525,exon_1:42778061-42778245,;	D30_1,D30_2,D30_3,D250_1,D250_2,D250_3	34,56,62,173,89,60	60,9,80,176,12,81	MAPK8
novel_circ_0008050	28	42784525	42787997	+	3472	3472	ENSBTAG00000007876;	exon_2:42784525-42784729,intron_2:42784729-42787858,exon_5:42787858-42787997,;	D30_1,D30_3,D250_1,D250_2,D250_3	75,156,94,91,61	35,13,42,6,24	MAPK8
novel_circ_0008108	28	8522922	8526060	-	3138	192	ENSBTAG00000016804;	exon_1:8522922-8523114,;	D250_1,D250_2,D250_3	29,22,58	15,3,28	LYST
novel_circ_0008129	29	1033656	1039763	-	6107	3822	ENSBTAG00000003552;	exon_5:1036135-1036220,exon_2:1039596-1039763,exon_3:1038664-1038884,intron_10:1038884-1039596,intron_9:1036447-1038664,exon_6:1035350-1035503,exon_7:1033656-1033787,exon_4:1036310-1036447,;	D30_1,D30_2,D30_3,D250_2,D250_3	77,89,52,93,71	83,139,186,31,174	MED17
novel_circ_0008295	29	42031242	42031740	-	498	359	ENSBTAG00000003330;	exon_2:42031525-42031740,exon_3:42031242-42031386,;	D250_1,D250_2,D250_3	372,2,18	8,30,75	ATL3
novel_circ_0008408	29	50934627	51004127	-	69500	6455	ENSBTAG00000049371;ENSBTAG00000019017;ENSBTAG00000048470;	intron_3:50938733-50943165,exon_3:50937946-50938097,intron_2:50938097-50938562,;exon_2:51003791-51004127,;exon_1:50934627-50935698,;	D30_1,D30_2,D30_3,D250_1,D250_2,D250_3	385,201,152,187,150,75	3.07019e+22	-;-;IFITM1
novel_circ_0008410	29	50934627	51008185	-	73558	6818	ENSBTAG00000048470;ENSBTAG00000049371;ENSBTAG00000019017;	exon_1:50934627-50935698,;intron_3:50938733-50943165,;intron_1:51004127-51004708,exon_1:51004708-51005106,exon_2:51003791-51004127,;	D30_1,D30_2,D30_3	12,8,16	460520452335	IFITM1;-;-
novel_circ_0008427	29	9552574	9575564	+	22990	18676	ENSBTAG00000001657;	intron_2:9555887-9559685,exon_6:9574125-9574237,exon_2:9552574-9552717,exon_7:9575457-9575564,exon_3:9555811-9555887,intron_3:9559788-9567154,intron_4:9567248-9574125,exon_4:9559685-9559788,exon_5:9567154-9567248,;	D30_1,D30_2,D30_3,D250_1,D250_2,D250_3	26,4,70,170,82,50	41,54,150,92,58,109	PICALM
novel_circ_0008437	29	9596586	9605079	+	8493	8493	ENSBTAG00000001657;	intron_15:9598581-9598760,exon_14:9596586-9596694,intron_19:9603466-9619231,exon_17:9598760-9598860,intron_17:9598860-9604974,exon_15:9598323-9598455,intron_13:9596694-9598323,;	D30_2,D250_1,D250_2,D250_3	18,33,41,19	37,141,37,52	PICALM
novel_circ_0008452	2	105986193	105987537	-	1344	183	ENSBTAG00000002485;	exon_15:105987471-105987537,exon_16:105986193-105986310,;	D30_1,D30_2,D30_3,D250_2,D250_3	25,87,129,4,38	4,11,11,1,5	TNS1
novel_circ_0008462	2	106472935	106479778	-	6843	1999	ENSBTAG00000016572;	exon_17:106472935-106473191,intron_5:106478177-106479613,exon_14:106479613-106479778,exon_16:106475216-106475358,;	D30_1,D30_2,D30_3,D250_1,D250_3	53,33,10,242,40	17,41,132,47,75	USP37
novel_circ_0008474	2	111090893	111092340	+	1447	288	ENSBTAG00000017258;	exon_4:111092230-111092340,exon_3:111090893-111091071,;	D30_1,D30_2,D30_3,D250_1,D250_2,D250_3	26,61,110,8,17,23	77,30,31,87,20,39	ACSL3
novel_circ_0008483	2	112639365	112661310	-	21945	21945	ENSBTAG00000021769;	intron_13:112621155-112661112,exon_2:112661112-112661310,;	D30_1,D30_2,D30_3	3,44,9	4,70,120	CUL3
novel_circ_0008488	2	112906293	112908785	-	2492	1251	ENSBTAG00000000581;	exon_30:112908688-112908785,intron_26:112907827-112908688,exon_33:112906293-112906410,exon_32:112906536-112906712,;	D30_1,D30_2,D30_3,D250_3	9,27,58,9	14,83,53,57	DOCK10
novel_circ_0008489	2	112918758	112932851	-	14093	7174	ENSBTAG00000000581;	exon_28:112918758-112918905,intron_29:112918905-112925746,exon_27:112925746-112925818,exon_26:112929324-112929438,;	D250_1,D250_2,D250_3	4,68,3	146,1,18	DOCK10
novel_circ_0008492	2	115052541	115055099	+	2558	631	ENSBTAG00000023963;	exon_2:115052541-115053039,exon_3:115054966-115055099,;	D250_1,D250_2,D250_3	90,12,4	0,22,15	RHBDD1
novel_circ_0008504	2	117901791	117918496	-	16705	16656	ENSBTAG00000021653;	intron_39:117902594-117918349,exon_2:117901791-117902594,exon_1:117918349-117918447,;	D30_1,D30_2,D30_3,D250_1,D250_2,D250_3	107,159,97,55,38,56	1.7651e+21	TRIP12
novel_circ_0008511	2	118249770	118252277	+	2507	2507	ENSBTAG00000009664;	intron_3:118249939-118252193,exon_3:118249770-118249939,exon_4:118252193-118252277,;	D250_1,D250_2,D250_3	13,43,2	18,4,38	SP140L
novel_circ_0008542	2	121265698	121266234	-	536	286	ENSBTAG00000012695;	exon_11:121265912-121266066,exon_12:121265698-121265830,;	D30_1,D30_3,D250_1,D250_2,D250_3	109,72,168,96,34	4,0,194,73,28	LCK
novel_circ_0008576	2	124508202	124527323	-	19121	14660	ENSBTAG00000006667;	exon_1:124527110-124527323,intron_14:124510260-124521387,exon_4:124510184-124510260,intron_15:124521430-124524350,exon_5:124508202-124508421,exon_2:124524350-124524455,;	D30_1,D30_2,D30_3,D250_3	59,41,52,30	378426186302	EPB41
novel_circ_0008602	2	126448966	126452456	-	3490	3490	ENSBTAG00000001024;	intron_18:126450726-126452243,exon_4:126448966-126449083,intron_17:126449083-126450273,exon_2:126452243-126452456,exon_3:126450273-126450726,;	D30_1,D30_2,D30_3,D250_1,D250_2,D250_3	7.96115e+19	1.35612e+22	ARID1A
novel_circ_0008633	2	129504996	129507559	+	2563	400	ENSBTAG00000016578;	exon_4:129507445-129507618,exon_4:129505660-129505768,exon_3:129504996-129505115,;	D30_1,D250_1,D250_2,D250_3	81,4,3,20	0,2,2,6	HNRNPR
novel_circ_0008655	2	130735074	130754601	-	19527	19527	ENSBTAG00000001700;	intron_3:130740242-130751901,exon_3:130740132-130740242,intron_4:130751974-130754446,exon_1:130754446-130754601,exon_2:130751901-130751974,exon_5:130732619-130735148,intron_1:130735148-130739802,exon_4:130739802-130740000,;	D30_1,D30_3,D250_1,D250_2,D250_3	67,8,84,53,16	468450540332670	CDC42
novel_circ_0008710	2	15130094	15140183	-	10089	8032	ENSBTAG00000009256;	exon_14:15130094-15130249,intron_15:15130249-15130627,intron_18:15132663-15140071,exon_12:15131288-15131379,;	D30_1,D30_2,D30_3,D250_1,D250_2,D250_3	135,11,152,14,41,12	40,14,158,38,16,45	ITGA4
novel_circ_0008719	2	18399779	18409476	-	9697	5875	ENSBTAG00000001098;	exon_2:18409359-18409476,exon_4:18401446-18401583,exon_3:18403903-18404059,exon_5:18399779-18399944,intron_6:18404059-18409359,;	D30_1,D30_2,D30_3,D250_1,D250_2,D250_3	52,5,86,99,28,45	64,12,33,67,37,60	PLEKHA3
novel_circ_0008740	2	24115564	24116042	-	478	305	ENSBTAG00000017266;	exon_12:24115881-24116042,exon_13:24115564-24115708,;	D30_1,D30_2,D30_3,D250_1,D250_2	90,3,324,20,88	8,38,55,18,67	ITGA6
novel_circ_0008746	2	25012665	25020328	-	7663	5639	ENSBTAG00000007683;	intron_7:25012808-25018304,exon_9:25012665-25012808,;	D30_1,D30_2,D30_3,D250_3	20,35,14,3	0,0,2,4	DCAF17
novel_circ_0008774	2	35172957	35196317	-	23360	22262	ENSBTAG00000006654;	exon_2:35196169-35196317,exon_4:35172957-35173076,intron_6:35174283-35196169,exon_3:35174174-35174283,;	D30_1,D30_2,D30_3,D250_1,D250_2,D250_3	62,6,65,40,121,94	65,19,119,7,15,68	TANK
novel_circ_0008794	2	37210318	37227677	-	17359	17359	ENSBTAG00000004177;	intron_20:37196380-37227572,;	D30_1,D30_2,D30_3,D250_3	32,33,20,2	3,51,57,18	TANC1
novel_circ_0008812	2	4340089	4343793	-	3704	3704	ENSBTAG00000005444;	intron_20:4338349-4343668,exon_16:4343668-4343771,;	D30_1,D30_2,D30_3,D250_1,D250_2,D250_3	24,143,31,75,95,51	0,0,77,22,0,8	UGGT1
novel_circ_0008824	2	44048466	44051478	+	3012	3012	ENSBTAG00000001887;	intron_12:44048620-44051308,exon_12:44048466-44048620,exon_13:44051308-44051478,;	D30_1,D30_2,D30_3,D250_2,D250_3	72,40,186,39,93	71,8,35,3,28	STAM2
novel_circ_0008857	2	51704959	51748921	-	43962	43962	--	intergenic_region:51704960-51748921	D30_1,D30_2,D30_3	6,55,14	0,0,0	--
novel_circ_0008976	2	85961544	85962130	-	586	335	ENSBTAG00000008915;	exon_8:85961917-85962130,exon_9:85961544-85961666,;	D30_1,D30_2,D30_3,D250_3	27,14,15,2	14,8,90,92	SF3B1
novel_circ_0009006	2	90956794	90958624	+	1830	1830	ENSBTAG00000006420;	exon_2:90956794-90956965,intron_2:90956965-90958453,exon_3:90958453-90958624,;	D30_1,D30_2,D250_1,D250_2,D250_3	39,158,73,41,15	3,2,0,0,11	BMPR2
novel_circ_0009085	3	105148217	105152405	+	4188	4188	ENSBTAG00000001629;	intron_6:105148450-105152278,exon_9:105148217-105148450,exon_10:105152278-105152405,;	D30_1,D30_2,D30_3,D250_1,D250_2,D250_3	131,113,47,38,86,43	70,45,93,127,26,38	SCMH1
novel_circ_0009140	3	112553315	112557663	+	4348	2262	ENSBTAG00000014079;	exon_21:112556020-112556182,exon_19:112553315-112553416,exon_22:112557504-112557663,intron_20:112554180-112556020,;	D30_1,D30_3,D250_1,D250_2,D250_3	27,18,84,34,4	0,13,33,139,68	GIGYF2
novel_circ_0009168	3	118281502	118285327	-	3825	3413	ENSBTAG00000017764;	intron_18:118281914-118285214,exon_8:118285214-118285327,;	D30_1,D30_2,D30_3,D250_1,D250_2,D250_3	172,224,93,34,34,3	1,47,9,1,8,4	HDAC4
novel_circ_0009188	3	12522740	12543782	+	21042	9334	ENSBTAG00000022514;ENSBTAG00000053777;	exon_7:12525884-12526879,exon_6:12524183-12524504,exon_5:12522740-12523052,;exon_3:12543458-12543782,exon_1:12531187-12531501,intron_1:12531501-12538569,;	D30_1,D30_2,D30_3,D250_1,D250_2,D250_3	43,29,19,8,53,9	1.01986e+18	CD5L;-
novel_circ_0009211	3	15121688	15122209	+	521	420	ENSBTAG00000003954;	exon_1:15121789-15122209,;	D30_1,D30_2,D30_3,D250_2,D250_3	55,72,56,26,65	105,107,320,74,330	ASH1L
novel_circ_0009237	3	16148476	16149097	-	621	167	ENSBTAG00000018474;	exon_5:16148476-16148643,;	D30_1,D30_2,D30_3,D250_2,D250_3	203,158,189,20,4	74,99,3,83,7	IL6R
novel_circ_0009308	3	21696991	21709708	-	12717	12717	ENSBTAG00000005809;	intron_2:21697320-21699751,exon_10:21709615-21709708,exon_12:21699751-21699841,intron_3:21699841-21709615,exon_13:21697254-21697320,exon_13:21696472-21697123,;	D30_1,D30_2,D30_3,D250_2,D250_3	67,10,12,32,37	5,2,6,0,14	GPR89A
novel_circ_0009403	3	34578050	34581077	-	3027	1632	ENSBTAG00000007330;	exon_17:34578050-34578136,intron_4:34580396-34581942,;	D30_3,D250_1,D250_2,D250_3	15,113,3,65	4,0,0,8	STXBP3
novel_circ_0009422	3	42373202	42381939	-	8737	4954	ENSBTAG00000019027;	exon_8:42373202-42373338,exon_6:42381795-42381939,intron_5:42377121-42381795,;	D30_1,D30_2,D30_3,D250_1,D250_2,D250_3	6.42268e+17	58,59,51,268,29,42	SLC30A7
novel_circ_0009432	3	43020533	43022119	-	1586	267	ENSBTAG00000006321;	exon_6:43021977-43022119,exon_7:43021500-43021625,;	D30_1,D250_1,D250_2,D250_3	68,159,4,14	10,0,1,14	RTCA
novel_circ_0009448	3	49256641	49256878	+	237	237	ENSBTAG00000004190;	exon_1:49256248-49256878,;	D30_1,D30_2,D30_3,D250_1,D250_2,D250_3	114,99,146,71,83,128	139,34,84,4,40,101	ARHGAP29
novel_circ_0009483	3	53423298	53424052	-	754	754	ENSBTAG00000020958;	intron_1:53316135-53443847,;	D30_1,D250_1,D250_2,D250_3	106,279,43,27	67,3,4,38	LRRC8D
novel_circ_0009501	3	55121175	55122079	-	904	478	ENSBTAG00000021900;	exon_5:55121474-55121620,exon_4:55121961-55122079,exon_6:55121175-55121389,;	D30_1,D30_2,D30_3,D250_3	145,12,19,7	59,18,89,25	PKN2
novel_circ_0009507	3	57295001	57302650	-	7649	498	ENSBTAG00000031171;	exon_5:57295001-57295094,exon_2:57302508-57302650,exon_4:57296572-57296706,exon_3:57299343-57299472,;	D30_1,D30_2,D30_3,D250_2,D250_3	59,8,11,51,20	40,2,36,41,117	SH3GLB1
novel_circ_0009508	3	57299343	57302650	-	3307	271	ENSBTAG00000031171;	exon_3:57299343-57299472,exon_2:57302508-57302650,;	D30_1,D30_2,D30_3,D250_2,D250_3	109,25,51,7,4	12,1,5,20,51	SH3GLB1
novel_circ_0009519	3	617038	624133	-	7095	322	ENSBTAG00000020969;	exon_15:617038-617360,;	D30_1,D30_2,D30_3	16,2,4	21,102,10	DCAF6
novel_circ_0009539	3	69061960	69062324	-	364	364	--	intergenic_region:69061961-69062324	D30_1,D30_2,D30_3,D250_1,D250_2	197,5,133,360,17	0,0,0,1,0	--
novel_circ_0009588	3	82964292	82965133	+	841	429	ENSBTAG00000019877;	exon_7:82965047-82965133,exon_6:82964516-82964729,exon_5:82964292-82964422,;	D30_1,D30_2,D30_3,D250_3	30,7,107,14	27,1,49,51	DOCK7
novel_circ_0009591	3	83066541	83074928	+	8387	346	ENSBTAG00000019877;	exon_32:83066828-83066991,exon_31:83066541-83066724,;	D30_1,D30_2,D30_3,D250_3	56,24,40,2	0,0,0,3	DOCK7
novel_circ_0009623	3	8763852	8764578	-	726	654	ENSBTAG00000002947;	intron_2:8763924-8764297,exon_7:8764297-8764578,;	D30_3,D250_1,D250_2,D250_3	68,407,52,15	199,80,113,59	LY9
novel_circ_0009711	4	103403201	103412604	+	9403	7797	ENSBTAG00000020225;	exon_8:103405274-103405423,intron_8:103407160-103412289,exon_9:103407029-103407160,exon_10:103412289-103412604,exon_6:103403201-103403290,intron_6:103403290-103405274,;	D30_1,D30_2,D30_3,D250_1,D250_2,D250_3	16,5,98,12,42,11	69,138,109,254,101,49	TBXAS1
novel_circ_0009741	4	112039052	112057422	-	18370	13617	ENSBTAG00000009426;	exon_2:112057298-112057422,intron_14:112039862-112040811,exon_6:112039759-112039862,exon_7:112039037-112039216,intron_17:112045370-112056611,exon_5:112040811-112040952,exon_4:112045162-112045370,exon_2:112056611-112056740,intron_13:112039216-112039759,;	D30_1,D30_3,D250_1,D250_2,D250_3	5,52,66,10,32	49,62,178,41,33	EZH2
novel_circ_0009770	4	114319390	114326394	-	7004	6652	ENSBTAG00000002917;	intron_14:114319670-114326322,;	D30_1,D30_2,D30_3	15,16,40	57,1,6	PRKAG2
novel_circ_0009797	4	117369939	117382269	+	12330	310	ENSBTAG00000010243;	exon_5:117381959-117382269,;	D30_1,D30_2,D30_3	70,44,10	127,153,76	RBM33
novel_circ_0009874	4	33273685	33288333	-	14648	11254	ENSBTAG00000020878;	exon_5:33273685-33273762,intron_13:33275514-33279827,intron_14:33279922-33285034,intron_12:33273762-33275399,exon_4:33275399-33275514,;	D30_1,D30_2,D30_3,D250_1,D250_3	8,10,11,13,24	4,27,1,12,8	DMTF1
novel_circ_0009887	4	43476700	43480930	-	4230	4230	ENSBTAG00000015753;	exon_4:43480792-43480930,exon_5:43476700-43476843,intron_4:43476843-43480792,;	D30_1,D30_2,D250_1,D250_2,D250_3	25,11,25,8,32	0,0,15,0,4	RSBN1L
novel_circ_0009947	4	52434762	52435014	+	252	252	ENSBTAG00000014228;	exon_3:52434762-52435014,;	D30_1,D30_2,D250_1,D250_2,D250_3	84,11,40,35,82	189,104,1,78,57	TFEC
novel_circ_0009995	4	61422848	61433240	+	10392	10392	ENSBTAG00000015105;	intron_5:61425610-61433117,exon_5:61425455-61425610,exon_6:61433117-61433240,intron_4:61422962-61425455,exon_4:61422848-61422962,;	D30_1,D30_2,D30_3,D250_2,D250_3	8,51,10,24,30	80,9,93,14,53	HERPUD2
novel_circ_0010033	4	74948083	74949436	+	1353	1182	ENSBTAG00000009655;	exon_19:74949138-74949265,exon_18:74948083-74948247,intron_13:74948247-74949138,;	D30_1,D30_2,D30_3,D250_3	59,20,8,24	64,94,111,87	TNS3
novel_circ_0010050	4	77492912	77504297	-	11385	11240	ENSBTAG00000008143;	intron_5:77493057-77504084,exon_2:77504084-77504297,;	D30_1,D30_2,D30_3,D250_1	29,43,11,6	9,113,5,51	STK17A
novel_circ_0010119	4	95206405	95209616	+	3211	403	ENSBTAG00000010437;	exon_15:95209476-95209616,exon_13:95206405-95206553,exon_14:95207521-95207636,;	D30_1,D30_2,D30_3,D250_1,D250_3	91,95,34,169,19	0,13,39,0,13	MKLN1
novel_circ_0010162	5	100457137	100457899	-	762	762	--	intergenic_region:100457138-100457899	D30_1,D250_1,D250_2,D250_3	8,129,13,3	0,0,0,0	--
novel_circ_0010195	5	103864337	103864716	+	379	276	ENSBTAG00000030369;	exon_6:103864337-103864492,exon_7:103864595-103864716,;	D30_1,D30_2,D30_3,D250_1,D250_2,D250_3	61,328,8,33,118,32	10,44,138,11,13,22	IFFO1
novel_circ_0010220	5	107846803	107847220	+	417	417	ENSBTAG00000013658;	exon_3:107846803-107847220,;	D30_1,D30_2,D30_3,D250_2,D250_3	32,93,179,9,5	84,153,95,161,33	ERC1
novel_circ_0010226	5	10800895	10820190	+	19295	16561	ENSBTAG00000018694;	exon_13:10820067-10820190,exon_10:10800895-10800991,exon_12:10817535-10817617,intron_11:10803725-10817535,intron_12:10817617-10820067,;	D30_1,D30_2,D30_3,D250_2,D250_3	5,69,87,46,81	1,0,1,1,23	ACSS3
novel_circ_0010303	5	116868517	116871682	+	3165	332	ENSBTAG00000021803;	exon_2:116868517-116868728,exon_3:116871561-116871682,;	D30_1,D30_2,D30_3,D250_2,D250_3	10,32,81,40,26	51,88,91,2,20	GRAMD4
novel_circ_0010328	5	12389314	12389885	+	571	571	ENSBTAG00000002888;	exon_3:12389314-12389885,;	D250_1,D250_2,D250_3	23,9,8	27,85,32	TMTC2
novel_circ_0010412	5	28506549	28510857	+	4308	4308	ENSBTAG00000008897;	exon_10:28510163-28510857,intron_8:28505582-28510163,;	D30_1,D30_2,D30_3,D250_2,D250_3	12,4,52,107,4	2.54015e+18	BIN2
novel_circ_0010467	5	34327054	34354885	-	27831	27651	ENSBTAG00000011087;	intron_5:34330918-34354736,exon_17:34330779-34330918,exon_20:34327054-34327146,exon_19:34327234-34327358,exon_16:34354736-34354885,exon_18:34330601-34330687,intron_3:34327358-34330601,;	D30_1,D30_2,D30_3,D250_3	62,4,65,12	21,43,44,28	ARID2
novel_circ_0010486	5	38239632	38271327	-	31695	29082	ENSBTAG00000008595;	intron_2:38239773-38253640,intron_3:38253760-38268714,exon_9:38239632-38239773,exon_8:38253640-38253760,;	D30_1,D30_2,D30_3,D250_1,D250_2,D250_3	6,31,76,10,19,4	3,9,57,62,13,27	PPHLN1
novel_circ_0010490	5	38481621	38481947	+	326	326	ENSBTAG00000015025;	intron_2:38456769-38533593,;	D30_1,D30_2,D30_3,D250_1,D250_2,D250_3	657,51,715,852,212,191	42,1,12,24,10,30	YAF2
novel_circ_0010491	5	38481682	38481947	+	265	265	ENSBTAG00000015025;	intron_2:38456769-38533593,;	D30_1,D30_2,D30_3,D250_1,D250_2,D250_3	110,31,95,163,17,104	5,1,8,3,10,20	YAF2
novel_circ_0010524	5	44567381	44580289	-	12908	7648	ENSBTAG00000007323;	exon_7:44572761-44573266,exon_5:44573959-44574133,exon_10:44567381-44567571,exon_4:44575046-44575192,intron_7:44574133-44575046,exon_9:44569417-44569571,intron_8:44575192-44578586,intron_2:44567571-44569417,exon_2:44580079-44580289,exon_8:44570366-44570482,;	D30_1,D30_2,D30_3,D250_1,D250_2,D250_3	45,2,138,182,90,155	4.75425e+17	CPSF6
novel_circ_0010553	5	49117266	49124222	-	6956	5004	ENSBTAG00000051013;	exon_5:49114393-49117412,intron_2:49120295-49121833,exon_2:49124114-49124222,exon_4:49120185-49120295,exon_3:49121833-49122062,;	D30_1,D250_1,D250_2,D250_3	25,42,27,6	264357103246	RASSF3
novel_circ_0010565	5	51074612	51079230	-	4618	1890	ENSBTAG00000011068;	exon_6:51076142-51076240,intron_29:51074738-51076142,exon_4:51079098-51079230,exon_7:51074612-51074738,exon_5:51078089-51078219,;	D30_1,D30_2,D30_3,D250_1,D250_2,D250_3	83,120,497,57,42,117	23,4,30,20,5,26	MON2
novel_circ_0010616	5	6255558	6262293	+	6735	1693	ENSBTAG00000021756;	intron_9:6255701-6257293,exon_10:6257293-6257394,;	D30_1,D30_3,D250_1,D250_2,D250_3	17,98,34,2,8	0,1,0,14,4	ZDHHC17
novel_circ_0010619	5	62694548	62702306	+	7758	6939	ENSBTAG00000004240;	exon_6:62696790-62696953,exon_4:62702208-62702306,intron_3:62696953-62702208,exon_2:62694548-62694675,intron_2:62694599-62695895,;	D30_1,D30_2,D30_3,D250_3	73,11,57,44	367173560318	TMPO
novel_circ_0010631	5	65596197	65612015	-	15818	15485	ENSBTAG00000019409;	intron_16:65603899-65611809,intron_14:65596359-65603431,exon_5:65611809-65612015,exon_7:65603431-65603566,exon_8:65596197-65596359,;	D30_1,D30_3,D250_1,D250_2,D250_3	369,6,32,14,136	12,151,80,76,101	GNPTAB
novel_circ_0010632	5	65603431	65612015	-	8584	8251	ENSBTAG00000019409;	exon_7:65603431-65603566,exon_5:65611809-65612015,intron_16:65603899-65611809,;	D30_1,D30_2,D30_3,D250_1,D250_2,D250_3	71,41,15,59,35,12	12,130,71,70,69,68	GNPTAB
novel_circ_0010668	5	74283332	74341368	+	58036	15852	ENSBTAG00000049297;ENSBTAG00000037799;	exon_4:74284693-74284805,exon_5:74287073-74288145,exon_3:74283332-74283441,intron_3:74283441-74284693,;intron_1:74303569-74310815,exon_5:74316018-74319127,intron_4:74313066-74316018,;	D30_1,D250_1,D250_2,D250_3	21,19,8,10	8091064660779	-;-
novel_circ_0010768	5	83222275	83222441	+	166	166	ENSBTAG00000002313;	exon_25:83222275-83222441,;	D250_1,D250_2,D250_3	127,6,12	8,0,3	ITPR2
novel_circ_0010865	6	101948684	101950121	+	1437	1042	ENSBTAG00000018488;	exon_4:101949200-101950121,exon_3:101948684-101948805,;	D30_1,D30_2,D30_3,D250_1,D250_2,D250_3	42,14,39,9,19,20	5.12558e+17	AFF1
novel_circ_0010879	6	108673878	108692821	-	18943	18943	ENSBTAG00000003218;	exon_2:108692724-108692821,exon_4:108673878-108674008,exon_3:108687545-108687634,intron_5:108687634-108692724,intron_4:108674008-108687545,;	D30_1,D30_2,D250_1,D250_2,D250_3	124,2,74,27,146	66,0,3,12,38	RAB28
novel_circ_0010999	6	3434253	3439970	-	5717	3981	ENSBTAG00000004942;	exon_7:3436910-3437043,exon_8:3435828-3435917,exon_9:3435021-3435168,intron_3:3434438-3435021,exon_10:3434253-3434438,intron_6:3437043-3439887,;	D30_1,D30_2,D250_1,D250_2,D250_3	71,67,128,4,8	4,0,62,8,57	EXOSC9
novel_circ_0011024	6	44880549	44881331	+	782	782	ENSBTAG00000007240;	intron_4:44880825-44890590,exon_4:44880549-44880825,;	D30_1,D30_3,D250_1,D250_2,D250_3	7,21,72,28,39	319,67,80,21,74	ZCCHC4
novel_circ_0011025	6	44896225	44898037	+	1812	1812	--	intergenic_region:44896226-44898037	D30_3,D250_1,D250_2,D250_3	18,7,2,4	0,0,0,0	--
novel_circ_0011054	6	58464311	58465530	-	1219	353	ENSBTAG00000014515;	exon_5:58464311-58464427,exon_4:58465293-58465530,;	D30_1,D30_2,D30_3,D250_2,D250_3	18,86,17,14,45	58,34,15,28,89	RFC1
novel_circ_0011068	6	59825536	59835602	-	10066	9828	ENSBTAG00000027569;	exon_5:59835396-59835605,intron_10:59825777-59835396,;	D30_1,D30_2,D30_3,D250_1,D250_2,D250_3	71,22,99,12,28,13	0,0,50,0,8,30	APBB2
novel_circ_0011103	6	67074988	67088238	+	13250	8277	ENSBTAG00000021963;	exon_3:67079742-67079907,exon_6:67088100-67088238,exon_2:67074988-67075137,intron_3:67079907-67083200,exon_4:67083200-67083362,exon_5:67087372-67087732,intron_4:67083362-67087372,;	D30_1,D250_1,D250_2,D250_3	22,109,38,23	376265291379	SLAIN2
novel_circ_0011134	6	69563476	69563824	-	348	156	ENSBTAG00000032660;	exon_3:69563476-69563632,;	D30_1,D30_2,D30_3,D250_1,D250_2,D250_3	118,3,24,62,10,78	86,0,5,0,7,18	CHIC2
novel_circ_0011176	6	88253304	88255623	-	2319	753	ENSBTAG00000004912;	exon_15:88253304-88254057,;	D30_1,D30_2,D30_3,D250_2,D250_3	105,26,240,58,26	217,176,82,71,123	ANKRD17
novel_circ_0011208	6	92601186	92605739	+	4553	343	ENSBTAG00000018360;	exon_3:92601186-92601445,exon_4:92603856-92603940,;	D30_1,D30_2,D30_3,D250_3	11,57,60,12	8,0,70,44	MRPL1
novel_circ_0011233	6	97787084	97800078	-	12994	12994	ENSBTAG00000010546;	exon_3:97799365-97800078,intron_9:97795526-97799365,intron_8:97761887-97795402,exon_4:97795402-97795526,;	D30_1,D30_3,D250_1,D250_2,D250_3	66,8,125,7,15	156,20,0,43,128	LIN54
novel_circ_0011348	7	16180446	16180998	-	552	552	ENSBTAG00000012687;	exon_2:16180446-16181095,;	D30_1,D30_2,D30_3,D250_1,D250_2,D250_3	194,224,165,97,26,54	5.32505e+17	INSR
novel_circ_0011354	7	16281613	16281998	+	385	245	ENSBTAG00000040507;	exon_11:16281856-16281998,exon_10:16281613-16281716,;	D30_1,D30_2,D30_3,D250_1,D250_2,D250_3	114,13,235,141,47,11	0,10,4,18,19,11	-
novel_circ_0011376	7	17562399	17562788	-	389	274	ENSBTAG00000007901;	exon_28:17562399-17562504,exon_27:17562619-17562788,;	D30_1,D30_2,D30_3,D250_3	58,106,18,51	13,0,4,14	ADGRE1
novel_circ_0011384	7	17673403	17676026	-	2623	88	ENSBTAG00000039160;	exon_24:17673403-17673491,;	D30_1,D250_1,D250_2,D250_3	87,339,9,47	5,0,19,1	VAV1
novel_circ_0011394	7	18629491	18658362	-	28871	10229	ENSBTAG00000007875;	exon_9:18631449-18631544,exon_10:18629653-18629803,exon_7:18632796-18633307,intron_20:18647755-18651052,intron_15:18633307-18634257,intron_16:18634285-18636728,exon_1:18651052-18651390,intron_12:18629803-18631449,exon_11:18629491-18629574,exon_2:18647670-18647755,exon_4:18637613-18637820,intron_14:18632372-18632796,;	D30_3,D250_1,D250_2,D250_3	40,19,25,33	231554140254	SAFB
novel_circ_0011400	7	18651052	18679269	-	28217	9937	ENSBTAG00000007875;ENSBTAG00000051794;	exon_1:18651052-18651390,;exon_4:18669525-18669789,exon_2:18679184-18679269,intron_2:18669934-18679184,;	D30_1,D30_2,D30_3,D250_1,D250_2,D250_3	109,32,70,8,45,44	89,10,69,261,65,126	SAFB;-
novel_circ_0011402	7	18669588	18669934	-	346	264	ENSBTAG00000051794;	exon_4:18669525-18669789,;	D30_1,D30_2,D30_3,D250_1,D250_3	36,93,18,2,56	0,0,25,0,44	-
novel_circ_0011488	7	30201297	30217253	-	15956	15845	ENSBTAG00000017550;	intron_11:30207082-30216828,intron_10:30201367-30207041,exon_2:30216828-30217253,;	D30_1,D30_2,D30_3,D250_1,D250_3	77,63,6,375,38	6877369531099810	CSNK1G3
novel_circ_0011547	7	4278561	4280452	+	1891	132	ENSBTAG00000000813;	exon_4:4278561-4278693,;	D30_1,D30_2,D30_3,D250_2,D250_3	3,56,16,21,23	1,3,1,9,7	HOMER3
novel_circ_0011550	7	43373383	43373558	+	175	175	ENSBTAG00000045828;	exon_8:43373383-43373558,;	D30_1,D30_2,D30_3,D250_1,D250_2,D250_3	109,20,50,250,5,71	188,7,136,19,99,63	PTBP1
novel_circ_0011609	7	46847797	46848546	-	749	198	ENSBTAG00000016105;	exon_4:46847797-46847995,;	D30_1,D30_2,D30_3,D250_1,D250_2,D250_3	262,65,82,36,146,87	173,18,84,55,35,86	H2AFY
novel_circ_0011635	7	50819750	50829827	+	10077	342	ENSBTAG00000004161;	exon_5:50824493-50824599,exon_4:50824329-50824407,exon_6:50829733-50829827,exon_2:50819750-50819814,;	D30_1,D30_2,D30_3,D250_2	52,23,54,48	21,12,26,36	UBE2D2
novel_circ_0011694	7	59813006	59816199	+	3193	298	ENSBTAG00000020303;	exon_4:59813006-59813140,exon_5:59815667-59815831,;	D30_1,D30_2,D30_3	42,10,9	14,10,33	FBXO38
novel_circ_0011700	7	609896	612126	-	2230	2144	ENSBTAG00000017362;	intron_9:609982-611939,exon_3:611939-612126,;	D30_1,D30_3,D250_1,D250_2,D250_3	2,27,6,96,13	6,36,9,76,66	CNOT6
novel_circ_0011717	7	61853685	61857125	+	3440	495	ENSBTAG00000001692;	exon_4:61853685-61854180,;	D30_1,D30_2,D250_1,D250_2,D250_3	170,45,4,37,22	473565429365140	NDST1
novel_circ_0011802	7	81600437	81620219	-	19782	19782	ENSBTAG00000013856;	exon_4:81600437-81600522,intron_11:81600522-81620126,exon_2:81620126-81620219,;	D30_1,D30_2,D30_3,D250_3	59,16,26,50	2,0,3,15	SSBP2
novel_circ_0011851	7	98119927	98121789	-	1862	673	ENSBTAG00000020860;	exon_9:98120910-98121128,exon_8:98121300-98121401,exon_10:98119927-98120055,exon_7:98121563-98121789,;	D30_3,D250_1,D250_2,D250_3	121,7,69,70	93,23,47,75	CHD1
novel_circ_0011871	8	101565925	101579615	-	13690	11298	ENSBTAG00000004813;	exon_4:101565925-101566078,intron_14:101566078-101576947,exon_2:101579495-101579615,exon_3:101576947-101577103,;	D250_1,D250_2,D250_3	56,11,4	0,2,21	SUSD1
novel_circ_0011876	8	101657182	101658928	-	1746	286	ENSBTAG00000016750;	exon_8:101657182-101657357,exon_7:101658817-101658928,;	D30_1,D30_2,D30_3,D250_2,D250_3	54,88,44,49,40	58,15,22,69,65	PTBP3
novel_circ_0011884	8	101787896	101789933	+	2037	267	ENSBTAG00000031295;	exon_7:101787896-101788091,exon_8:101789861-101789933,;	D30_1,D30_2,D30_3,D250_1,D250_2,D250_3	56,95,6,179,72,107	21,3,1,0,5,28	HSDL2
novel_circ_0011913	8	109925844	109926718	-	874	874	ENSBTAG00000006532;	intron_25:109925985-109948986,;	D30_1,D30_2,D250_1,D250_2,D250_3	23,39,84,50,36	15,3,216,7,37	CDK5RAP2
novel_circ_0012024	8	41218997	41223485	+	4488	4488	ENSBTAG00000000819;	intron_6:41219179-41223365,exon_7:41223365-41223485,exon_6:41218997-41219179,;	D30_1,D30_2,D30_3,D250_3	46,130,4,35	0,3,52,27	RFX3
novel_circ_0012047	8	46417535	46429940	+	12405	12405	ENSBTAG00000018437;	intron_2:46417677-46429887,exon_2:46417535-46417677,exon_3:46429887-46429940,;	D30_1,D30_2,D30_3,D250_1,D250_2,D250_3	308,104,220,323,8,248	82,18,130,138,10,82	SMC5
novel_circ_0012091	8	5705888	5709305	+	3417	3108	ENSBTAG00000016845;	intron_6:5708973-5712081,;	D30_1,D30_2,D30_3	179,3,30	1,0,2	GALNT7
novel_circ_0012119	8	60627090	60627284	-	194	194	ENSBTAG00000005519;	exon_3:60627090-60627284,;	D30_1,D30_3,D250_1,D250_2,D250_3	100,48,99,48,26	163,3,153,32,70	RNF38
novel_circ_0012157	8	69061322	69061677	-	355	355	ENSBTAG00000020665;	exon_4:69061322-69061677,;	D30_1,D30_2,D30_3,D250_1,D250_2,D250_3	12,157,23,60,94,25	314,334,2,255,126,83	GFRA2
novel_circ_0012183	8	72763884	72764994	-	1110	1042	ENSBTAG00000012382;	exon_9:72763884-72764034,intron_4:72764034-72764926,;	D30_1,D30_2,D250_1,D250_2,D250_3	27,10,83,35,68	15,0,2,8,10	KCTD9
novel_circ_0012195	8	74490928	74491169	+	241	241	ENSBTAG00000005958;	exon_1:74490928-74491169,;	D30_1,D30_2,D30_3,D250_1,D250_2,D250_3	64,368,185,349,67,65	185,306,57,351,51,60	PTK2B
novel_circ_0012221	8	75633254	75640644	+	7390	7390	ENSBTAG00000000320;	intron_3:75625649-75639720,exon_4:75639720-75640644,;	D30_1,D30_2,D30_3,D250_2	74,31,123,12	715176588346	UBAP1
novel_circ_0012267	8	84792513	84796043	+	3530	330	ENSBTAG00000008696;	exon_2:84792513-84792760,exon_3:84795960-84796043,;	D30_1,D30_3,D250_1,D250_2,D250_3	8,390,97,2,15	20,257,106,92,71	FAM120A
novel_circ_0012268	8	84792513	84813276	+	20763	16817	ENSBTAG00000008696;	intron_3:84796043-84812304,exon_2:84792513-84792760,exon_3:84795960-84796043,exon_4:84812304-84812433,exon_5:84813179-84813276,;	D30_1,D30_2,D30_3,D250_3	28,37,32,7	34,62,273,97	FAM120A
novel_circ_0012294	8	91265344	91276385	-	11041	11041	--	intergenic_region:91265345-91276385	D30_1,D30_2,D30_3,D250_2,D250_3	58,41,2,4,12	0,0,0,0,0	--
novel_circ_0012299	8	94616537	94616884	-	347	347	--	intergenic_region:94616538-94616884	D30_2,D30_3,D250_1,D250_2,D250_3	11,103,98,78,9	42,0,0,0,0	--
novel_circ_0012321	8	98675302	98677352	-	2050	2050	ENSBTAG00000038794;	intron_14:98675404-98677234,exon_4:98675302-98675404,exon_3:98677234-98677352,;	D30_1,D30_2,D30_3,D250_2,D250_3	179,30,131,63,158	9.16711e+29	TMEM245
novel_circ_0012352	9	15276391	15293472	+	17081	17081	ENSBTAG00000005869;	exon_3:15278486-15278547,intron_3:15278547-15293329,exon_2:15276391-15276485,exon_4:15293329-15293472,intron_2:15276485-15278486,;	D30_1,D30_2,D30_3,D250_1,D250_2,D250_3	335,14,25,92,8,133	108,52,20,41,3,139	SENP6
novel_circ_0012358	9	18609345	18630780	-	21435	21238	ENSBTAG00000024688;	exon_7:18609345-18609506,intron_35:18609506-18630432,exon_5:18630629-18630780,;	D30_2,D250_1,D250_2,D250_3	16,111,9,88	47,35,92,176	PHIP
novel_circ_0012370	9	23001647	23001838	+	191	191	ENSBTAG00000000676;	exon_2:23001647-23001838,;	D30_1,D30_2,D30_3,D250_1,D250_3	94,19,22,55,58	0,0,0,43,15	DOP1A
novel_circ_0012424	9	39541039	39595404	+	54365	54365	ENSBTAG00000007288;	intron_3:39593848-39595263,exon_3:39593737-39593848,exon_2:39541039-39541115,intron_2:39541115-39593737,exon_4:39595263-39595404,;	D30_1,D30_2,D30_3,D250_3	16,89,65,69	22,7,27,49	CDK19
novel_circ_0012463	9	50387064	50399619	+	12555	9360	ENSBTAG00000019729;	exon_3:50388729-50388882,exon_6:50399459-50399619,intron_2:50387191-50388729,exon_2:50387064-50387191,exon_4:50391178-50391278,intron_4:50391278-50396021,exon_5:50396021-50396264,intron_3:50388882-50391178,;	D30_1,D30_3,D250_1,D250_2,D250_3	114,216,170,29,12	28,208,16,25,70	COQ3
novel_circ_0012488	9	62670200	62673017	-	2817	2624	ENSBTAG00000046612;	exon_4:62670200-62670336,exon_3:62672590-62672669,exon_2:62672862-62673017,intron_5:62670336-62672590,;	D30_1,D30_2,D30_3,D250_1,D250_2,D250_3	33,2,183,45,2,56	0,0,64,14,0,18	ZNF292
novel_circ_0012497	9	643358	644205	+	847	268	ENSBTAG00000019139;	exon_10:644069-644205,exon_9:643358-643490,;	D30_1,D30_2,D30_3,D250_1,D250_3	165,13,264,531,289	2,1,33,10,77	PHF3
novel_circ_0012559	9	80292436	80363679	-	71243	71243	--	intergenic_region:80292437-80363679	D30_1,D30_3,D250_1,D250_2,D250_3	201,9,169,9,96	0,0,0,0,0	--
novel_circ_0012673	9	93454311	93533537	+	79226	79226	ENSBTAG00000002728;	exon_2:93454311-93454506,exon_3:93533387-93533537,intron_2:93454506-93533387,;	D30_1,D30_2,D30_3,D250_1,D250_3	22,35,12,41,17	3,58,199,116,41	ARID1B
novel_circ_0012793	MT	1474	1710	-	236	236	--	intergenic_region:1475-1710	D30_1,D30_2,D30_3,D250_2,D250_3	19,54,32,24,13	0,0,0,0,0	--
novel_circ_0012824	MT	1781	2345	+	564	564	ENSBTAG00000043570;	exon_1:1452-3023,;	D30_1,D30_2,D30_3,D250_1,D250_2,D250_3	1.00026e+19	3.35636e+36	--
novel_circ_0012886	MT	5823	6328	-	505	505	--	intergenic_region:5824-6328	D30_1,D30_3,D250_1,D250_2,D250_3	71,102,38,10,21	0,0,0,0,0	--
novel_circ_0012915	MT	6556	7212	-	656	656	--	intergenic_region:6557-7212	D30_1,D30_2,D30_3,D250_2,D250_3	58,87,29,7,39	0,0,0,0,0	--
novel_circ_0012917	MT	6747	7222	-	475	475	--	intergenic_region:6748-7222	D30_1,D30_2,D30_3	5,16,17	0,0,0	--
novel_circ_0012936	MT	8538	8880	-	342	342	--	intergenic_region:8539-8880	D30_1,D30_2,D30_3,D250_2,D250_3	28,136,14,14,20	0,0,0,0,0	--
novel_circ_0012988	NKLS02002005.1	71222	76481	+	5259	5259	--	intergenic_region:71223-76481	D30_1,D30_2,D30_3,D250_1,D250_2,D250_3	18,39,22,23,27,18	0,0,0,0,0,0	--
novel_circ_0012999	NKLS02002005.1	71344	71496	-	152	152	--	intergenic_region:71345-71496	D30_1,D30_2,D30_3,D250_1,D250_2,D250_3	11,24,18,51,14,3	0,0,0,0,0,0	--
novel_circ_0013005	NKLS02002005.1	71353	71505	-	152	152	--	intergenic_region:71354-71505	D30_1,D30_2,D30_3,D250_1,D250_2,D250_3	5.97245e+17	0,0,0,0,0,0	--
novel_circ_0013020	NKLS02002111.1	8097	14796	-	6699	6699	--	intergenic_region:8098-14796	D30_1,D250_1,D250_2,D250_3	15,26,15,79	0,0,0,0	--
novel_circ_0013021	NKLS02002111.1	8097	38005	-	29908	29908	--	intergenic_region:8098-38005	D30_1,D250_1,D250_2,D250_3	12,16,7,71	0,0,0,0	--
novel_circ_0013034	X	102802230	102808203	+	5973	286	ENSBTAG00000011790;	exon_11:102802230-102802356,exon_13:102808043-102808203,;	D250_1,D250_2,D250_3	23,8,2	48,0,21	MED14
novel_circ_0013057	X	121452078	121454262	-	2184	104	ENSBTAG00000008183;	exon_4:121454158-121454262,;	D30_1,D30_3,D250_1,D250_2,D250_3	7,9,141,61,36	0,1,0,0,2	MBTPS2
novel_circ_0013058	X	122979035	123009119	+	30084	30084	ENSBTAG00000017639;	intron_1:122949718-123002275,exon_4:123009037-123009119,intron_3:123002392-123009037,;	D250_1,D250_2,D250_3	20,4,7	0,2,12	RPS6KA3
novel_circ_0013093	X	138350711	138353846	+	3135	203	ENSBTAG00000014367;	exon_2:138353643-138353846,;	D30_1,D30_2,D30_3,D250_2,D250_3	54,18,14,61,15	19,30,118,15,12	-
novel_circ_0013095	X	138353677	138365810	+	12133	12133	ENSBTAG00000014367;	exon_3:138365546-138365810,intron_2:138353846-138365546,exon_2:138353643-138353846,;	D30_1,D30_2,D30_3,D250_3	22,54,21,13	49,162,384,53	-
novel_circ_0013148	X	35585132	35589397	+	4265	4265	ENSBTAG00000011648;	intron_3:35585412-35598702,exon_4:35585132-35585412,;	D30_1,D30_2,D30_3,D250_1,D250_2,D250_3	146,99,40,20,86,104	224,126,153,5,58,126	TMLHE
novel_circ_0013206	X	51133154	51133602	+	448	448	--	intergenic_region:51133155-51133602	D30_1,D30_2,D30_3,D250_2,D250_3	119,85,97,98,22	0,0,0,0,0	--
novel_circ_0013233	X	66232630	66246559	+	13929	13856	ENSBTAG00000009598;	exon_4:66246434-66246559,intron_3:66232703-66246434,;	D30_1,D30_3,D250_1,D250_2,D250_3	39,4,40,3,27	0,1,0,2,34	CHM
novel_circ_0013235	X	66265307	66273563	+	8256	3729	ENSBTAG00000009598;	intron_7:66270343-66273337,exon_5:66265307-66265695,exon_8:66273337-66273563,exon_7:66270222-66270343,;	D30_1,D250_1,D250_2,D250_3	206,37,54,30	327358228263	CHM
novel_circ_0013257	X	74724235	74749815	+	25580	21256	ENSBTAG00000038434;	exon_13:74734797-74734891,exon_12:74725058-74725235,intron_13:74734891-74745864,intron_12:74725235-74734797,exon_11:74724235-74724366,exon_14:74745864-74745967,exon_15:74749599-74749815,;	D30_1,D30_2,D30_3,D250_1,D250_2,D250_3	484,145,220,67,37,429	3.29204e+17	ATRX
novel_circ_0013259	X	74734797	74749815	+	15018	11386	ENSBTAG00000038434;	exon_14:74745864-74745967,exon_15:74749599-74749815,exon_13:74734797-74734891,intron_13:74734891-74745864,;	D30_1,D30_2,D30_3,D250_1,D250_2,D250_3	1.1611e+17	2.68107e+17	ATRX
novel_circ_0013322	X	90991117	90992293	-	1176	303	ENSBTAG00000006122;	exon_54:90991472-90991606,exon_55:90991117-90991286,;	D30_1,D30_2,D30_3,D250_2,D250_3	116,53,91,10,84	6,9,36,26,28	HUWE1
novel_circ_0013328	X	91076092	91085305	-	9213	1132	ENSBTAG00000006122;	intron_79:91078060-91078733,exon_7:91076092-91076245,exon_6:91077853-91078060,exon_5:91078733-91078832,;	D30_3,D250_1,D250_2,D250_3	2,101,19,8	168,1,15,54	HUWE1
novel_circ_0013329	X	91076092	91116666	-	40574	32356	ENSBTAG00000006122;	intron_79:91078060-91078733,exon_6:91077853-91078060,exon_7:91076092-91076245,exon_5:91078733-91078832,intron_81:91085305-91116529,;	D30_2,D30_3,D250_1,D250_2,D250_3	22,83,53,33,51	103,174,35,21,61	HUWE1
novel_circ_0013358	X	96357677	96364059	+	6382	240	ENSBTAG00000012729;	exon_4:96363964-96364059,exon_3:96357677-96357822,;	D30_1,D30_2,D30_3,D250_1,D250_2,D250_3	78,19,478,217,26,90	54,21,97,0,59,60	ARHGEF9
novel_circ_0013359	X	96357677	96437457	+	79780	79780	ENSBTAG00000012729;	intron_4:96364059-96516161,exon_4:96363964-96364059,exon_3:96357677-96357822,;	D30_1,D250_1,D250_2,D250_3	8,22,32,9	57,3,70,124	ARHGEF9
novel_circ_0013360	X	96357693	96364059	+	6366	240	ENSBTAG00000012729;	exon_3:96357677-96357822,exon_4:96363964-96364059,;	D30_1,D30_2,D30_3,D250_3	95,6,24,6	5,5,64,22	ARHGEF9
Note：
(1) circRNA_id: Circrna ID (this ID is different from the circrna ID in each sample)
(2) chr: Chromosome number
(3) start: Starting site of full-length circrna
(4) end: Full length termination site of circrna
(5) strand: Positive and negative chain
(6) full_length: Length of circrna between starting sites in genome
(7) spliced_length: Length after circrna cutting (length after circrna looping)
(8) gene: Circrna source gene
(9) feature_id: Circrna cleavage information (for non-linear RNA library building, this cleavage information may contain linear RNA matching this position. Circrna cleavage position information is the genomic region forming circrna, and the sum of its length is splice length)
(10) samples: Samples containing this circrna (separated by commas)
(11) junction_read: Number of junction reads (the order corresponds to samples)
(12) non_junction_read: Number of non junction reads (the order corresponds to samples)
(13) gene_name: Gene name (depending on the information provided by the reference genome GTF)

## Sheet: B
Differential expression of circRNA between D30 and D250 samples
circRNA.readcount	Gene_Name	LAC_1.readcount	LAC_2.readcount	LAC_3.readcount	DRY_1.readcount	DRY_2.readcount	DRY_3.readcount	id	DRY_1.readcount	DRY_2.readcount	DRY_3.readcount	LAC_1.readcount	LAC_2.readcount	LAC_3.readcount	id	logFC	logCPM	LR	PValue	FDR	circRNA_id	gene_id
circSPATA13	SPATA13	95	73	7	0	0	0	novel_circ_0001423	0	0	0	2689.06	2504.31	208.171	novel_circ_0001423	-8.75678	9.92015	12.2866	0.000456215	0.00951343	novel_circ_0001423	ENSBTAG00000019545;
circRBM33	RBM33	70	44	10	0	0	0	novel_circ_0009797	0	0	0	1981.41	1509.45	297.387	novel_circ_0009797	-8.24648	9.45143	12.1078	0.000502113	0.00951343	novel_circ_0009797	ENSBTAG00000010243;
novel_circ_0006258	--	65	67	17	0	0	0	novel_circ_0006258	0	0	0	1839.88	2298.48	505.559	novel_circ_0006258	-8.53912	9.71841	12.6014	0.000385466	0.00951343	novel_circ_0006258	--
circFBXO38	FBXO38	42	10	9	0	0	0	novel_circ_0011694	0	0	0	1188.85	343.056	267.649	novel_circ_0011694	-7.17963	8.52728	11.7353	0.000613241	0.00951343	novel_circ_0011694	ENSBTAG00000020303;
circPRKAG2	PRKAG2	15	16	40	0	0	0	novel_circ_0009770	0	0	0	424.588	548.89	1189.55	novel_circ_0009770	-7.4418	8.74542	12.4782	0.000411719	0.00951343	novel_circ_0009770	ENSBTAG00000002917;
novel_circ_0003760	--	12	23	24	0	0	0	novel_circ_0003760	0	0	0	339.67	789.029	713.73	novel_circ_0003760	-7.21048	8.55198	12.5745	0.000391044	0.00951343	novel_circ_0003760	--
circIFITM1	IFITM1	12	8	16	0	0	0	novel_circ_0008410	0	0	0	339.67	274.445	475.82	novel_circ_0008410	-6.46208	7.96628	11.817	0.000586919	0.00951343	novel_circ_0008410	ENSBTAG00000048470;ENSBTAG00000049371;ENSBTAG00000019017;
circSLC4A7	SLC4A7	11	19	81	0	0	0	novel_circ_0005894	0	0	0	311.364	651.806	2408.84	novel_circ_0005894	-8.07936	9.30119	11.9789	0.000538052	0.00951343	novel_circ_0005894	ENSBTAG00000018227;
circRUNX2	RUNX2	7	132	114	0	0	0	novel_circ_0006239	0	0	0	198.141	4528.34	3390.22	novel_circ_0006239	-9.34296	10.4725	12.9122	0.000326441	0.00951343	novel_circ_0006239	ENSBTAG00000004104;
circDENND4A	DENND4A	0	0	0	59	9	2	novel_circ_0000069	1579.32	374.89	98.4442	0	0	0	novel_circ_0000069	7.3769	8.68233	11.841	0.000579411	0.00951343	novel_circ_0000069	ENSBTAG00000017095;
circHIF1A	HIF1A	0	0	0	111	36	32	novel_circ_0000441	2971.25	1499.56	1575.11	0	0	0	novel_circ_0000441	8.92024	10.0682	14.196	0.000164717	0.00951343	novel_circ_0000441	ENSBTAG00000020935;
circLTBP1	LTBP1	0	0	0	115	22	15	novel_circ_0000722	3078.33	916.397	738.331	0	0	0	novel_circ_0000722	8.56963	9.74219	13.2267	0.000275996	0.00951343	novel_circ_0000722	ENSBTAG00000019839;
circZMYND11	ZMYND11	0	0	0	52	58	16	novel_circ_0001775	1391.94	2415.96	787.553	0	0	0	novel_circ_0001775	8.52472	9.69832	13.5914	0.000227223	0.00951343	novel_circ_0001775	ENSBTAG00000002578;
circSAMHD1	SAMHD1	0	0	0	9	3	14	novel_circ_0001936	240.913	124.963	689.109	0	0	0	novel_circ_0001936	6.40202	7.90358	11.7136	0.000620441	0.00951343	novel_circ_0001936	ENSBTAG00000022007;
circATAD2	ATAD2	0	0	0	46	12	2	novel_circ_0002086	1231.33	499.853	98.4442	0	0	0	novel_circ_0002086	7.21172	8.54282	11.8376	0.000580478	0.00951343	novel_circ_0002086	ENSBTAG00000051782;
circSKAP1	SKAP1	0	0	0	67	62	3	novel_circ_0004275	1793.46	2582.57	147.666	0	0	0	novel_circ_0004275	8.50315	9.67961	12.3491	0.000441207	0.00951343	novel_circ_0004275	ENSBTAG00000000641;
novel_circ_0004753	--	0	0	0	180	32	7	novel_circ_0004753	4818.25	1332.94	344.555	0	0	0	novel_circ_0004753	9.02506	10.1691	13.2629	0.000270715	0.00951343	novel_circ_0004753	--
circATP11B	ATP11B	0	0	0	12	34	65	novel_circ_0005156	321.217	1416.25	3199.44	0	0	0	novel_circ_0005156	8.62469	9.78786	12.963	0.000317708	0.00951343	novel_circ_0005156	ENSBTAG00000000290;
circEVL	EVL	0	0	0	29	38	18	novel_circ_0005719	776.274	1582.87	885.998	0	0	0	novel_circ_0005719	8.02326	9.24076	13.8571	0.000197246	0.00951343	novel_circ_0005719	ENSBTAG00000009293;
circEEFSEC	EEFSEC	0	0	0	114	32	7	novel_circ_0006143	3051.56	1332.94	344.555	0	0	0	novel_circ_0006143	8.56854	9.74154	12.8035	0.000345971	0.00951343	novel_circ_0006143	ENSBTAG00000030962;
circSMCHD1	SMCHD1	0	0	0	403	2	30	novel_circ_0006574	10787.5	83.3088	1476.66	0	0	0	novel_circ_0006574	9.94932	11.0548	14.2675	0.000158578	0.00951343	novel_circ_0006574	ENSBTAG00000003354;
circPOLR3A	POLR3A	0	0	0	6	35	6	novel_circ_0008021	160.608	1457.9	295.333	0	0	0	novel_circ_0008021	7.2628	8.58009	11.9386	0.000549836	0.00951343	novel_circ_0008021	ENSBTAG00000013259;
circLYST	LYST	0	0	0	29	22	58	novel_circ_0008108	776.274	916.397	2854.88	0	0	0	novel_circ_0008108	8.50695	9.67953	13.265	0.000270411	0.00951343	novel_circ_0008108	ENSBTAG00000016804;
circATL3	ATL3	0	0	0	372	2	18	novel_circ_0008295	9957.72	83.3088	885.998	0	0	0	novel_circ_0008295	9.77341	10.885	13.1755	0.000283627	0.00951343	novel_circ_0008295	ENSBTAG00000003330;
circRHBDD1	RHBDD1	0	0	0	90	12	4	novel_circ_0008492	2409.13	499.853	196.888	0	0	0	novel_circ_0008492	7.96721	9.1959	12.1196	0.000498957	0.00951343	novel_circ_0008492	ENSBTAG00000023963;
circTMTC2	TMTC2	0	0	0	23	9	8	novel_circ_0010328	615.665	374.89	393.777	0	0	0	novel_circ_0010328	6.80739	8.21211	13.1648	0.000285254	0.00951343	novel_circ_0010328	ENSBTAG00000002888;
circITPR2	ITPR2	0	0	0	127	6	12	novel_circ_0010768	3399.54	249.926	590.665	0	0	0	novel_circ_0010768	8.41259	9.59895	12.0261	0.000524597	0.00951343	novel_circ_0010768	ENSBTAG00000002313;
circSUSD1	SUSD1	0	0	0	56	11	4	novel_circ_0011871	1499.01	458.199	196.888	0	0	0	novel_circ_0011871	7.44433	8.7384	12.3574	0.000439232	0.00951343	novel_circ_0011871	ENSBTAG00000004813;
circMED14	MED14	0	0	0	23	8	2	novel_circ_0013034	615.665	333.235	98.4442	0	0	0	novel_circ_0013034	6.42145	7.9177	11.8466	0.000577676	0.00951343	novel_circ_0013034	ENSBTAG00000011790;
circRPS6KA3	RPS6KA3	0	0	0	20	4	7	novel_circ_0013058	535.361	166.618	344.555	0	0	0	novel_circ_0013058	6.41206	7.91042	12.2968	0.000453745	0.00951343	novel_circ_0013058	ENSBTAG00000017639;
circGALNT7	GALNT7	179	3	30	0	0	0	novel_circ_0012091	0	0	0	5066.75	102.917	892.162	novel_circ_0012091	-8.92359	10.0771	11.4644	0.000709423	0.0101406	novel_circ_0012091	ENSBTAG00000016845;
novel_circ_0012917	--	5	16	17	0	0	0	novel_circ_0012917	0	0	0	141.529	548.89	505.559	novel_circ_0012917	-6.59093	8.06244	11.4177	0.00072748	0.0101406	novel_circ_0012917	--
circSP140L	SP140L	0	0	0	13	43	2	novel_circ_0008511	347.985	1791.14	98.4442	0	0	0	novel_circ_0008511	7.48967	8.77294	11.4501	0.000714917	0.0101406	novel_circ_0008511	ENSBTAG00000009664;
novel_circ_0008857	--	6	55	14	0	0	0	novel_circ_0008857	0	0	0	169.835	1886.81	416.342	novel_circ_0008857	-7.63148	8.90598	11.2487	0.000796767	0.0107798	novel_circ_0008857	--
circDOCK10	DOCK10	0	0	0	4	68	3	novel_circ_0008489	107.072	2832.5	147.666	0	0	0	novel_circ_0008489	7.95092	9.17496	10.7279	0.00105532	0.01387	novel_circ_0008489	ENSBTAG00000000581;
circCFDP1	CFDP1	21	4	6	0	0	0	novel_circ_0003690	0	0	0	594.423	137.222	178.432	novel_circ_0003690	-6.20889	7.78368	10.6468	0.00110262	0.014089	novel_circ_0003690	ENSBTAG00000015427;
circCUL3	CUL3	3	44	9	0	0	0	novel_circ_0008483	0	0	0	84.9176	1509.45	267.649	novel_circ_0008483	-7.22331	8.56116	10.5915	0.00113609	0.0141244	novel_circ_0008483	ENSBTAG00000021769;
novel_circ_0007409	--	4	8	11	0	0	0	novel_circ_0007409	0	0	0	113.223	274.445	327.126	novel_circ_0007409	-5.85815	7.5472	10.4885	0.00120123	0.0145412	novel_circ_0007409	--
circNECTIN3	NECTIN3	5	14	4	0	0	0	novel_circ_0004949	0	0	0	141.529	480.278	118.955	novel_circ_0004949	-5.90323	7.57739	10.1659	0.00143063	0.0168741	novel_circ_0004949	ENSBTAG00000013769;
novel_circ_0007851	--	40	2	3	0	0	0	novel_circ_0007851	0	0	0	1132.23	68.6112	89.2162	novel_circ_0007851	-6.7055	8.15092	9.56085	0.00198771	0.0228586	novel_circ_0007851	--
circDCAF6	DCAF6	16	2	4	0	0	0	novel_circ_0009519	0	0	0	452.894	68.6112	118.955	novel_circ_0009519	-5.71394	7.45323	9.45212	0.00210905	0.0236625	novel_circ_0009519	ENSBTAG00000020969;
novel_circ_0000584	--	2	3	8	0	0	0	novel_circ_0000584	0	0	0	56.6117	102.917	237.91	novel_circ_0000584	-5.03427	7.06589	8.18859	0.00421546	0.0450957	novel_circ_0000584	--
circHUWE1	HUWE1	0	0	2	101	19	8	novel_circ_0013328	2703.57	791.434	393.777	0	0	59.4775	novel_circ_0013328	5.74885	9.5042	8.2196	0.00414403	0.0450957	novel_circ_0013328	ENSBTAG00000006122;
circATRX	ATRX	116	110	145	843	254	451	novel_circ_0013259	22565.5	10580.2	22199.2	3283.48	3773.62	4312.12	novel_circ_0013259	2.28222	13.449	8.0538	0.00454083	0.0474724	novel_circ_0013259	ENSBTAG00000038434;
circCLEC16A	CLEC16A	2	0	0	22	5	24	novel_circ_0007058	588.897	208.272	1181.33	56.6117	0	0	novel_circ_0007058	4.79889	8.65468	7.92055	0.00488763	0.0499625	novel_circ_0007058	ENSBTAG00000005208;
circDOCK7	DOCK7	56	24	40	0	0	2	novel_circ_0009591	0	0	98.4442	1585.13	823.334	1189.55	novel_circ_0009591	-5.16588	9.41971	7.48375	0.00622582	0.0622582	novel_circ_0009591	ENSBTAG00000019877;
circTANC1	TANC1	32	33	20	0	0	2	novel_circ_0008794	0	0	98.4442	905.787	1132.08	594.775	novel_circ_0008794	-4.72595	9.03161	7.08306	0.00778162	0.0761605	novel_circ_0008794	ENSBTAG00000004177;
circVPS53	VPS53	0	4	0	304	2	23	novel_circ_0004106	8137.49	83.3088	1132.11	0	137.222	0	novel_circ_0004106	5.99921	10.6892	6.66332	0.00984175	0.0943168	novel_circ_0004106	ENSBTAG00000018126;
circPHC3	PHC3	112	29	6	0	0	2	novel_circ_0005192	0	0	98.4442	3170.26	994.862	178.432	novel_circ_0005192	-5.41668	9.66074	6.59967	0.0101998	0.0957528	novel_circ_0005192	ENSBTAG00000013938;
circ7484	--	2	4	2	0	0	0	novel_circ_0007484	0	0	0	56.6117	137.222	59.4775	novel_circ_0007484	-4.39181	6.77465	6.4597	0.0110348	0.10152	novel_circ_0007484	--
circSF3B1	SF3B1	27	14	15	0	0	2	novel_circ_0008976	0	0	98.4442	764.258	480.278	446.081	novel_circ_0008976	-4.10704	8.51739	6.33896	0.0118114	0.106534	novel_circ_0008976	ENSBTAG00000008915;
circMBNL2	MBNL2	0	3	0	30	38	4	novel_circ_0001513	803.042	1582.87	196.888	0	102.917	0	novel_circ_0001513	4.54017	9.00312	6.07507	0.0137103	0.121283	novel_circ_0001513	ENSBTAG00000018313;
circ7551	--	0	0	2	15	6	2	novel_circ_0007551	401.521	249.926	98.4442	0	0	59.4775	novel_circ_0007551	3.40668	7.65721	5.73297	0.0166493	0.144503	novel_circ_0007551	--
circ7769	--	6	80	2	0	2	0	novel_circ_0007769	0	83.3088	0	169.835	2744.45	59.4775	novel_circ_0007769	-4.99793	9.17142	5.54776	0.0185044	0.15763	novel_circ_0007769	--
circIL6R	IL6R	203	158	189	0	20	4	novel_circ_0009237	0	833.088	196.888	5746.09	5420.29	5620.62	novel_circ_0009237	-4.01951	11.5688	5.34315	0.0208039	0.170889	novel_circ_0009237	ENSBTAG00000018474;
circ7859	--	2	2	2	0	0	0	novel_circ_0007859	0	0	0	56.6117	68.6112	59.4775	novel_circ_0007859	-3.97395	6.61592	5.36657	0.0205263	0.170889	novel_circ_0007859	--
circMBTPS2	MBTPS2	7	0	9	141	61	36	novel_circ_0013057	3774.3	2540.92	1772	198.141	0	267.649	novel_circ_0013057	4.07543	10.5426	5.16682	0.0230223	0.185794	novel_circ_0013057	ENSBTAG00000008183;
circSEMA3F	SEMA3F	265	146	56	0	10	10	novel_circ_0006029	0	416.544	492.221	7501.05	5008.62	1665.37	novel_circ_0006029	-3.96176	11.3344	5.11965	0.0236565	0.18689	novel_circ_0006029	ENSBTAG00000018307;
circDCAF17	DCAF17	20	35	14	0	0	3	novel_circ_0008746	0	0	147.666	566.117	1200.7	416.342	novel_circ_0008746	-3.89498	8.83313	5.06559	0.0244054	0.18689	novel_circ_0008746	ENSBTAG00000007683;
circ2647	--	12	6	14	0	0	2	novel_circ_0002647	0	0	98.4442	339.67	205.834	416.342	novel_circ_0002647	-3.3239	7.93407	5.07191	0.0243166	0.18689	novel_circ_0002647	--
circSETD3	SETD3	3	21	6	138	165	34	novel_circ_0005713	3693.99	6872.98	1673.55	84.9176	720.418	178.432	novel_circ_0005713	3.62652	11.1478	5.03897	0.0247833	0.18689	novel_circ_0005713	ENSBTAG00000018310;
circ1165	--	0	0	4	4	59	6	novel_circ_0001165	107.072	2457.61	295.333	0	0	118.955	novel_circ_0001165	4.43696	9.1294	4.98706	0.0255375	0.189472	novel_circ_0001165	--
circSTK17A	STK17A	29	43	11	6	0	0	novel_circ_0010050	160.608	0	0	820.87	1475.14	327.126	novel_circ_0010050	-3.81189	9.05598	4.75874	0.0291499	0.212841	novel_circ_0010050	ENSBTAG00000008143;
circERC1	ERC1	32	93	179	0	9	5	novel_circ_0010220	0	374.89	246.11	905.787	3190.42	5323.23	novel_circ_0010220	-3.91416	10.7662	4.51822	0.0335357	0.241038	novel_circ_0010220	ENSBTAG00000013658;
circ7691	--	19	4	5	0	0	2	novel_circ_0007691	0	0	98.4442	537.811	137.222	148.694	novel_circ_0007691	-3.099	7.79189	4.20399	0.040329	0.281081	novel_circ_0007691	--
circ7486	--	4	10	3	2	0	0	novel_circ_0007486	53.5361	0	0	113.223	343.056	89.2162	novel_circ_0007486	-2.82456	7.38791	4.21011	0.0401836	0.281081	novel_circ_0007486	--
circAFF3	AFF3	25	0	0	365	41	25	novel_circ_0000970	9770.34	1707.83	1230.55	707.646	0	0	novel_circ_0000970	4.13797	11.1704	4.16382	0.0412961	0.283526	novel_circ_0000970	ENSBTAG00000012449;
circIRF2	IRF2	65	15	37	0	0	5	novel_circ_0007300	0	0	246.11	1839.88	514.584	1100.33	novel_circ_0007300	-3.81509	9.42097	4.04297	0.0443557	0.300053	novel_circ_0007300	ENSBTAG00000010002;
circKANSL1	KANSL1	60	82	3	0	0	5	novel_circ_0004389	0	0	246.11	1698.35	2813.06	89.2162	novel_circ_0004389	-4.21543	9.77396	4.00346	0.045407	0.302714	novel_circ_0004389	ENSBTAG00000012564;
circ6332	ENSBTAG00000038619	0	0	14	196	55	5	novel_circ_0006332	5246.54	2290.99	246.11	0	0	416.342	novel_circ_0006332	4.18208	10.4868	3.91353	0.047899	0.314765	novel_circ_0006332	ENSBTAG00000038619;
circ0162	--	8	0	0	129	13	3	novel_circ_0010162	3453.08	541.507	147.666	226.447	0	0	novel_circ_0010162	4.10903	9.63948	3.88704	0.0486602	0.315263	novel_circ_0010162	--
circSH3GLB1	SH3GLB1	109	25	51	0	7	4	novel_circ_0009508	0	291.581	196.888	3085.34	857.64	1516.68	novel_circ_0009508	-3.47309	10.05	3.78572	0.0516916	0.330252	novel_circ_0009508	ENSBTAG00000031171;
circADAM9	ADAM9	0	0	13	190	34	4	novel_circ_0007361	5085.93	1416.25	196.888	0	0	386.604	novel_circ_0007361	4.07001	10.2876	3.73508	0.053281	0.335743	novel_circ_0007361	ENSBTAG00000017455;
circ0775	--	82	8	79	0	0	7	novel_circ_0000775	0	0	344.555	2321.08	274.445	2349.36	novel_circ_0000775	-3.84291	9.89248	3.63996	0.0564081	0.350645	novel_circ_0000775	--
circUBAP1	UBAP1	74	31	123	0	12	0	novel_circ_0012221	0	499.853	0	2094.63	1063.47	3657.86	novel_circ_0012221	-3.74541	10.331	3.57127	0.0587875	0.360563	novel_circ_0012221	ENSBTAG00000000320;
circARHGEF9	ARHGEF9	8	0	0	22	32	9	novel_circ_0013359	588.897	1332.94	442.999	226.447	0	0	novel_circ_0013359	3.29516	8.95695	3.54055	0.0598855	0.362465	novel_circ_0013359	ENSBTAG00000012729;
circPKN2	PKN2	145	12	19	0	0	7	novel_circ_0009501	0	0	344.555	4104.35	411.667	565.036	novel_circ_0009501	-3.87969	9.92682	3.50064	0.0613452	0.366478	novel_circ_0009501	ENSBTAG00000021900;
circPARP8	PARP8	16	0	15	354	7	14	novel_circ_0005297	9475.89	291.581	689.109	452.894	0	446.081	novel_circ_0005297	3.5201	10.9385	3.45136	0.0631998	0.367999	novel_circ_0005297	ENSBTAG00000004066;
circTBCEL	TBCEL	0	11	0	165	6	23	novel_circ_0002474	4416.73	249.926	1132.11	0	377.362	0	novel_circ_0002474	3.91393	10.1001	3.46043	0.0628541	0.367999	novel_circ_0002474	ENSBTAG00000018213;
circACTR10	ACTR10	51	40	11	0	0	6	novel_circ_0000420	0	0	295.333	1443.6	1372.22	327.126	novel_circ_0000420	-3.41619	9.32388	3.28485	0.0699222	0.393148	novel_circ_0000420	ENSBTAG00000014392;
circSERINC5	SERINC5	5	0	0	2	23	6	novel_circ_0000046	53.5361	958.051	295.333	141.529	0	0	novel_circ_0000046	3.06407	8.25475	3.27471	0.0703555	0.393148	novel_circ_0000046	ENSBTAG00000001619;
circSTXBP3	STXBP3	0	0	15	113	3	65	novel_circ_0009403	3024.79	124.963	3199.44	0	0	446.081	novel_circ_0009403	3.79088	10.226	3.26119	0.0709376	0.393148	novel_circ_0009403	ENSBTAG00000007330;
circPHIP	PHIP	0	16	0	111	9	88	novel_circ_0012358	2971.25	374.89	4331.54	0	548.89	0	novel_circ_0012358	3.78582	10.4869	3.3122	0.0687674	0.393148	novel_circ_0012358	ENSBTAG00000024688;
circARHGEF9_2	ARHGEF9	95	6	24	0	0	6	novel_circ_0013360	0	0	295.333	2689.06	205.834	713.73	novel_circ_0013360	-3.61009	9.49101	3.23373	0.0721362	0.395031	novel_circ_0013360	ENSBTAG00000012729;
circHDAC4	HDAC4	172	224	93	34	34	3	novel_circ_0009168	910.114	1416.25	147.666	4868.61	7684.46	2765.7	novel_circ_0009168	-2.62104	11.5667	3.11496	0.0775765	0.419826	novel_circ_0009168	ENSBTAG00000017764;
circ3020	--	15	0	0	26	15	79	novel_circ_0013020	695.969	624.816	3888.55	424.588	0	0	novel_circ_0013020	3.56739	9.96707	3.09408	0.0785774	0.420298	novel_circ_0013020	--
circ3021	--	12	0	0	16	7	71	novel_circ_0013021	428.289	291.581	3494.77	339.67	0	0	novel_circ_0013021	3.5715	9.68043	3.05482	0.0804978	0.42562	novel_circ_0013021	--
circ2824	ENSBTAG00000043570	1000	255	1088	432	272	225	novel_circ_0012824	11563.8	11330	11075	28305.9	8747.93	32355.7	novel_circ_0012824	-1.03083	14.0781	2.95728	0.0854915	0.428167	novel_circ_0012824	ENSBTAG00000043570;
circRNF111	RNF111	319	132	628	57	79	84	novel_circ_0000318	1525.78	3290.7	4134.66	9029.57	4528.34	18675.9	novel_circ_0000318	-1.84921	12.7589	2.9728	0.0846751	0.428167	novel_circ_0000318	ENSBTAG00000014181;
circMAPK8	MAPK8	56	47	150	0	0	14	novel_circ_0008048	0	0	689.109	1585.13	1612.36	4460.81	novel_circ_0008048	-3.47497	10.5112	2.95859	0.0854226	0.428167	novel_circ_0008048	ENSBTAG00000007876;
circARL13B	ARL13B	0	0	86	665	54	90	novel_circ_0004891	17800.8	2249.34	4429.99	0	0	2557.53	novel_circ_0004891	3.25225	12.1593	2.99623	0.0834585	0.428167	novel_circ_0004891	ENSBTAG00000005155;
circ7446	--	0	0	4	4	7	6	novel_circ_0007446	107.072	291.581	295.333	0	0	118.955	novel_circ_0007446	2.3921	7.64561	2.9546	0.0856335	0.428167	novel_circ_0007446	--
circFAM120A	FAM120A	28	37	32	0	0	7	novel_circ_0012268	0	0	344.555	792.564	1269.31	951.64	novel_circ_0012268	-3.13618	9.2929	2.93287	0.0867929	0.429298	novel_circ_0012268	ENSBTAG00000008696;
circ0337	ENSBTAG00000052391	27	0	0	304	5	30	novel_circ_0000337	8137.49	208.272	1476.66	764.258	0	0	novel_circ_0000337	3.65895	10.8404	2.90956	0.0880558	0.430911	novel_circ_0000337	ENSBTAG00000052391;
circKANSL1_2	KANSL1	16	0	0	21	36	51	novel_circ_0004390	562.129	1499.56	2510.33	452.894	0	0	novel_circ_0004390	3.2893	9.81411	2.83365	0.0923081	0.445427	novel_circ_0004390	ENSBTAG00000012564;
circNUP214	NUP214	7	75	55	459	98	107	novel_circ_0000581	12286.5	4082.13	5266.76	198.141	2572.92	1635.63	novel_circ_0000581	2.29428	12.1055	2.82238	0.0929586	0.445427	novel_circ_0000581	ENSBTAG00000021896;
circITGAL	ITGAL	371	165	443	0	76	55	novel_circ_0006892	0	3165.74	2707.21	10501.5	5660.42	13174.3	novel_circ_0006892	-2.32137	12.5351	2.62678	0.105074	0.493206	novel_circ_0006892	ENSBTAG00000007103;
circHIF1A_2	HIF1A	43	75	39	0	0	11	novel_circ_0000443	0	0	541.443	1217.15	2572.92	1159.81	novel_circ_0000443	-3.194	9.94049	2.63215	0.10472	0.493206	novel_circ_0000443	ENSBTAG00000020935;
circ7006	--	37	28	46	0	10	0	novel_circ_0007006	0	416.544	0	1047.32	960.557	1367.98	novel_circ_0007006	-2.99259	9.45183	2.56268	0.109413	0.504205	novel_circ_0007006	--
circSLAIN2	SLAIN2	22	0	0	109	38	23	novel_circ_0011103	2917.72	1582.87	1132.11	622.729	0	0	novel_circ_0011103	3.14627	10.1154	2.55984	0.10961	0.504205	novel_circ_0011103	ENSBTAG00000021963;
circSMARCA5	SMARCA5	566	189	471	713	341	722	novel_circ_0003189	19085.6	14204.2	35538.3	16021.1	6483.76	14006.9	novel_circ_0003189	0.91343	14.1049	2.38357	0.122617	0.552977	novel_circ_0003189	ENSBTAG00000003399;
circLRMDA	LRMDA	125	54	138	0	12	20	novel_circ_0008017	0	499.853	984.442	3538.23	1852.5	4103.95	novel_circ_0008017	-2.6783	10.8901	2.38407	0.122578	0.552977	novel_circ_0008017	ENSBTAG00000052007;
circSUSD6	SUSD6	178	199	160	0	61	5	novel_circ_0000478	0	2540.92	246.11	5038.44	6826.82	4758.2	novel_circ_0000478	-2.57359	11.6894	2.31486	0.128143	0.564118	novel_circ_0000478	ENSBTAG00000003857;
circKCTD9	KCTD9	27	10	0	83	35	68	novel_circ_0012183	2221.75	1457.9	3347.1	764.258	343.056	0	novel_circ_0012183	2.65055	10.4717	2.2926	0.129992	0.564118	novel_circ_0012183	ENSBTAG00000012382;
circ7908	--	21	16	25	2	8	0	novel_circ_0007908	53.5361	333.235	0	594.423	548.89	743.468	novel_circ_0007908	-2.25442	8.80385	2.30853	0.128666	0.564118	novel_circ_0007908	--
circZCCHC4	ZCCHC4	7	0	21	72	28	39	novel_circ_0011024	1927.3	1166.32	1919.66	198.141	0	624.513	novel_circ_0011024	2.58579	10.0195	2.29732	0.129598	0.564118	novel_circ_0011024	ENSBTAG00000007240;
circAZI2	AZI2	38	0	7	344	6	7	novel_circ_0005911	9208.21	249.926	344.555	1075.62	0	208.171	novel_circ_0005911	2.91965	10.9054	2.26279	0.132515	0.569693	novel_circ_0005911	ENSBTAG00000004117;
circST6GALNAC2	ST6GALNAC2	72	64	86	0	0	18	novel_circ_0004508	0	0	885.998	2038.02	2195.56	2557.53	novel_circ_0004508	-2.94007	10.3957	2.24182	0.134323	0.572115	novel_circ_0004508	ENSBTAG00000015255;
circ7469	--	9	15	19	0	5	2	novel_circ_0007469	0	208.272	98.4442	254.753	514.584	565.036	novel_circ_0007469	-2.11996	8.41273	2.19471	0.138485	0.584432	novel_circ_0007469	--
circNCOR1	NCOR1	5	2	8	0	54	11	novel_circ_0004214	0	2249.34	541.443	141.529	68.6112	237.91	novel_circ_0004214	2.59932	9.23687	2.14474	0.143059	0.598248	novel_circ_0004214	ENSBTAG00000013271;
circDOCK10_2	DOCK10	9	27	58	0	0	9	novel_circ_0008488	0	0	442.999	254.753	926.251	1724.85	novel_circ_0008488	-2.71849	9.28898	2.07121	0.150102	0.622046	novel_circ_0008488	ENSBTAG00000000581;
circLIFR	LIFR	82	7	32	0	0	10	novel_circ_0005333	0	0	492.221	2321.08	240.139	951.64	novel_circ_0005333	-2.83774	9.52333	2.05606	0.151602	0.622651	novel_circ_0005333	ENSBTAG00000010423;
circMGAT4A	MGAT4A	71	152	19	0	0	21	novel_circ_0000879	0	0	1033.66	2009.72	5214.45	565.036	novel_circ_0000879	-2.9137	10.5862	2.02766	0.154458	0.623252	novel_circ_0000879	ENSBTAG00000010388;
circCOP1	COP1	12	0	0	47	9	7	novel_circ_0003017	1258.1	374.89	344.555	339.67	0	0	novel_circ_0003017	2.49136	8.82638	2.03444	0.153771	0.623252	novel_circ_0003017	ENSBTAG00000031385;
circ7466	--	2	4	2	0	44	0	novel_circ_0007466	0	1832.79	0	56.6117	137.222	59.4775	novel_circ_0007466	2.7992	8.68598	2.01245	0.156013	0.624052	novel_circ_0007466	--
circMRPL1	MRPL1	11	57	60	0	0	12	novel_circ_0011208	0	0	590.665	311.364	1955.42	1784.32	novel_circ_0011208	-2.77919	9.71552	1.97037	0.160408	0.636102	novel_circ_0011208	ENSBTAG00000018360;
circ7458	--	7	2	0	7	15	5	novel_circ_0007458	187.376	624.816	246.11	198.141	68.6112	0	novel_circ_0007458	1.92463	8.1603	1.93139	0.164606	0.645103	novel_circ_0007458	--
circLY9	LY9	0	0	68	407	52	15	novel_circ_0009623	10894.6	2166.03	738.331	0	0	2022.23	novel_circ_0009623	2.76319	11.4019	1.92339	0.165483	0.645103	novel_circ_0009623	ENSBTAG00000002947;
circIPMK	IPMK	0	0	10	7	11	18	novel_circ_0007274	187.376	458.199	885.998	0	0	297.387	novel_circ_0007274	2.30275	8.52549	1.87699	0.170677	0.659761	novel_circ_0007274	ENSBTAG00000011197;
circ3342	--	86	116	74	42	8	13	novel_circ_0003342	1124.26	333.235	639.887	2434.3	3979.45	2200.67	novel_circ_0003342	-2.02709	10.8558	1.8597	0.17266	0.661862	novel_circ_0003342	--
circADGRF2	ADGRF2	65	202	15	0	35	4	novel_circ_0006264	0	1457.9	196.888	1839.88	6929.73	446.081	novel_circ_0006264	-2.47197	10.8754	1.78845	0.181116	0.683895	novel_circ_0006264	ENSBTAG00000037687;
circARID2	ARID2	62	4	65	0	0	12	novel_circ_0010467	0	0	590.665	1754.96	137.222	1933.02	novel_circ_0010467	-2.69662	9.65138	1.78627	0.181381	0.683895	novel_circ_0010467	ENSBTAG00000011087;
circXAF1	XAF1	60	169	154	16	53	0	novel_circ_0004159	428.289	2207.68	0	1698.35	5797.65	4579.77	novel_circ_0004159	-2.19023	11.2989	1.71591	0.190221	0.711394	novel_circ_0004159	ENSBTAG00000011343;
circDOCK7_2	DOCK7	30	7	107	0	0	14	novel_circ_0009588	0	0	689.109	849.176	240.139	3182.04	novel_circ_0009588	-2.6332	9.80525	1.69646	0.192752	0.715047	novel_circ_0009588	ENSBTAG00000019877;
circ7463	--	4	14	2	0	4	0	novel_circ_0007463	0	166.618	0	113.223	480.278	59.4775	novel_circ_0007463	-1.92208	7.6682	1.65024	0.198926	0.72052	novel_circ_0007463	--
circCNOT6	CNOT6	2	0	27	6	96	13	novel_circ_0011700	160.608	3998.82	639.887	56.6117	0	802.946	novel_circ_0011700	2.46068	9.97585	1.66143	0.197411	0.72052	novel_circ_0011700	ENSBTAG00000017362;
circPICALM	PICALM	0	18	0	33	41	19	novel_circ_0008437	883.346	1707.83	935.22	0	617.501	0	novel_circ_0008437	2.49892	9.56075	1.67006	0.196251	0.72052	novel_circ_0008437	ENSBTAG00000001657;
circBTAF1	BTAF1	178	22	37	0	6	23	novel_circ_0007094	0	249.926	1132.11	5038.44	754.723	1100.33	novel_circ_0007094	-2.32064	10.4991	1.6294	0.201786	0.725168	novel_circ_0007094	ENSBTAG00000016104;
circ7789	--	4	21	7	9	0	0	novel_circ_0007789	240.913	0	0	113.223	720.418	208.171	novel_circ_0007789	-1.95393	8.13867	1.60415	0.205316	0.732134	novel_circ_0007789	--
circSEPTIN4	SEPTIN4	125	17	167	51	14	11	novel_circ_0004567	1365.17	583.162	541.443	3538.23	583.195	4966.37	novel_circ_0004567	-1.85852	10.9646	1.55105	0.21298	0.753621	novel_circ_0004567	ENSBTAG00000015368;
circCYYR1	CYYR1	2	55	17	0	11	0	novel_circ_0005208	0	458.199	0	56.6117	1886.81	505.559	novel_circ_0005208	-2.39381	9.10694	1.51118	0.218959	0.768862	novel_circ_0005208	ENSBTAG00000050914;
circPICALM_2	PICALM	26	4	70	170	82	50	novel_circ_0008427	4550.57	3415.66	2461.1	735.952	137.222	2081.71	novel_circ_0008427	1.81432	11.1653	1.4881	0.222511	0.775417	novel_circ_0008427	ENSBTAG00000001657;
circINSR	INSR	194	224	165	97	26	54	novel_circ_0011348	2596.5	1083.01	2657.99	5491.34	7684.46	4906.89	novel_circ_0011348	-1.51037	12.0145	1.42345	0.232836	0.793367	novel_circ_0011348	ENSBTAG00000012687;
circILRUN	ILRUN	59	0	39	105	103	80	novel_circ_0006491	2810.65	4290.4	3937.77	1670.05	0	1159.81	novel_circ_0006491	1.9572	11.2144	1.42558	0.232488	0.793367	novel_circ_0006491	ENSBTAG00000034493;
circ3095	ENSBTAG00000014367	22	54	21	0	0	13	novel_circ_0013095	0	0	639.887	622.729	1852.5	624.513	novel_circ_0013095	-2.27993	9.43018	1.4331	0.231259	0.793367	novel_circ_0013095	ENSBTAG00000014367;
circSATB1	SATB1	200	73	72	0	39	20	novel_circ_0004842	0	1624.52	984.442	5661.17	2504.31	2141.19	novel_circ_0004842	-1.98164	11.1164	1.4	0.236723	0.798235	novel_circ_0004842	ENSBTAG00000021158;
circRBM5	RBM5	180	46	111	0	3	46	novel_circ_0006033	0	124.963	2264.22	5095.05	1578.06	3301	novel_circ_0006033	-2.06439	11.0552	1.36552	0.242583	0.798235	novel_circ_0006033	ENSBTAG00000006330;
circWSB2	WSB2	65	120	3	0	22	9	novel_circ_0003399	0	916.397	442.999	1839.88	4116.67	89.2162	novel_circ_0003399	-2.14892	10.3454	1.35345	0.244676	0.798235	novel_circ_0003399	ENSBTAG00000007139;
circCEACAM1	CEACAM1	37	2	76	0	4	12	novel_circ_0003829	0	166.618	590.665	1047.32	68.6112	2260.14	novel_circ_0003829	-2.15924	9.56356	1.39219	0.238036	0.798235	novel_circ_0003829	ENSBTAG00000005615;
circLACC1	LACC1	21	0	0	25	18	25	novel_circ_0001281	669.201	749.779	1230.55	594.423	0	0	novel_circ_0001281	2.12392	9.24167	1.36015	0.243512	0.798235	novel_circ_0001281	ENSBTAG00000016691;
circ7809	--	9	19	20	0	0	8	novel_circ_0007809	0	0	393.777	254.753	651.806	594.775	novel_circ_0007809	-1.94955	8.57919	1.37141	0.24157	0.798235	novel_circ_0007809	--
circRAPGEF1	RAPGEF1	16	0	64	105	63	75	novel_circ_0000602	2810.65	2624.23	3691.66	452.894	0	1903.28	novel_circ_0000602	1.94649	10.9503	1.33952	0.247119	0.800527	novel_circ_0000602	ENSBTAG00000020791;
circARID1A	ARID1A	796	1146	1493	440	912	636	novel_circ_0008602	11777.9	37988.8	31305.2	22531.5	39314.2	44399.9	novel_circ_0008602	-0.391858	14.933	1.25228	0.263118	0.801956	novel_circ_0008602	ENSBTAG00000001024;
circITGA4	ITGA4	135	11	152	14	41	12	novel_circ_0008710	374.753	1707.83	590.665	3821.29	377.362	4520.29	novel_circ_0008710	-1.70338	10.9416	1.24248	0.264994	0.801956	novel_circ_0008710	ENSBTAG00000009256;
circVAV1	VAV1	87	0	0	339	9	47	novel_circ_0011384	9074.37	374.89	2313.44	2462.61	0	0	novel_circ_0011384	2.24962	11.2523	1.25174	0.263221	0.801956	novel_circ_0011384	ENSBTAG00000039160;
circ2294	--	58	41	2	0	4	12	novel_circ_0012294	0	166.618	590.665	1641.74	1406.53	59.4775	novel_circ_0012294	-2.03975	9.47407	1.28289	0.257363	0.801956	novel_circ_0012294	--
circPUM2	PUM2	55	33	94	0	0	24	novel_circ_0001126	0	0	1181.33	1556.82	1132.08	2795.44	novel_circ_0001126	-2.21715	10.2024	1.28179	0.257566	0.801956	novel_circ_0001126	ENSBTAG00000011155;
circTNFRSF21	TNFRSF21	35	134	175	0	48	18	novel_circ_0006260	0	1999.41	885.998	990.705	4596.95	5204.28	novel_circ_0006260	-1.90202	11.1963	1.26052	0.261554	0.801956	novel_circ_0006260	ENSBTAG00000020054;
circ7487	--	8	3	15	33	35	2	novel_circ_0007487	883.346	1457.9	98.4442	226.447	102.917	446.081	novel_circ_0007487	1.63804	9.23489	1.25638	0.262337	0.801956	novel_circ_0007487	--
circ7820	--	8	21	3	3	6	0	novel_circ_0007820	80.3042	249.926	0	226.447	720.418	89.2162	novel_circ_0007820	-1.60072	8.20379	1.26126	0.261412	0.801956	novel_circ_0007820	--
circFOXK2	FOXK2	0	31	0	4	87	33	novel_circ_0004442	107.072	3623.93	1624.33	0	1063.47	0	novel_circ_0004442	2.32227	10.1455	1.24951	0.263646	0.801956	novel_circ_0004442	ENSBTAG00000003687;
circ7763	--	0	0	7	3	10	4	novel_circ_0007763	80.3042	416.544	196.888	0	0	208.171	novel_circ_0007763	1.65542	7.75159	1.26718	0.260297	0.801956	novel_circ_0007763	--
circPNP	PNP	488	338	178	14	144	135	novel_circ_0000170	374.753	5998.23	6644.98	13813.3	11595.3	5293.5	novel_circ_0000170	-1.23925	12.844	1.22529	0.268324	0.804411	novel_circ_0000170	ENSBTAG00000012317;ENSBTAG00000037452;
circMTCL1	MTCL1	41	3	111	94	121	135	novel_circ_0006603	2516.2	5040.18	6644.98	1160.54	102.917	3301	novel_circ_0006603	1.63334	11.64	1.22029	0.269303	0.804411	novel_circ_0006603	ENSBTAG00000009459;
circ0278	ENSBTAG00000054388	67	5	6	30	108	48	novel_circ_0000278	803.042	4498.68	2362.66	1896.49	171.528	178.432	novel_circ_0000278	1.76181	10.7448	1.1953	0.274262	0.808722	novel_circ_0000278	ENSBTAG00000054388;
circ7699	--	12	18	3	3	4	3	novel_circ_0007699	80.3042	166.618	147.666	339.67	617.501	89.2162	novel_circ_0007699	-1.39379	8.26225	1.19939	0.273444	0.808722	novel_circ_0007699	--
circUGP2	UGP2	120	99	13	0	0	32	novel_circ_0000994	0	0	1575.11	3396.7	3396.25	386.604	novel_circ_0000994	-2.1893	10.5755	1.16502	0.280427	0.818094	novel_circ_0000994	ENSBTAG00000000111;
circSAMD4A	SAMD4A	72	77	57	0	10	27	novel_circ_0000398	0	416.544	1329	2038.02	2641.53	1695.11	novel_circ_0000398	-1.87083	10.4718	1.16217	0.281015	0.818094	novel_circ_0000398	ENSBTAG00000001468;
circCPSF6	CPSF6	45	2	138	182	90	155	novel_circ_0010524	4871.79	3748.9	7629.42	1273.76	68.6112	4103.95	novel_circ_0010524	1.57392	11.8458	1.1537	0.282776	0.818094	novel_circ_0010524	ENSBTAG00000007323;
circ2936	--	28	136	14	0	14	20	novel_circ_0012936	0	583.162	984.442	792.564	4665.56	416.342	novel_circ_0012936	-1.90568	10.3514	1.13938	0.285783	0.821625	novel_circ_0012936	--
circRNF216	RNF216	373	12	79	0	34	48	novel_circ_0006997	0	1416.25	2362.66	10558.1	411.667	2349.36	novel_circ_0006997	-1.81827	11.5104	1.07911	0.298898	0.831593	novel_circ_0006997	ENSBTAG00000017175;
circ2937	ENSBTAG00000051176	225	48	243	0	71	35	novel_circ_0002937	0	2957.46	1722.77	6368.82	1646.67	7226.51	novel_circ_0002937	-1.70354	11.7261	1.08741	0.297045	0.831593	novel_circ_0002937	ENSBTAG00000051176;
circATAD2B	ATAD2B	33	31	127	0	27	11	novel_circ_0001121	0	1124.67	541.443	934.093	1063.47	3776.82	novel_circ_0001121	-1.79179	10.3526	1.07267	0.300344	0.831593	novel_circ_0001121	ENSBTAG00000017255;
circTRIP4	TRIP4	28	0	0	22	37	23	novel_circ_0000265	588.897	1541.21	1132.11	792.564	0	0	novel_circ_0000265	2.01777	9.53222	1.1125	0.291538	0.831593	novel_circ_0000265	ENSBTAG00000014493;
circACSL3	ACSL3	26	61	110	8	17	23	novel_circ_0008474	214.144	708.125	1132.11	735.952	2092.64	3271.26	novel_circ_0008474	-1.5706	10.4776	1.05782	0.303712	0.831593	novel_circ_0008474	ENSBTAG00000017258;
circTNS1	TNS1	25	87	129	0	4	38	novel_circ_0008452	0	166.618	1870.44	707.646	2984.59	3836.3	novel_circ_0008452	-1.88798	10.6976	1.06979	0.300993	0.831593	novel_circ_0008452	ENSBTAG00000002485;
circATPSCKMT	ATPSCKMT	12	133	5	38	6	5	novel_circ_0005420	1017.19	249.926	246.11	339.67	4562.65	148.694	novel_circ_0005420	-1.72023	10.1816	1.06085	0.303022	0.831593	novel_circ_0005420	ENSBTAG00000017885;
circNFATC3	NFATC3	0	38	47	179	39	54	novel_circ_0003722	4791.48	1624.52	2657.99	0	1303.61	1397.72	novel_circ_0003722	1.74515	10.9865	1.09307	0.295791	0.831593	novel_circ_0003722	ENSBTAG00000004368;
circPNP_2	PNP	146	96	39	0	23	33	novel_circ_0000171	0	958.051	1624.33	4132.65	3293.34	1159.81	novel_circ_0000171	-1.73439	10.913	1.03841	0.308192	0.838865	novel_circ_0000171	ENSBTAG00000037452;ENSBTAG00000012317;
circTMEM131L	TMEM131L	16	0	0	8	15	14	novel_circ_0003256	214.144	624.816	689.109	452.894	0	0	novel_circ_0003256	1.71087	8.6249	1.02696	0.310874	0.841187	novel_circ_0003256	ENSBTAG00000016625;
circEHMT1	EHMT1	334	443	525	44	387	92	novel_circ_0000651	1177.79	16120.3	4528.43	9454.16	15197.4	15612.8	novel_circ_0000651	-0.884004	13.3462	0.88694	0.346308	0.858457	novel_circ_0000651	ENSBTAG00000012148;
circPHC3_2	PHC3	126	93	187	0	34	57	novel_circ_0005196	0	1416.25	2805.66	3566.54	3190.42	5561.14	novel_circ_0005196	-1.54612	11.4631	0.880511	0.348062	0.858457	novel_circ_0005196	ENSBTAG00000013938;
circLRRC8D	LRRC8D	106	0	0	279	43	27	novel_circ_0009483	7468.29	1791.14	1329	3000.42	0	0	novel_circ_0009483	1.81471	11.1882	0.86367	0.352714	0.858457	novel_circ_0009483	ENSBTAG00000020958;
circANKRD17	ANKRD17	105	26	240	0	58	26	novel_circ_0011176	0	2415.96	1279.77	2972.11	891.946	7137.3	novel_circ_0011176	-1.57371	11.2974	0.865928	0.352085	0.858457	novel_circ_0011176	ENSBTAG00000004912;
circMON2	MON2	83	120	497	57	42	117	novel_circ_0010565	1525.78	1749.49	5758.98	2349.39	4116.67	14780.2	novel_circ_0010565	-1.23471	12.32	0.975795	0.323239	0.858457	novel_circ_0010565	ENSBTAG00000011068;
circAPBB2	APBB2	71	22	99	12	28	13	novel_circ_0011068	321.217	1166.32	639.887	2009.72	754.723	2944.13	novel_circ_0011068	-1.42238	10.4237	0.909562	0.340231	0.858457	novel_circ_0011068	ENSBTAG00000027569;
circDDX52	DDX52	63	16	32	0	12	12	novel_circ_0004014	0	499.853	590.665	1783.27	548.89	951.64	novel_circ_0004014	-1.59313	9.63724	0.908221	0.340587	0.858457	novel_circ_0004014	ENSBTAG00000010313;
circTANK	TANK	62	6	65	40	121	94	novel_circ_0008774	1070.72	5040.18	4626.88	1754.96	205.834	1933.02	novel_circ_0008774	1.45828	11.2891	0.990956	0.319509	0.858457	novel_circ_0008774	ENSBTAG00000006654;
circHSDL2	HSDL2	56	95	6	179	72	107	novel_circ_0011884	4791.48	2999.12	5266.76	1585.13	3259.03	178.432	novel_circ_0011884	1.37701	11.588	0.91593	0.338546	0.858457	novel_circ_0011884	ENSBTAG00000031295;
circMAPK8_2	MAPK8	34	56	62	173	89	60	novel_circ_0008049	4630.87	3707.24	2953.33	962.399	1921.11	1843.8	novel_circ_0008049	1.25481	11.4177	0.879941	0.348218	0.858457	novel_circ_0008049	ENSBTAG00000007876;
circGABPB1	GABPB1	29	33	116	0	35	0	novel_circ_0000371	0	1457.9	0	820.87	1132.08	3449.69	novel_circ_0000371	-1.88361	10.2421	0.916604	0.338368	0.858457	novel_circ_0000371	ENSBTAG00000022801;
circRASSF3	RASSF3	25	0	0	42	27	6	novel_circ_0010553	1124.26	1124.67	295.333	707.646	0	0	novel_circ_0010553	1.82429	9.2503	0.966303	0.325604	0.858457	novel_circ_0010553	ENSBTAG00000051013;
circCDK5RAP2	CDK5RAP2	23	39	0	84	50	36	novel_circ_0011913	2248.52	2082.72	1772	651.035	1337.92	0	novel_circ_0011913	1.61342	10.4658	0.891906	0.344961	0.858457	novel_circ_0011913	ENSBTAG00000006532;
circSTK10	STK10	21	2	8	40	16	10	novel_circ_0005358	1070.72	666.471	492.221	594.423	68.6112	237.91	novel_circ_0005358	1.29418	9.20167	0.886526	0.346421	0.858457	novel_circ_0005358	ENSBTAG00000017457;
circFAM120A_2	FAM120A	8	0	390	97	2	15	novel_circ_0012267	2596.5	83.3088	738.331	226.447	0	11598.1	novel_circ_0012267	-1.78331	11.3495	0.866587	0.351902	0.858457	novel_circ_0012267	ENSBTAG00000008696;
circPPHLN1	PPHLN1	6	31	76	10	19	4	novel_circ_0010486	267.681	791.434	196.888	169.835	1063.47	2260.14	novel_circ_0010486	-1.46747	9.7466	0.916893	0.338292	0.858457	novel_circ_0010486	ENSBTAG00000008595;
circCEP76	CEP76	4	70	121	0	9	28	novel_circ_0006628	0	374.89	1378.22	113.223	2401.39	3598.39	novel_circ_0006628	-1.80318	10.4279	0.95384	0.328744	0.858457	novel_circ_0006628	ENSBTAG00000010547;
circARHGEF7	ARHGEF7	0	39	0	98	41	13	novel_circ_0001554	2623.27	1707.83	639.887	0	1337.92	0	novel_circ_0001554	1.88935	10.127	0.910895	0.339877	0.858457	novel_circ_0001554	ENSBTAG00000020726;
circBRCA1	BRCA1	0	39	0	97	38	14	novel_circ_0004359	2596.5	1582.87	689.109	0	1337.92	0	novel_circ_0004359	1.85937	10.1048	0.880893	0.347957	0.858457	novel_circ_0004359	ENSBTAG00000022520;
circPDCD6IP	PDCD6IP	166	21	103	593	53	36	novel_circ_0006174	15873.5	2207.68	1772	4698.77	720.418	3063.09	novel_circ_0006174	1.22658	12.2262	0.855005	0.35514	0.859813	novel_circ_0006174	ENSBTAG00000017426;
circGIGYF2	GIGYF2	27	0	18	84	34	4	novel_circ_0009140	2248.52	1416.25	196.888	764.258	0	535.297	novel_circ_0009140	1.56227	9.85836	0.837255	0.360183	0.862939	novel_circ_0009140	ENSBTAG00000014079;
circOTULIN	OTULIN	24	41	5	0	13	5	novel_circ_0005399	0	541.507	246.11	679.34	1406.53	148.694	novel_circ_0005399	-1.50195	9.15539	0.843197	0.358484	0.862939	novel_circ_0005399	ENSBTAG00000003186;
circLIFR_2	LIFR	74	91	48	19	16	30	novel_circ_0005331	508.593	666.471	1476.66	2094.63	3121.81	1427.46	novel_circ_0005331	-1.32473	10.6582	0.803823	0.369953	0.881753	novel_circ_0005331	ENSBTAG00000010423;
circ7900	--	5	27	9	0	9	3	novel_circ_0007900	0	374.89	147.666	141.529	926.251	267.649	novel_circ_0007900	-1.35129	8.55442	0.796393	0.372174	0.882474	novel_circ_0007900	--
circRRAS2	RRAS2	0	61	66	77	47	147	novel_circ_0002507	2061.14	1957.76	7235.65	0	2092.64	1962.76	novel_circ_0002507	1.46955	11.3525	0.787512	0.374853	0.88427	novel_circ_0002507	ENSBTAG00000011905;
circGALK2	GALK2	519	99	301	128	154	96	novel_circ_0000383	3426.31	6414.78	4725.32	14690.7	3396.25	8951.36	novel_circ_0000383	-0.892599	12.7733	0.746256	0.387664	0.889363	novel_circ_0000383	ENSBTAG00000004011;
circANKS3	ANKS3	260	153	112	23	84	65	novel_circ_0006988	615.665	3498.97	3199.44	7359.52	5248.76	3330.74	novel_circ_0006988	-1.12472	11.9447	0.736932	0.390646	0.889363	novel_circ_0006988	ENSBTAG00000006593;
circIGF1R	IGF1R	244	97	359	42	139	65	novel_circ_0005824	1124.26	5789.96	3199.44	6906.63	3327.64	10676.2	novel_circ_0005824	-1.0485	12.3546	0.763011	0.382388	0.889363	novel_circ_0005824	ENSBTAG00000021527;
circITGA6	ITGA6	90	3	324	20	88	0	novel_circ_0008740	535.361	3665.59	0	2547.53	102.917	9635.35	novel_circ_0008740	-1.54584	11.4593	0.731245	0.39248	0.889363	novel_circ_0008740	ENSBTAG00000017266;
circUSP37	USP37	53	33	10	242	0	40	novel_circ_0008462	6477.87	0	1968.88	1500.21	1132.08	297.387	novel_circ_0008462	1.52538	10.9398	0.7636	0.382204	0.889363	novel_circ_0008462	ENSBTAG00000016572;
circRFX3	RFX3	46	130	4	0	0	35	novel_circ_0012024	0	0	1722.77	1302.07	4459.73	118.955	novel_circ_0012024	-1.77185	10.3804	0.737019	0.390618	0.889363	novel_circ_0012024	ENSBTAG00000000819;
circ7821	--	8	6	4	0	0	5	novel_circ_0007821	0	0	246.11	226.447	205.834	118.955	novel_circ_0007821	-1.22995	7.63732	0.750312	0.386378	0.889363	novel_circ_0007821	--
circ7856	--	4	0	5	2	2	10	novel_circ_0007856	53.5361	83.3088	492.221	113.223	0	148.694	novel_circ_0007856	1.1712	7.7347	0.742871	0.388743	0.889363	novel_circ_0007856	--
circEPB41	EPB41	59	41	52	0	0	30	novel_circ_0008576	0	0	1476.66	1670.05	1406.53	1546.41	novel_circ_0008576	-1.64932	10.081	0.720338	0.396033	0.893016	novel_circ_0008576	ENSBTAG00000006667;
circRAB28	RAB28	124	2	0	74	27	146	novel_circ_0010879	1980.84	1124.67	7186.43	3509.93	68.6112	0	novel_circ_0010879	1.51865	11.214	0.701746	0.402198	0.89366	novel_circ_0010879	ENSBTAG00000003218;
circNSUN6	NSUN6	46	109	148	0	69	14	novel_circ_0001681	0	2874.15	689.109	1302.07	3739.31	4401.33	novel_circ_0001681	-1.4051	11.1256	0.69354	0.404963	0.89366	novel_circ_0001681	ENSBTAG00000022003;
circTMEM50B	TMEM50B	27	37	9	0	0	16	novel_circ_0004865	0	0	787.553	764.258	1269.31	267.649	novel_circ_0004865	-1.55334	9.18205	0.70175	0.402196	0.89366	novel_circ_0004865	ENSBTAG00000001258;
circ7445	--	4	3	15	5	4	0	novel_circ_0007445	133.84	166.618	0	113.223	102.917	446.081	novel_circ_0007445	-1.0735	7.83511	0.690388	0.406033	0.89366	novel_circ_0007445	--
circ7564	--	4	6	3	0	0	4	novel_circ_0007564	0	0	196.888	113.223	205.834	89.2162	novel_circ_0007564	-1.13845	7.38257	0.702005	0.402111	0.89366	novel_circ_0007564	--
circSACM1L	SACM1L	5	0	17	33	9	5	novel_circ_0006103	883.346	374.89	246.11	141.529	0	505.559	novel_circ_0006103	1.2052	8.73574	0.652922	0.41907	0.917962	novel_circ_0006103	ENSBTAG00000003501;
circ7850	--	36	17	12	7	9	8	novel_circ_0007850	187.376	374.89	393.777	1019.01	583.195	356.865	novel_circ_0007850	-1.03576	9.11099	0.636525	0.424972	0.922109	novel_circ_0007850	--
circTBC1D5	TBC1D5	35	0	7	64	17	13	novel_circ_0004830	1713.16	708.125	639.887	990.705	0	208.171	novel_circ_0004830	1.34246	9.6029	0.641226	0.423267	0.922109	novel_circ_0004830	ENSBTAG00000030581;
circCSNK1G3	CSNK1G3	77	63	6	375	0	38	novel_circ_0011488	10038	0	1870.44	2179.55	2161.25	178.432	novel_circ_0011488	1.39706	11.4547	0.629117	0.42768	0.923627	novel_circ_0011488	ENSBTAG00000017550;
circPHF3	PHF3	165	13	264	531	0	289	novel_circ_0012497	14213.8	0	14225.2	4670.47	445.973	7851.03	novel_circ_0012497	1.13203	12.7663	0.609724	0.434892	0.930466	novel_circ_0012497	ENSBTAG00000019139;
circAMBRA1	AMBRA1	153	69	0	79	4	2	novel_circ_0002704	2114.68	166.618	98.4442	4330.8	2367.09	0	novel_circ_0002704	-1.48069	10.6277	0.610148	0.434732	0.930466	novel_circ_0002704	ENSBTAG00000004282;
circ7817	--	5	2	7	0	14	7	novel_circ_0007817	0	583.162	344.555	141.529	68.6112	208.171	novel_circ_0007817	1.10443	8.17492	0.58668	0.443706	0.944929	novel_circ_0007817	--
circRSBN1L	RSBN1L	25	11	0	25	8	32	novel_circ_0009887	669.201	333.235	1575.11	707.646	377.362	0	novel_circ_0009887	1.23508	9.39911	0.575427	0.44811	0.949911	novel_circ_0009887	ENSBTAG00000015753;
circCDC42	CDC42	67	0	8	84	53	16	novel_circ_0008655	2248.52	2207.68	787.553	1896.49	0	237.91	novel_circ_0008655	1.29068	10.3407	0.555954	0.455895	0.953235	novel_circ_0008655	ENSBTAG00000001700;
circ2915	--	58	87	29	0	7	39	novel_circ_0012915	0	291.581	1919.66	1641.74	2984.59	862.423	novel_circ_0012915	-1.31451	10.3978	0.5645	0.452453	0.953235	novel_circ_0012915	--
circFBXW4	FBXW4	30	5	2	0	0	9	novel_circ_0007138	0	0	442.999	849.176	171.528	59.4775	novel_circ_0007138	-1.30711	8.32431	0.560472	0.45407	0.953235	novel_circ_0007138	ENSBTAG00000003579;
circ7511	--	38	52	44	0	37	0	novel_circ_0007511	0	1541.21	0	1075.62	1783.89	1308.5	novel_circ_0007511	-1.43035	9.99237	0.545389	0.460208	0.957899	novel_circ_0007511	--
circ3880	--	240	19	208	18	8	113	novel_circ_0003880	481.825	333.235	5562.1	6793.4	651.806	6185.66	novel_circ_0003880	-1.09801	11.7317	0.528387	0.467286	0.965195	novel_circ_0003880	--
circFBXW4_2	FBXW4	31	82	190	0	78	14	novel_circ_0007139	0	3249.04	689.109	877.481	2813.06	5650.36	novel_circ_0007139	-1.24535	11.1547	0.526908	0.46791	0.965195	novel_circ_0007139	ENSBTAG00000003579;
circSAFB	SAFB	0	0	40	19	25	33	novel_circ_0011394	508.593	1041.36	1624.33	0	0	1189.55	novel_circ_0011394	1.40319	9.62875	0.521575	0.470171	0.965529	novel_circ_0011394	ENSBTAG00000007875;
circNFATC2	NFATC2	133	265	258	348	403	120	novel_circ_0002036	9315.28	16786.7	5906.65	3764.68	9090.98	7672.59	novel_circ_0002036	0.640896	13.1068	0.487746	0.484934	0.96567	novel_circ_0002036	ENSBTAG00000018270;
circTRIP12	TRIP12	107	159	97	55	38	56	novel_circ_0008504	1472.24	1582.87	2756.44	3028.73	5454.59	2884.66	novel_circ_0008504	-0.967519	11.5165	0.508617	0.475738	0.96567	novel_circ_0008504	ENSBTAG00000021653;
circTFEC	TFEC	84	11	0	40	35	82	novel_circ_0009947	1070.72	1457.9	4036.21	2377.69	377.362	0	novel_circ_0009947	1.24631	10.6595	0.49963	0.479663	0.96567	novel_circ_0009947	ENSBTAG00000014228;
circ7482	--	58	115	62	7	68	10	novel_circ_0007482	187.376	2832.5	492.221	1641.74	3945.14	1843.8	novel_circ_0007482	-1.08009	10.8844	0.495729	0.481383	0.96567	novel_circ_0007482	--
circZDHHC17	ZDHHC17	17	0	98	34	2	8	novel_circ_0010616	910.114	83.3088	393.777	481.2	0	2914.4	novel_circ_0010616	-1.27774	9.75804	0.501082	0.479025	0.96567	novel_circ_0010616	ENSBTAG00000021756;
circITGB4	ITGB4	4	2	97	0	25	3	novel_circ_0004516	0	1041.36	147.666	113.223	68.6112	2884.66	novel_circ_0004516	-1.36279	9.60124	0.502236	0.478519	0.96567	novel_circ_0004516	ENSBTAG00000018169;
circUBE3A	UBE3A	4	0	18	26	6	8	novel_circ_0005519	695.969	249.926	393.777	113.223	0	535.297	novel_circ_0005519	1.03369	8.63855	0.492108	0.482988	0.96567	novel_circ_0005519	ENSBTAG00000002487;
circRTCA	RTCA	68	0	0	159	4	14	novel_circ_0009432	4256.12	166.618	689.109	1924.8	0	0	novel_circ_0009432	1.40401	10.2786	0.464191	0.495672	0.970251	novel_circ_0009432	ENSBTAG00000006321;
circRICTOR	RICTOR	22	14	92	0	23	15	novel_circ_0005325	0	958.051	738.331	622.729	480.278	2735.96	novel_circ_0005325	-1.17957	9.95035	0.4669	0.494417	0.970251	novel_circ_0005325	ENSBTAG00000006697;
circ0668	ENSBTAG00000049297;ENSBTAG00000037799	21	0	0	19	8	10	novel_circ_0010668	508.593	333.235	492.221	594.423	0	0	novel_circ_0010668	1.14209	8.59946	0.46595	0.494856	0.970251	novel_circ_0010668	ENSBTAG00000049297;ENSBTAG00000037799;
circ7818	--	3	4	2	2	5	5	novel_circ_0007818	53.5361	208.272	246.11	84.9176	137.222	59.4775	novel_circ_0007818	0.792359	7.62064	0.466733	0.494494	0.970251	novel_circ_0007818	--
circ5464	--	5	0	52	42	35	25	novel_circ_0005464	1124.26	1457.9	1230.55	141.529	0	1546.41	novel_circ_0005464	1.16798	9.94039	0.459113	0.498039	0.970753	novel_circ_0005464	--
circNDST1	NDST1	170	45	0	4	37	22	novel_circ_0011717	107.072	1541.21	1082.89	4812	1543.75	0	novel_circ_0011717	-1.21832	10.6271	0.444218	0.505093	0.972737	novel_circ_0011717	ENSBTAG00000001692;
circUSP3	USP3	142	333	357	517	173	342	novel_circ_0000286	13839.1	7206.21	16834	4019.43	11423.8	10616.7	novel_circ_0000286	0.539526	13.3882	0.432329	0.510849	0.972737	novel_circ_0000286	ENSBTAG00000008805;
circCIP2A	CIP2A	128	0	84	20	6	42	novel_circ_0004943	535.361	249.926	2067.33	3623.15	0	2498.05	novel_circ_0004943	-1.10217	10.6099	0.381721	0.536683	0.972737	novel_circ_0004943	ENSBTAG00000017140;
circTIMMDC1	TIMMDC1	117	0	218	375	39	147	novel_circ_0004991	10038	1624.52	7235.65	3311.78	0	6483.04	novel_circ_0004991	0.947217	12.2434	0.389803	0.532403	0.972737	novel_circ_0004991	ENSBTAG00000012581;
circTGFBR2	TGFBR2	115	88	95	0	100	0	novel_circ_0006065	0	4165.44	0	3255.17	3018.89	2825.18	novel_circ_0006065	-1.12593	11.1533	0.348244	0.555109	0.972737	novel_circ_0006065	ENSBTAG00000019832;
circLCK	LCK	109	0	72	168	96	34	novel_circ_0008542	4497.03	3998.82	1673.55	3085.34	0	2141.19	novel_circ_0008542	0.958462	11.3625	0.350727	0.553702	0.972737	novel_circ_0008542	ENSBTAG00000012695;
circPTBP1	PTBP1	109	20	50	250	5	71	novel_circ_0011550	6692.01	208.272	3494.77	3085.34	686.112	1486.94	novel_circ_0011550	0.982062	11.3861	0.437628	0.50827	0.972737	novel_circ_0011550	ENSBTAG00000045828;
circSTT3B	STT3B	98	105	75	0	84	16	novel_circ_0006150	0	3498.97	787.553	2773.97	3602.09	2230.41	novel_circ_0006150	-1.00535	11.1132	0.36286	0.546922	0.972737	novel_circ_0006150	ENSBTAG00000007438;
circ3440	--	78	26	118	10	237	44	novel_circ_0003440	267.681	9872.1	2165.77	2207.86	891.946	3509.17	novel_circ_0003440	0.894392	11.6515	0.36408	0.546249	0.972737	novel_circ_0003440	--
circ2886	--	71	0	102	38	10	21	novel_circ_0012886	1017.19	416.544	1033.66	2009.72	0	3033.35	novel_circ_0012886	-1.02781	10.3661	0.358461	0.549362	0.972737	novel_circ_0012886	--
circLIN54	LIN54	66	0	8	125	7	15	novel_circ_0011233	3346.01	291.581	738.331	1868.19	0	237.91	novel_circ_0011233	1.05185	10.1665	0.345498	0.556673	0.972737	novel_circ_0011233	ENSBTAG00000010546;
circTNS3	TNS3	59	20	8	0	0	24	novel_circ_0010033	0	0	1181.33	1670.05	686.112	237.91	novel_circ_0010033	-1.14033	9.44165	0.342714	0.558267	0.972737	novel_circ_0010033	ENSBTAG00000009655;
circADGRE1	ADGRE1	58	106	18	0	0	51	novel_circ_0011376	0	0	2510.33	1641.74	3636.39	535.297	novel_circ_0011376	-1.2131	10.5044	0.365505	0.545465	0.972737	novel_circ_0011376	ENSBTAG00000007901;
circTXNDC11	TXNDC11	45	124	241	39	46	87	novel_circ_0006738	1043.95	1916.1	4282.32	1273.76	4253.89	7167.04	novel_circ_0006738	-0.810655	11.7265	0.350302	0.553942	0.972737	novel_circ_0006738	ENSBTAG00000014823;
circCHM	CHM	39	0	4	40	3	27	novel_circ_0013233	1070.72	124.963	1329	1103.93	0	118.955	novel_circ_0013233	1.03448	9.43228	0.355008	0.551292	0.972737	novel_circ_0013233	ENSBTAG00000009598;
circ5437	ENSBTAG00000055240;ENSBTAG00000048135	27	45	0	70	39	23	novel_circ_0005437	1873.76	1624.52	1132.11	764.258	1543.75	0	novel_circ_0005437	1.0028	10.2557	0.357047	0.550151	0.972737	novel_circ_0005437	ENSBTAG00000055240;ENSBTAG00000048135;
circ2793	--	19	54	32	0	24	13	novel_circ_0012793	0	999.706	639.887	537.811	1852.5	951.64	novel_circ_0012793	-1.02803	9.80779	0.378667	0.538317	0.972737	novel_circ_0012793	--
circ7819	--	16	6	0	6	9	14	novel_circ_0007819	160.608	374.89	689.109	452.894	205.834	0	novel_circ_0007819	0.868642	8.56509	0.357682	0.549796	0.972737	novel_circ_0007819	--
circBIN2	BIN2	12	4	52	0	107	4	novel_circ_0010412	0	4457.02	196.888	339.67	137.222	1546.41	novel_circ_0010412	1.19487	10.2018	0.399583	0.527305	0.972737	novel_circ_0010412	ENSBTAG00000008897;
circMAPKAP1	MAPKAP1	9	17	12	0	0	12	novel_circ_0001208	0	0	590.665	254.753	583.195	356.865	novel_circ_0001208	-1.03404	8.50459	0.377226	0.539092	0.972737	novel_circ_0001208	ENSBTAG00000010271;
circ7855	--	9	4	5	0	0	6	novel_circ_0007855	0	0	295.333	254.753	137.222	148.694	novel_circ_0007855	-0.93669	7.68224	0.422828	0.515529	0.972737	novel_circ_0007855	--
circEZH2	EZH2	5	0	52	66	10	32	novel_circ_0009741	1766.69	416.544	1575.11	141.529	0	1546.41	novel_circ_0009741	1.14837	9.92806	0.430505	0.511741	0.972737	novel_circ_0009741	ENSBTAG00000009426;
circPOLR3E	POLR3E	4	16	63	18	83	18	novel_circ_0006810	481.825	3457.32	885.998	113.223	548.89	1873.54	novel_circ_0006810	0.923533	10.3353	0.345699	0.556558	0.972737	novel_circ_0006810	ENSBTAG00000018044;
circ7663	--	4	13	10	0	10	0	novel_circ_0007663	0	416.544	0	113.223	445.973	297.387	novel_circ_0007663	-1.02939	8.1232	0.427901	0.51302	0.972737	novel_circ_0007663	--
circ7580	--	3	16	19	0	6	8	novel_circ_0007580	0	249.926	393.777	84.9176	548.89	565.036	novel_circ_0007580	-0.910786	8.54294	0.373246	0.54124	0.972737	novel_circ_0007580	--
circEZH1	EZH1	2	19	96	17	95	54	novel_circ_0004350	455.057	3957.17	2657.99	56.6117	651.806	2854.92	novel_circ_0004350	0.984457	10.8427	0.36719	0.54454	0.972737	novel_circ_0004350	ENSBTAG00000021918;
circ5380	--	2	17	73	0	16	12	novel_circ_0005380	0	666.471	590.665	56.6117	583.195	2170.93	novel_circ_0005380	-1.16192	9.54021	0.421533	0.516173	0.972737	novel_circ_0005380	--
circRRAS2_2	RRAS2	0	18	33	102	4	8	novel_circ_0002509	2730.34	166.618	393.777	0	617.501	981.378	novel_circ_0002509	1.0417	9.78759	0.346902	0.555872	0.972737	novel_circ_0002509	ENSBTAG00000011905;
circCSTF3	CSTF3	4	76	26	0	13	24	novel_circ_0002639	0	541.507	1181.33	113.223	2607.23	773.207	novel_circ_0002639	-1.02188	9.8683	0.334322	0.563125	0.9775	novel_circ_0002639	ENSBTAG00000008617;
circSATB1_2	SATB1	1177	292	949	867	474	366	novel_circ_0004843	23207.9	19744.2	18015.3	33316	10017.2	28222.1	novel_circ_0004843	-0.230945	14.4351	0.234352	0.628315	0.980707	novel_circ_0004843	ENSBTAG00000021158;
circJARID2	JARID2	686	66	112	259	252	365	novel_circ_0006411	6932.93	10496.9	17966.1	19417.8	2264.17	3330.74	novel_circ_0006411	0.499603	13.3067	0.277742	0.598185	0.980707	novel_circ_0006411	ENSBTAG00000012938;
circSLC30A7	SLC30A7	642	267	592	666	489	336	novel_circ_0009422	17827.5	20369	16538.6	18172.4	9159.6	17605.3	novel_circ_0009422	0.28424	14.0255	0.247559	0.618799	0.980707	novel_circ_0009422	ENSBTAG00000019027;
circUBE2E2	UBE2E2	474	92	307	503	89	343	novel_circ_0007395	13464.3	3707.24	16883.2	13417	3156.12	9129.79	novel_circ_0007395	0.405338	13.2913	0.200246	0.654523	0.980707	novel_circ_0007395	ENSBTAG00000047930;
circIPMK_2	IPMK	439	95	126	79	144	123	novel_circ_0007275	2114.68	5998.23	6054.32	12426.3	3259.03	3747.08	novel_circ_0007275	-0.456953	12.4681	0.158381	0.690652	0.980707	novel_circ_0007275	ENSBTAG00000011197;
circIFITM1_2	IFITM1	385	201	152	187	150	75	novel_circ_0008408	5005.63	6248.16	3691.66	10897.8	6895.43	4520.29	novel_circ_0008408	-0.577648	12.6157	0.299593	0.584138	0.980707	novel_circ_0008408	ENSBTAG00000049371;ENSBTAG00000019017;ENSBTAG00000048470;
circJARID2_2	JARID2	327	50	334	68	133	148	novel_circ_0006413	1820.23	5540.04	7284.87	9256.01	1715.28	9932.74	novel_circ_0006413	-0.514644	12.5485	0.202033	0.653085	0.980707	novel_circ_0006413	ENSBTAG00000012938;
circNFATC2_2	NFATC2	294	315	229	4	332	47	novel_circ_0002037	107.072	13829.3	2313.44	8321.92	10806.3	6810.17	novel_circ_0002037	-0.675016	12.793	0.294392	0.58742	0.980707	novel_circ_0002037	ENSBTAG00000018270;
circPDE7A	PDE7A	282	85	97	318	44	164	novel_circ_0002147	8512.24	1832.79	8072.42	7982.25	2915.98	2884.66	novel_circ_0002147	0.417847	12.4075	0.126598	0.721986	0.980707	novel_circ_0002147	ENSBTAG00000011614;
circCLASP2	CLASP2	277	50	206	0	123	98	novel_circ_0006168	0	5123.49	4823.76	7840.72	1715.28	6126.18	novel_circ_0006168	-0.657837	12.0826	0.180017	0.671359	0.980707	novel_circ_0006168	ENSBTAG00000011333;
circANGEL2	ANGEL2	263	7	153	87	117	36	novel_circ_0003084	2328.82	4873.57	1772	7444.44	240.139	4550.03	novel_circ_0003084	-0.447023	11.8146	0.1002	0.751589	0.980707	novel_circ_0003084	ENSBTAG00000003702;
circCLEC16A_2	CLEC16A	220	109	62	32	44	106	novel_circ_0007059	856.578	1832.79	5217.54	6227.29	3739.31	1843.8	novel_circ_0007059	-0.580606	11.7107	0.182033	0.669632	0.980707	novel_circ_0007059	ENSBTAG00000005208;
circST3GAL6	ST3GAL6	212	20	148	0	240	104	novel_circ_0004902	0	9997.06	5119.1	6000.84	686.112	4401.33	novel_circ_0004902	0.445504	12.1137	0.0784867	0.779359	0.980707	novel_circ_0004902	ENSBTAG00000004471;
circ2559	--	201	0	9	169	9	96	novel_circ_0012559	4523.8	374.89	4725.32	5689.48	0	267.649	novel_circ_0012559	0.690251	11.3791	0.154769	0.694019	0.980707	novel_circ_0012559	--
circMAP4K5	MAP4K5	158	0	73	15	9	171	novel_circ_0000237	401.521	374.89	8416.98	4472.32	0	2170.93	novel_circ_0000237	0.465512	11.4004	0.0704833	0.790634	0.980707	novel_circ_0000237	ENSBTAG00000014792;
circSCMH1	SCMH1	131	113	47	38	86	43	novel_circ_0009085	1017.19	3582.28	2116.55	3708.07	3876.53	1397.72	novel_circ_0009085	-0.419924	11.3893	0.0951272	0.757757	0.980707	novel_circ_0009085	ENSBTAG00000001629;
circNBN	NBN	127	3	20	2	59	13	novel_circ_0002321	53.5361	2457.61	639.887	3594.84	102.917	594.775	novel_circ_0002321	-0.447999	10.3524	0.0702581	0.790961	0.980707	novel_circ_0002321	ENSBTAG00000013225;
circPARP8_2	PARP8	122	52	8	242	20	43	novel_circ_0005296	6477.87	833.088	2116.55	3453.31	1783.89	237.91	novel_circ_0005296	0.78416	11.3173	0.281084	0.595991	0.980707	novel_circ_0005296	ENSBTAG00000004066;
circZEB1	ZEB1	120	100	315	512	107	96	novel_circ_0001703	13705.2	4457.02	4725.32	3396.7	3430.56	9367.7	novel_circ_0001703	0.499694	12.6841	0.21671	0.641558	0.980707	novel_circ_0001703	ENSBTAG00000020053;
circ3206	--	119	85	97	0	98	22	novel_circ_0013206	0	4082.13	1082.89	3368.4	2915.98	2884.66	novel_circ_0013206	-0.828233	11.2617	0.251636	0.615925	0.980707	novel_circ_0013206	--
circCHIC2	CHIC2	118	3	24	62	10	78	novel_circ_0011134	1659.62	416.544	3839.32	3340.09	102.917	713.73	novel_circ_0011134	0.505338	10.7684	0.0997097	0.752178	0.980707	novel_circ_0011134	ENSBTAG00000032660;
circHUWE1_2	HUWE1	116	53	91	0	10	84	novel_circ_0013322	0	416.544	4134.66	3283.48	1818.2	2706.23	novel_circ_0013322	-0.781499	11.0534	0.212953	0.644463	0.980707	novel_circ_0013322	ENSBTAG00000006122;
circ1354	ENSBTAG00000040507	114	13	235	141	47	11	novel_circ_0011354	3774.3	1957.76	541.443	3226.87	445.973	6988.6	novel_circ_0011354	-0.761627	11.4974	0.268115	0.604599	0.980707	novel_circ_0011354	ENSBTAG00000040507;
circCOQ3	COQ3	114	0	216	170	29	12	novel_circ_0012463	4550.57	1207.98	590.665	3226.87	0	6423.57	novel_circ_0012463	-0.600854	11.4177	0.128943	0.719531	0.980707	novel_circ_0012463	ENSBTAG00000019729;
circZNF148	ZNF148	112	0	0	10	98	20	novel_circ_0005038	267.681	4082.13	984.442	3170.26	0	0	novel_circ_0005038	0.746431	10.5342	0.133296	0.715039	0.980707	novel_circ_0005038	ENSBTAG00000050482;
circSATB1_3	SATB1	111	189	312	192	0	125	novel_circ_0004838	5139.47	0	6152.76	3141.95	6483.76	9278.49	novel_circ_0004838	-0.742635	12.3161	0.258659	0.611043	0.980707	novel_circ_0004838	ENSBTAG00000021158;
circYAF2	YAF2	110	31	95	163	17	104	novel_circ_0010491	4363.19	708.125	5119.1	3113.64	1063.47	2825.18	novel_circ_0010491	0.540119	11.5175	0.148273	0.700191	0.980707	novel_circ_0010491	ENSBTAG00000015025;
circSAFB_2	SAFB;-	109	32	70	8	45	44	novel_circ_0011400	214.144	1874.45	2165.77	3085.34	1097.78	2081.71	novel_circ_0011400	-0.560879	10.8291	0.140925	0.707364	0.980707	novel_circ_0011400	ENSBTAG00000007875;ENSBTAG00000051794;
circCCSER2	CCSER2	108	21	66	7	15	64	novel_circ_0008035	187.376	624.816	3150.21	3057.03	720.418	1962.76	novel_circ_0008035	-0.538675	10.7166	0.119554	0.729519	0.980707	novel_circ_0008035	ENSBTAG00000017611;
circHNRNPC	HNRNPC	106	136	74	0	66	70	novel_circ_0000163	0	2749.19	3445.55	3000.42	4665.56	2200.67	novel_circ_0000163	-0.67278	11.4211	0.175423	0.675337	0.980707	novel_circ_0000163	ENSBTAG00000011396;
circKANSL1_3	KANSL1	100	0	62	63	18	16	novel_circ_0004391	1686.39	749.779	787.553	2830.59	0	1843.8	novel_circ_0004391	-0.532959	10.4354	0.0968555	0.755636	0.980707	novel_circ_0004391	ENSBTAG00000012564;
circRNF38	RNF38	100	0	48	99	48	26	novel_circ_0012119	2650.04	1999.41	1279.77	2830.59	0	1427.46	novel_circ_0012119	0.476392	10.7857	0.0798599	0.777487	0.980707	novel_circ_0012119	ENSBTAG00000005519;
circ7500	--	98	56	51	37	53	27	novel_circ_0007500	990.418	2207.68	1329	2773.97	1921.11	1516.68	novel_circ_0007500	-0.456395	10.8583	0.103815	0.747299	0.980707	novel_circ_0007500	--
circ3423	OAS1Y;OAS1X	92	27	174	0	121	11	novel_circ_0003423	0	5040.18	541.443	2604.14	926.251	5174.54	novel_circ_0003423	-0.641396	11.2572	0.14069	0.707596	0.980707	novel_circ_0003423	ENSBTAG00000039861;ENSBTAG00000053807;
circLARP4B	LARP4B	91	0	0	68	28	20	novel_circ_0001768	1820.23	1166.32	984.442	2575.83	0	0	novel_circ_0001768	0.621506	10.1781	0.10048	0.751254	0.980707	novel_circ_0001768	ENSBTAG00000013899;
circPLCB4	PLCB4	90	55	240	18	149	212	novel_circ_0001636	481.825	6206.51	10435.1	2547.53	1886.81	7137.3	novel_circ_0001636	0.56332	12.2426	0.185346	0.666819	0.980707	novel_circ_0001636	ENSBTAG00000013116;
circBANP	BANP	89	117	109	0	161	0	novel_circ_0003610	0	6706.36	0	2519.22	4013.76	3241.52	novel_circ_0003610	-0.543176	11.4578	0.0814519	0.775339	0.980707	novel_circ_0003610	ENSBTAG00000023745;
circVRK1	VRK1	89	137	18	227	44	44	novel_circ_0005702	6076.35	1832.79	2165.77	2519.22	4699.87	535.297	novel_circ_0005702	0.379114	11.5693	0.0726478	0.78752	0.980707	novel_circ_0005702	ENSBTAG00000014230;
circ7824	--	86	68	54	21	88	122	novel_circ_0007824	562.129	3665.59	6005.1	2434.3	2332.78	1605.89	novel_circ_0007824	0.68034	11.4673	0.231603	0.630338	0.980707	novel_circ_0007824	--
circHNRNPR	HNRNPR	81	0	0	4	3	20	novel_circ_0008633	107.072	124.963	984.442	2292.77	0	0	novel_circ_0008633	-0.917419	9.34816	0.201182	0.653769	0.980707	novel_circ_0008633	ENSBTAG00000016578;
circDCAF5	DCAF5	79	17	16	0	40	7	novel_circ_0000474	0	1666.18	344.555	2236.16	583.195	475.82	novel_circ_0000474	-0.713614	9.89348	0.170428	0.679732	0.980707	novel_circ_0000474	ENSBTAG00000048519;
circARHGEF9_3	ARHGEF9	78	19	478	217	26	90	novel_circ_0013358	5808.67	1083.01	4429.99	2207.86	651.806	14215.1	novel_circ_0013358	-0.59179	12.2289	0.194122	0.659508	0.980707	novel_circ_0013358	ENSBTAG00000012729;
circMAPK8_3	MAPK8	75	0	156	94	91	61	novel_circ_0008050	2516.2	3790.55	3002.55	2122.94	0	4639.24	novel_circ_0008050	0.459719	11.4224	0.0828743	0.773439	0.980707	novel_circ_0008050	ENSBTAG00000007876;
circSTK3	STK3	74	241	190	242	0	87	novel_circ_0002284	6477.87	0	4282.32	2094.63	8267.65	5650.36	novel_circ_0002284	-0.571909	12.145	0.143691	0.704639	0.980707	novel_circ_0002284	ENSBTAG00000026234;
circTMPO	TMPO	73	11	57	0	0	44	novel_circ_0010619	0	0	2165.77	2066.33	377.362	1695.11	novel_circ_0010619	-0.937967	10.125	0.224842	0.635375	0.980707	novel_circ_0010619	ENSBTAG00000004240;
circSTAM2	STAM2	72	40	186	0	39	93	novel_circ_0008824	0	1624.52	4577.65	2038.02	1372.22	5531.41	novel_circ_0008824	-0.529857	11.3383	0.101783	0.7497	0.980707	novel_circ_0008824	ENSBTAG00000001887;
circGOLPH3	GOLPH3	67	0	106	5	19	40	novel_circ_0005371	133.84	791.434	1968.88	1896.49	0	3152.31	novel_circ_0005371	-0.805174	10.4411	0.201387	0.653604	0.980707	novel_circ_0005371	ENSBTAG00000032848;
circLCP1	LCP1	64	0	0	88	4	21	novel_circ_0001314	2355.59	166.618	1033.66	1811.57	0	0	novel_circ_0001314	0.968277	9.91097	0.232602	0.629601	0.980707	novel_circ_0001314	ENSBTAG00000007079;
circPTK2B	PTK2B	64	368	185	349	67	65	novel_circ_0012195	9342.05	2790.85	3199.44	1811.57	12624.5	5501.67	novel_circ_0012195	-0.376783	12.5375	0.106392	0.74429	0.980707	novel_circ_0012195	ENSBTAG00000005958;
circAAGAB	AAGAB	63	14	170	18	19	176	novel_circ_0000095	481.825	791.434	8663.09	1783.27	480.278	5055.59	novel_circ_0000095	0.437853	11.5214	0.0822077	0.774328	0.980707	novel_circ_0000095	ENSBTAG00000040368;
circIFFO1	IFFO1	61	328	8	33	118	32	novel_circ_0010195	883.346	4915.22	1575.11	1726.66	11252.2	237.91	novel_circ_0010195	-0.841126	11.772	0.314981	0.574639	0.980707	novel_circ_0010195	ENSBTAG00000030369;
circDEK	DEK	58	4	90	170	0	44	novel_circ_0006387	4550.57	0	2165.77	1641.74	137.222	2676.49	novel_circ_0006387	0.591637	10.9144	0.114441	0.735144	0.980707	novel_circ_0006387	ENSBTAG00000012865;
circDDX50	DDX50	55	2	3	0	75	6	novel_circ_0007972	0	3124.08	295.333	1556.82	68.6112	89.2162	novel_circ_0007972	0.987088	9.84687	0.264501	0.607044	0.980707	novel_circ_0007972	ENSBTAG00000033413;
circPTBP3	PTBP3	54	88	44	0	49	40	novel_circ_0011876	0	2041.07	1968.88	1528.52	3018.89	1308.5	novel_circ_0011876	-0.547722	10.7394	0.102994	0.748266	0.980707	novel_circ_0011876	ENSBTAG00000016750;
circTRAPPC9	TRAPPC9	53	10	28	90	2	36	novel_circ_0002198	2409.13	83.3088	1772	1500.21	343.056	832.685	novel_circ_0002198	0.670285	10.2574	0.185092	0.667034	0.980707	novel_circ_0002198	ENSBTAG00000013955;
circ7842	--	52	34	26	2	28	16	novel_circ_0007842	53.5361	1166.32	787.553	1471.9	1166.39	773.207	novel_circ_0007842	-0.767953	9.92095	0.256436	0.612579	0.980707	novel_circ_0007842	--
circPLEKHA3	PLEKHA3	52	5	86	99	28	45	novel_circ_0008719	2650.04	1166.32	2214.99	1471.9	171.528	2557.53	novel_circ_0008719	0.520191	10.7913	0.119442	0.72964	0.980707	novel_circ_0008719	ENSBTAG00000001098;
circUBE2D2	UBE2D2	52	23	54	0	48	0	novel_circ_0011635	0	1999.41	0	1471.9	789.029	1605.89	novel_circ_0011635	-0.949465	10.029	0.238657	0.625178	0.980707	novel_circ_0011635	ENSBTAG00000004161;
circDNM3	DNM3	47	0	90	70	3	117	novel_circ_0002875	1873.76	124.963	5758.98	1330.38	0	2676.49	novel_circ_0002875	0.949137	10.9838	0.287976	0.591521	0.980707	novel_circ_0002875	ENSBTAG00000014319;
circCLEC16A_3	CLEC16A	45	39	0	17	17	50	novel_circ_0007060	455.057	708.125	2461.1	1273.76	1337.92	0	novel_circ_0007060	0.468034	10.1081	0.0750403	0.784135	0.980707	novel_circ_0007060	ENSBTAG00000005208;
circAFF1	AFF1	42	14	39	9	19	20	novel_circ_0010865	240.913	791.434	984.442	1188.85	480.278	1159.81	novel_circ_0010865	-0.49286	9.7714	0.119946	0.729093	0.980707	novel_circ_0010865	ENSBTAG00000018488;
circ7604	--	39	139	146	132	247	23	novel_circ_0007604	3533.38	10288.6	1132.11	1103.93	4768.48	4341.86	novel_circ_0007604	0.549834	12.0568	0.175132	0.67559	0.980707	novel_circ_0007604	--
circBMPR2	BMPR2	39	158	0	73	41	15	novel_circ_0009006	1954.07	1707.83	738.331	1103.93	5420.29	0	novel_circ_0009006	-0.564812	10.8823	0.10644	0.744234	0.980707	novel_circ_0009006	ENSBTAG00000006420;
circBCL11B	BCL11B	38	6	43	0	35	7	novel_circ_0005711	0	1457.9	344.555	1075.62	205.834	1278.77	novel_circ_0005711	-0.508664	9.63242	0.0869735	0.768061	0.980707	novel_circ_0005711	ENSBTAG00000018019;
circ1402	ENSBTAG00000051794	36	93	18	2	0	56	novel_circ_0011402	53.5361	0	2756.44	1019.01	3190.42	535.297	novel_circ_0011402	-0.7586	10.3705	0.171548	0.67874	0.980707	novel_circ_0011402	ENSBTAG00000051794;
circ7889	--	33	26	25	5	14	16	novel_circ_0007889	133.84	583.162	787.553	934.093	891.946	743.468	novel_circ_0007889	-0.777265	9.5416	0.304801	0.580888	0.980707	novel_circ_0007889	--
circZNF292	ZNF292	33	2	183	45	2	56	novel_circ_0012488	1204.56	83.3088	2756.44	934.093	68.6112	5442.19	novel_circ_0012488	-0.672594	10.8257	0.155389	0.693438	0.980707	novel_circ_0012488	ENSBTAG00000046612;
circ1643	--	29	4	174	3	50	21	novel_circ_0001643	80.3042	2082.72	1033.66	820.87	137.222	5174.54	novel_circ_0001643	-0.940625	10.6633	0.310833	0.57717	0.980707	novel_circ_0001643	--
circFOXP1	FOXP1	28	4	131	0	50	128	novel_circ_0005922	0	2082.72	6300.43	792.564	137.222	3895.77	novel_circ_0005922	0.792933	11.1451	0.196003	0.657967	0.980707	novel_circ_0005922	ENSBTAG00000016533;
circ7807	--	26	72	0	10	29	13	novel_circ_0007807	267.681	1207.98	639.887	735.952	2470	0	novel_circ_0007807	-0.598185	9.89591	0.120762	0.728209	0.980707	novel_circ_0007807	--
circ7885	--	25	40	26	33	23	49	novel_circ_0007885	883.346	958.051	2411.88	707.646	1372.22	773.207	novel_circ_0007885	0.572283	10.2868	0.160288	0.688892	0.980707	novel_circ_0007885	--
circUGGT1	UGGT1	24	143	31	75	95	51	novel_circ_0008812	2007.6	3957.17	2510.33	679.34	4905.7	921.901	novel_circ_0008812	0.381231	11.3232	0.0725852	0.787609	0.980707	novel_circ_0008812	ENSBTAG00000005444;
circCAMSAP1	CAMSAP1	18	31	290	0	59	74	novel_circ_0000613	0	2457.61	3642.43	509.505	1063.47	8624.23	novel_circ_0000613	-0.742527	11.4419	0.184488	0.667544	0.980707	novel_circ_0000613	ENSBTAG00000006008;
circRFC1	RFC1	18	86	17	0	14	45	novel_circ_0011054	0	583.162	2214.99	509.505	2950.28	505.559	novel_circ_0011054	-0.505842	10.2188	0.0829972	0.773276	0.980707	novel_circ_0011054	ENSBTAG00000014515;
circZNF148_2	ZNF148	17	0	52	97	10	13	novel_circ_0005037	2596.5	416.544	639.887	481.2	0	1546.41	novel_circ_0005037	0.847722	9.98767	0.240783	0.623641	0.980707	novel_circ_0005037	ENSBTAG00000050482;
circVAPA	VAPA	17	9	178	0	84	114	novel_circ_0006617	0	3498.97	5611.32	481.2	308.75	5293.5	novel_circ_0006617	0.579814	11.3421	0.108498	0.741861	0.980707	novel_circ_0006617	ENSBTAG00000017279;
circTBXAS1	TBXAS1	16	5	98	12	42	11	novel_circ_0009711	321.217	1749.49	541.443	452.894	171.528	2914.4	novel_circ_0009711	-0.438924	10.0926	0.0777189	0.780413	0.980707	novel_circ_0009711	ENSBTAG00000020225;
circCDK19	CDK19	16	89	65	0	0	69	novel_circ_0012424	0	0	3396.32	452.894	3053.2	1933.02	novel_circ_0012424	-0.681407	10.586	0.115257	0.734237	0.980707	novel_circ_0012424	ENSBTAG00000007288;
circMEMO1	MEMO1	15	32	47	74	11	51	novel_circ_0000701	1980.84	458.199	2510.33	424.588	1097.78	1397.72	novel_circ_0000701	0.758963	10.4277	0.260757	0.609601	0.980707	novel_circ_0000701	ENSBTAG00000007734;
circCIT	CIT	15	49	34	44	65	26	novel_circ_0003383	1177.79	2707.54	1279.77	424.588	1680.97	1011.12	novel_circ_0003383	0.727089	10.4976	0.247493	0.618846	0.980707	novel_circ_0003383	ENSBTAG00000008963;
circBCL11B_2	BCL11B	15	118	202	326	101	49	novel_circ_0005712	8726.39	4207.1	2411.88	424.588	4048.06	6007.22	novel_circ_0005712	0.550946	12.0939	0.174744	0.67593	0.980707	novel_circ_0005712	ENSBTAG00000018019;
circSLC9A9	SLC9A9	14	48	31	0	6	34	novel_circ_0004620	0	249.926	1673.55	396.282	1646.67	921.901	novel_circ_0004620	-0.629383	9.78067	0.132023	0.716344	0.980707	novel_circ_0004620	ENSBTAG00000031178;
circNFATC2_3	NFATC2	12	72	52	176	38	8	novel_circ_0002035	4711.18	1582.87	393.777	339.67	2470	1546.41	novel_circ_0002035	0.620848	10.8985	0.1663	0.683421	0.980707	novel_circ_0002035	ENSBTAG00000018270;
circ7470	--	12	17	12	0	32	8	novel_circ_0007470	0	1332.94	393.777	339.67	583.195	356.865	novel_circ_0007470	0.424065	9.145	0.0708907	0.790044	0.980707	novel_circ_0007470	--
circCLEC16A_4	CLEC16A	11	53	6	53	5	35	novel_circ_0007065	1418.71	208.272	1722.77	311.364	1818.2	178.432	novel_circ_0007065	0.537481	9.97822	0.11904	0.730078	0.980707	novel_circ_0007065	ENSBTAG00000005208;
circ7876	--	11	3	4	7	3	0	novel_circ_0007876	187.376	124.963	0	311.364	102.917	118.955	novel_circ_0007876	-0.693355	7.70789	0.314093	0.575179	0.980707	novel_circ_0007876	--
circGPCPD1	GPCPD1	9	9	0	2	3	16	novel_circ_0001783	53.5361	124.963	787.553	254.753	308.75	0	novel_circ_0001783	0.747367	8.31721	0.240349	0.623954	0.980707	novel_circ_0001783	ENSBTAG00000008293;
circNNT	NNT	9	105	6	10	0	39	novel_circ_0005302	267.681	0	1919.66	254.753	3602.09	178.432	novel_circ_0005302	-0.884266	10.1059	0.230319	0.631287	0.980707	novel_circ_0005302	ENSBTAG00000011885;
circLMTK2	LMTK2	9	7	18	54	3	0	novel_circ_0006980	1445.48	124.963	0	254.753	240.139	535.297	novel_circ_0006980	0.617674	8.97433	0.148791	0.699693	0.980707	novel_circ_0006980	ENSBTAG00000004135;
circ7723	--	9	18	5	0	11	5	novel_circ_0007723	0	458.199	246.11	254.753	617.501	148.694	novel_circ_0007723	-0.543697	8.46478	0.137719	0.71056	0.980707	novel_circ_0007723	--
circDMTF1	DMTF1	8	10	11	13	0	24	novel_circ_0009874	347.985	0	1181.33	226.447	343.056	327.126	novel_circ_0009874	0.754848	8.87345	0.245181	0.620489	0.980707	novel_circ_0009874	ENSBTAG00000020878;
circCCDC88A	CCDC88A	6	192	217	139	74	49	novel_circ_0000871	3720.76	3082.43	2411.88	169.835	6586.68	6453.31	novel_circ_0000871	-0.518144	11.8933	0.136562	0.711723	0.980707	novel_circ_0000871	ENSBTAG00000017469;
circ7452	--	6	6	17	0	30	0	novel_circ_0007452	0	1249.63	0	169.835	205.834	505.559	novel_circ_0007452	0.493779	8.71724	0.0760261	0.782757	0.980707	novel_circ_0007452	--
circ7703	--	6	22	23	0	25	0	novel_circ_0007703	0	1041.36	0	169.835	754.723	683.991	novel_circ_0007703	-0.6244	8.98871	0.117003	0.732308	0.980707	novel_circ_0007703	--
circ7768	--	6	10	5	0	19	2	novel_circ_0007768	0	791.434	98.4442	169.835	343.056	148.694	novel_circ_0007768	0.414607	8.33994	0.0757626	0.783124	0.980707	novel_circ_0007768	--
circ7877	--	6	14	5	9	7	11	novel_circ_0007877	240.913	291.581	541.443	169.835	480.278	148.694	novel_circ_0007877	0.417296	8.56048	0.117801	0.731432	0.980707	novel_circ_0007877	--
circCLN3	CLN3	4	136	103	346	4	28	novel_circ_0006872	9261.75	166.618	1378.22	113.223	4665.56	3063.09	novel_circ_0006872	0.464524	11.6333	0.0841383	0.771766	0.980707	novel_circ_0006872	ENSBTAG00000018000;
circUHRF1BP1	UHRF1BP1	3	51	32	35	0	61	novel_circ_0006494	936.882	0	3002.55	84.9176	1749.59	951.64	novel_circ_0006494	0.496793	10.211	0.078041	0.77997	0.980707	novel_circ_0006494	ENSBTAG00000009267;
circ7746	--	3	10	5	0	8	0	novel_circ_0007746	0	333.235	0	84.9176	343.056	148.694	novel_circ_0007746	-0.782332	7.76873	0.277642	0.598251	0.980707	novel_circ_0007746	--
circFCHSD2	FCHSD2	2	82	71	44	0	35	novel_circ_0002582	1177.79	0	1722.77	56.6117	2813.06	2111.45	novel_circ_0002582	-0.777531	10.4305	0.185525	0.666668	0.980707	novel_circ_0002582	ENSBTAG00000019062;
circ7785	--	2	5	8	0	4	4	novel_circ_0007785	0	166.618	196.888	56.6117	171.528	237.91	novel_circ_0007785	-0.404187	7.67288	0.0970061	0.755452	0.980707	novel_circ_0007785	--
circPPP2R5A	PPP2R5A	0	26	122	9	119	24	novel_circ_0003089	240.913	4956.87	1181.33	0	891.946	3628.13	novel_circ_0003089	0.494828	10.8778	0.07631	0.782362	0.980707	novel_circ_0003089	ENSBTAG00000000754;
circ3926	--	0	6	15	26	3	3	novel_circ_0003926	695.969	124.963	147.666	0	205.834	446.081	novel_circ_0003926	0.582789	8.40167	0.154828	0.693964	0.980707	novel_circ_0003926	--
circCHD1	CHD1	0	0	121	7	69	70	novel_circ_0011851	187.376	2874.15	3445.55	0	0	3598.39	novel_circ_0011851	0.850661	10.7717	0.173561	0.676966	0.980707	novel_circ_0011851	ENSBTAG00000020860;
circ2299	--	0	11	103	98	78	9	novel_circ_0012299	2623.27	3249.04	442.999	0	377.362	3063.09	novel_circ_0012299	0.87454	10.7254	0.239618	0.624482	0.980707	novel_circ_0012299	--
circHUWE1_3	HUWE1	0	22	83	53	33	51	novel_circ_0013329	1418.71	1374.6	2510.33	0	754.723	2468.32	novel_circ_0013329	0.715599	10.5376	0.173774	0.676779	0.980707	novel_circ_0013329	ENSBTAG00000006122;
circZEB1_2	ZEB1	948	416	1530	1044	766	588	novel_circ_0001704	27945.9	31907.3	28942.6	26833.9	14271.1	45500.3	novel_circ_0001704	0.0354842	14.8384	0.0103869	0.918823	0.983471	novel_circ_0001704	ENSBTAG00000020053;
circGSE1	GSE1	607	1299	987	694	1484	175	novel_circ_0003602	18577	61815.1	8613.87	17181.7	44563	29352.1	novel_circ_0003602	-0.0332504	14.8765	0.00479529	0.944792	0.983471	novel_circ_0003602	ENSBTAG00000009918;
circ3005	--	597	244	681	955	369	110	novel_circ_0013005	25563.5	15370.5	5414.43	16898.6	8370.57	20252.1	novel_circ_0013005	0.0271006	13.9086	0.00155113	0.968584	0.983471	novel_circ_0013005	--
circTENT2	TENT2	537	4	80	115	143	213	novel_circ_0000039	3078.33	5956.58	10484.3	15200.2	137.222	2379.1	novel_circ_0000039	0.1385	12.6145	0.011338	0.915201	0.983471	novel_circ_0000039	ENSBTAG00000006751;
circATRX_2	ATRX	484	145	220	67	37	429	novel_circ_0013257	1793.46	1541.21	21116.3	13700	4974.31	6542.52	novel_circ_0013257	-0.0462634	13.0261	0.00177562	0.966389	0.983471	novel_circ_0013257	ENSBTAG00000038434;
circMORC3	MORC3	475	453	846	377	244	618	novel_circ_0004773	10091.6	10163.7	30419.3	13445.3	15540.4	25159	novel_circ_0004773	-0.0968801	14.0978	0.0259342	0.872061	0.983471	novel_circ_0004773	ENSBTAG00000011876;
circGNPTAB	GNPTAB	369	0	6	32	14	136	novel_circ_0010631	856.578	583.162	6694.2	10444.9	0	178.432	novel_circ_0010631	-0.386694	11.6402	0.0454087	0.831254	0.983471	novel_circ_0010631	ENSBTAG00000019409;
circSENP6	SENP6	335	14	25	92	8	133	novel_circ_0012352	2462.66	333.235	6546.54	9482.46	480.278	743.468	novel_circ_0012352	-0.197882	11.7345	0.0167684	0.896968	0.983471	novel_circ_0012352	ENSBTAG00000005869;
circSMC5	SMC5	308	104	220	323	8	248	novel_circ_0012047	8646.08	333.235	12207.1	8718.2	3567.78	6542.52	novel_circ_0012047	0.169771	12.7174	0.0209013	0.885048	0.983471	novel_circ_0012047	ENSBTAG00000018437;
circHOMER1	HOMER1	275	95	46	0	176	69	novel_circ_0000037	0	7331.18	3396.32	7784.11	3259.03	1367.98	novel_circ_0000037	-0.211292	11.9373	0.0174999	0.894757	0.983471	novel_circ_0000037	ENSBTAG00000025853;
circH2AFY	H2AFY	262	65	82	36	146	87	novel_circ_0011609	963.65	6081.54	4282.32	7416.13	2229.86	2438.58	novel_circ_0011609	-0.0947882	11.954	0.00522466	0.942378	0.983471	novel_circ_0011609	ENSBTAG00000016105;
circCIITA	CIITA	245	139	21	0	181	69	novel_circ_0007054	0	7539.45	3396.32	6934.93	4768.48	624.513	novel_circ_0007054	-0.173699	11.9449	0.0114283	0.914866	0.983471	novel_circ_0007054	ENSBTAG00000020649;
circCHM_2	CHM	206	0	0	37	54	30	novel_circ_0013235	990.418	2249.34	1476.66	5831.01	0	0	novel_circ_0013235	-0.306488	10.8337	0.0234636	0.878258	0.983471	novel_circ_0013235	ENSBTAG00000009598;
circKANSL1_4	KANSL1	201	304	400	611	155	21	novel_circ_0004392	16355.3	6456.43	1033.66	5689.48	10428.9	11895.5	novel_circ_0004392	-0.230445	13.0886	0.0511784	0.821025	0.983471	novel_circ_0004392	ENSBTAG00000012564;
circ9539	--	197	5	133	360	17	0	novel_circ_0009539	9636.5	708.125	0	5576.25	171.528	3955.25	novel_circ_0009539	0.0940735	11.7361	0.00292927	0.956837	0.983471	novel_circ_0009539	--
circNBEA	NBEA	185	0	13	61	49	50	novel_circ_0001372	1632.85	2041.07	2461.1	5236.58	0	386.604	novel_circ_0001372	0.124037	10.9846	0.0053094	0.941913	0.983471	novel_circ_0001372	ENSBTAG00000022991;
circTMEM245	TMEM245	179	30	131	0	63	158	novel_circ_0012321	0	2624.23	7777.09	5066.75	1029.17	3895.77	novel_circ_0012321	0.0558648	11.7579	0.00116416	0.972782	0.983471	novel_circ_0012321	ENSBTAG00000038794;
circ2557	HBG;HBB;HBE2	170	134	97	109	58	153	novel_circ_0002557	2917.72	2415.96	7530.98	4812	4596.95	2884.66	novel_circ_0002557	0.0644102	12.056	0.00271086	0.958476	0.983471	novel_circ_0002557	ENSBTAG00000038748;ENSBTAG00000037644;ENSBTAG00000039178;
circ7873	--	167	123	124	44	106	94	novel_circ_0007873	1177.79	4415.37	4626.88	4727.08	4219.59	3687.6	novel_circ_0007873	-0.30712	11.9198	0.0580532	0.8096	0.983471	novel_circ_0007873	--
circTMLHE	TMLHE	146	99	40	20	86	104	novel_circ_0013148	535.361	3582.28	5119.1	4132.65	3396.25	1189.55	novel_circ_0013148	0.0813205	11.578	0.00334476	0.953881	0.983471	novel_circ_0013148	ENSBTAG00000011648;
circ7852	--	141	124	105	34	98	112	novel_circ_0007852	910.114	4082.13	5512.87	3991.13	4253.89	3122.57	novel_circ_0007852	-0.115366	11.8574	0.00780295	0.929611	0.983471	novel_circ_0007852	--
circCSPP1	CSPP1	131	29	0	13	23	44	novel_circ_0002160	347.985	958.051	2165.77	3708.07	994.862	0	novel_circ_0002160	-0.44013	10.4802	0.0621718	0.803096	0.983471	novel_circ_0002160	ENSBTAG00000014689;
circ7806	--	118	120	137	59	132	148	novel_circ_0007806	1579.32	5498.38	7284.87	3340.09	4116.67	4074.21	novel_circ_0007806	0.315279	12.0967	0.0650421	0.798697	0.983471	novel_circ_0007806	--
circ3918	--	115	256	287	199	277	136	novel_circ_0003918	5326.84	11538.3	6694.2	3255.17	8782.23	8535.02	novel_circ_0003918	0.195357	12.8573	0.0390317	0.843386	0.983471	novel_circ_0003918	--
circARHGAP29	ARHGAP29	114	99	146	71	83	128	novel_circ_0009448	1900.53	3457.32	6300.43	3226.87	3396.25	4341.86	novel_circ_0009448	0.0870273	11.9052	0.00470366	0.945321	0.983471	novel_circ_0009448	ENSBTAG00000004190;
circSACM1L_2	SACM1L	108	0	35	14	37	30	novel_circ_0006106	374.753	1541.21	1476.66	3057.03	0	1040.86	novel_circ_0006106	-0.275039	10.3607	0.0256853	0.872671	0.983471	novel_circ_0006106	ENSBTAG00000003501;
circNUP210	NUP210	106	46	56	208	53	0	novel_circ_0006130	5567.76	2207.68	0	3000.42	1578.06	1665.37	novel_circ_0006130	0.318095	11.232	0.038289	0.844864	0.983471	novel_circ_0006130	ENSBTAG00000003665;
circHIPK3	HIPK3	96	83	2	120	0	19	novel_circ_0002640	3212.17	0	935.22	2717.36	2847.37	59.4775	novel_circ_0002640	-0.434944	10.7288	0.0569245	0.811425	0.983471	novel_circ_0002640	ENSBTAG00000014884;
circDOP1A	DOP1A	94	19	22	55	0	58	novel_circ_0012370	1472.24	0	2854.88	2660.75	651.806	654.252	novel_circ_0012370	0.123326	10.5003	0.00513282	0.942885	0.983471	novel_circ_0012370	ENSBTAG00000000676;
circMKLN1	MKLN1	91	95	34	169	0	19	novel_circ_0010119	4523.8	0	935.22	2575.83	3259.03	1011.12	novel_circ_0010119	-0.322353	11.0495	0.0378323	0.84578	0.983471	novel_circ_0010119	ENSBTAG00000010437;
circECH1	ECH1	89	5	94	22	65	68	novel_circ_0003801	588.897	2707.54	3347.1	2519.22	171.528	2795.44	novel_circ_0003801	0.272812	11.0271	0.033483	0.854811	0.983471	novel_circ_0003801	ENSBTAG00000016313;
circFAM53B	FAM53B	85	64	13	0	119	9	novel_circ_0007245	0	4956.87	442.999	2406	2195.56	386.604	novel_circ_0007245	0.113188	10.8112	0.00398604	0.949659	0.983471	novel_circ_0007245	ENSBTAG00000012970;
circTOX	TOX	82	0	22	48	19	10	novel_circ_0002124	1284.87	791.434	492.221	2321.08	0	654.252	novel_circ_0002124	-0.20983	9.9545	0.0152591	0.901689	0.983471	novel_circ_0002124	ENSBTAG00000004954;
circMED17	MED17	77	89	52	0	93	71	novel_circ_0008129	0	3873.86	3494.77	2179.55	3053.2	1546.41	novel_circ_0008129	0.118435	11.2422	0.00521906	0.942408	0.983471	novel_circ_0008129	ENSBTAG00000003552;
circRTN4	RTN4	71	106	18	193	0	50	novel_circ_0000870	5166.23	0	2461.1	2009.72	3636.39	535.297	novel_circ_0000870	0.304562	11.21	0.0332936	0.855218	0.983471	novel_circ_0000870	ENSBTAG00000011104;
circPAN3	PAN3	71	0	103	61	28	30	novel_circ_0001412	1632.85	1166.32	1476.66	2009.72	0	3063.09	novel_circ_0001412	-0.246265	10.6666	0.0209617	0.884883	0.983471	novel_circ_0001412	ENSBTAG00000009912;
circGNPTAB_2	GNPTAB	71	41	15	59	35	12	novel_circ_0010632	1579.32	1457.9	590.665	2009.72	1406.53	446.081	novel_circ_0010632	-0.087943	10.3617	0.00371657	0.951388	0.983471	novel_circ_0010632	ENSBTAG00000019409;
circEXOSC9	EXOSC9	71	67	0	128	4	8	novel_circ_0010999	3426.31	166.618	393.777	2009.72	2298.48	0	novel_circ_0010999	-0.106927	10.5032	0.00347182	0.953014	0.983471	novel_circ_0010999	ENSBTAG00000004942;
circGPR89A	GPR89A	67	10	12	0	32	37	novel_circ_0009308	0	1332.94	1821.22	1896.49	343.056	356.865	novel_circ_0009308	0.274182	9.99891	0.0246645	0.875206	0.983471	novel_circ_0009308	ENSBTAG00000005809;
circSERINC5_2	SERINC5	65	8	0	3	52	9	novel_circ_0000045	80.3042	2166.03	442.999	1839.88	274.445	0	novel_circ_0000045	0.341641	9.75894	0.0351892	0.8512	0.983471	novel_circ_0000045	ENSBTAG00000001619;
circB2M	B2M	64	20	14	0	22	46	novel_circ_0000032	0	916.397	2264.22	1811.57	686.112	416.342	novel_circ_0000032	0.120289	10.0773	0.00484041	0.944533	0.983471	novel_circ_0000032	ENSBTAG00000012330;ENSBTAG00000048782;
circVIRMA	VIRMA	62	4	23	0	67	0	novel_circ_0002299	0	2790.85	0	1754.96	137.222	683.991	novel_circ_0002299	0.112656	9.90811	0.00311256	0.955509	0.983471	novel_circ_0002299	ENSBTAG00000003789;
circSH3GLB1_2	SH3GLB1	59	8	11	0	51	20	novel_circ_0009507	0	2124.37	984.442	1670.05	274.445	327.126	novel_circ_0009507	0.446144	9.90975	0.0653563	0.798222	0.983471	novel_circ_0009507	ENSBTAG00000031171;
circSSBP2	SSBP2	59	16	26	0	0	50	novel_circ_0011802	0	0	2461.1	1670.05	548.89	773.207	novel_circ_0011802	-0.287282	9.92726	0.0212036	0.884226	0.983471	novel_circ_0011802	ENSBTAG00000013856;
circASH1L	ASH1L	55	72	56	0	26	65	novel_circ_0009211	0	1083.01	3199.44	1556.82	2470	1665.37	novel_circ_0009211	-0.413166	10.7542	0.058239	0.809301	0.983471	novel_circ_0009211	ENSBTAG00000003954;
circMLLT10	MLLT10	54	17	44	0	28	56	novel_circ_0001625	0	1166.32	2756.44	1528.52	583.195	1308.5	novel_circ_0001625	0.192507	10.3312	0.0127555	0.910078	0.983471	novel_circ_0001625	ENSBTAG00000044074;
circ3093	ENSBTAG00000014367	54	18	14	0	61	15	novel_circ_0013093	0	2540.92	738.331	1528.52	617.501	416.342	novel_circ_0013093	0.351219	10.0208	0.0412156	0.839122	0.983471	novel_circ_0013093	ENSBTAG00000014367;
circZZEF1	ZZEF1	49	3	67	0	52	9	novel_circ_0004152	0	2166.03	442.999	1386.99	102.917	1992.5	novel_circ_0004152	-0.418243	10.0792	0.053884	0.816438	0.983471	novel_circ_0004152	ENSBTAG00000016316;
circFOXP1_2	FOXP1	49	193	84	0	11	192	novel_circ_0005918	0	458.199	9450.64	1386.99	6620.98	2498.05	novel_circ_0005918	-0.0860043	11.759	0.00253518	0.959843	0.983471	novel_circ_0005918	ENSBTAG00000016533;
circB4GALT6	B4GALT6	48	163	27	349	0	14	novel_circ_0006540	9342.05	0	689.109	1358.68	5591.81	802.946	novel_circ_0006540	0.373766	11.5666	0.0471599	0.828081	0.983471	novel_circ_0006540	ENSBTAG00000044063;
circRERE	RERE	40	5	49	0	3	48	novel_circ_0002924	0	124.963	2362.66	1132.23	171.528	1457.2	novel_circ_0002924	-0.157643	9.87576	0.00765763	0.930268	0.983471	novel_circ_0002924	ENSBTAG00000018272;
circPRMT2	PRMT2	36	24	278	0	162	29	novel_circ_0004762	0	6748.01	1427.44	1019.01	823.334	8267.37	novel_circ_0004762	-0.307046	11.6043	0.0318809	0.858289	0.983471	novel_circ_0004762	ENSBTAG00000005503;
circ7488	--	35	5	0	6	24	5	novel_circ_0007488	160.608	999.706	246.11	990.705	171.528	0	novel_circ_0007488	0.266132	8.94954	0.026929	0.869652	0.983471	novel_circ_0007488	--
circ7531	--	31	10	38	4	23	39	novel_circ_0007531	107.072	958.051	1919.66	877.481	343.056	1130.07	novel_circ_0007531	0.335947	9.8976	0.0500451	0.822985	0.983471	novel_circ_0007531	--
circADCY9	ADCY9	29	13	321	229	29	58	novel_circ_0006931	6129.88	1207.98	2854.88	820.87	445.973	9546.13	novel_circ_0006931	-0.0841565	11.8012	0.00334422	0.953885	0.983471	novel_circ_0006931	ENSBTAG00000016629;
circ7459	--	29	49	33	7	72	22	novel_circ_0007459	187.376	2999.12	1082.89	820.87	1680.97	981.378	novel_circ_0007459	0.290986	10.4064	0.037115	0.847231	0.983471	novel_circ_0007459	--
circ5632	ENSBTAG00000006819	26	0	161	5	13	109	novel_circ_0005632	133.84	541.507	5365.21	735.952	0	4787.94	novel_circ_0005632	0.125696	10.9597	0.0047434	0.945091	0.983471	novel_circ_0005632	ENSBTAG00000006819;
circ7504	--	22	69	11	83	31	4	novel_circ_0007504	2221.75	1291.29	196.888	622.729	2367.09	327.126	novel_circ_0007504	0.166539	10.2747	0.0117868	0.913546	0.983471	novel_circ_0007504	--
circARID1B	ARID1B	22	35	12	41	0	17	novel_circ_0012673	1097.49	0	836.776	622.729	1200.7	356.865	novel_circ_0012673	-0.167508	9.55631	0.0104839	0.918446	0.983471	novel_circ_0012673	ENSBTAG00000002728;
circ7760	--	21	55	26	9	57	0	novel_circ_0007760	240.913	2374.3	0	594.423	1886.81	773.207	novel_circ_0007760	-0.314142	10.0286	0.0332691	0.85527	0.983471	novel_circ_0007760	--
circ7529	--	20	285	217	0	209	98	novel_circ_0007529	0	8705.77	4823.76	566.117	9777.1	6453.31	novel_circ_0007529	-0.312502	12.3216	0.0403828	0.840734	0.983471	novel_circ_0007529	--
circ2988	--	18	39	22	23	27	18	novel_circ_0012988	615.665	1124.67	885.998	509.505	1337.92	654.252	novel_circ_0012988	0.0694047	9.84637	0.00251031	0.96004	0.983471	novel_circ_0012988	--
circZEB1_3	ZEB1	17	83	212	0	94	66	novel_circ_0001701	0	3915.51	3248.66	481.2	2847.37	6304.61	novel_circ_0001701	-0.428229	11.4842	0.0638989	0.800436	0.983471	novel_circ_0001701	ENSBTAG00000020053;
circPRKCH	PRKCH	14	4	25	11	0	23	novel_circ_0000438	294.449	0	1132.11	396.282	137.222	743.468	novel_circ_0000438	0.147754	9.01135	0.00873242	0.925548	0.983471	novel_circ_0000438	ENSBTAG00000003276;
circ7439	--	13	36	9	0	24	27	novel_circ_0007439	0	999.706	1329	367.976	1235	267.649	novel_circ_0007439	0.309968	9.57745	0.0333647	0.855065	0.983471	novel_circ_0007439	--
circ7847	--	13	99	21	35	24	38	novel_circ_0007847	936.882	999.706	1870.44	367.976	3396.25	624.513	novel_circ_0007847	-0.20481	10.4832	0.0185498	0.891665	0.983471	novel_circ_0007847	--
circFRY	FRY	12	207	88	0	123	86	novel_circ_0001384	0	5123.49	4233.1	339.67	7101.26	2617.01	novel_circ_0001384	-0.105018	11.6882	0.00387329	0.950375	0.983471	novel_circ_0001384	ENSBTAG00000006771;
circGFRA2	GFRA2	12	157	23	60	94	25	novel_circ_0012157	1606.08	3915.51	1230.55	339.67	5385.98	683.991	novel_circ_0012157	0.0759908	11.1416	0.00260917	0.959262	0.983471	novel_circ_0012157	ENSBTAG00000020665;
circ7528	--	11	68	57	2	63	30	novel_circ_0007528	53.5361	2624.23	1476.66	311.364	2332.78	1695.11	novel_circ_0007528	-0.0646536	10.5319	0.00161012	0.967992	0.983471	novel_circ_0007528	--
circ2999	--	11	24	18	51	14	3	novel_circ_0012999	1365.17	583.162	147.666	311.364	823.334	535.297	novel_circ_0012999	0.336522	9.4424	0.0563436	0.812371	0.983471	novel_circ_0012999	--
circGRAMD4	GRAMD4	10	32	81	0	40	26	novel_circ_0010303	0	1666.18	1279.77	283.059	1097.78	2408.84	novel_circ_0010303	-0.365769	10.2144	0.0448096	0.832354	0.983471	novel_circ_0010303	ENSBTAG00000021803;
circAPP	APP	8	47	44	0	24	33	novel_circ_0004570	0	999.706	1624.33	226.447	1612.36	1308.5	novel_circ_0004570	-0.265839	10.0038	0.0236614	0.87775	0.983471	novel_circ_0004570	ENSBTAG00000017753;
circ7884	--	8	3	4	0	10	0	novel_circ_0007884	0	416.544	0	226.447	102.917	118.955	novel_circ_0007884	-0.123535	7.71841	0.00706832	0.932998	0.983471	novel_circ_0007884	--
circHERPUD2	HERPUD2	8	51	10	0	24	30	novel_circ_0009995	0	999.706	1476.66	226.447	1749.59	297.387	novel_circ_0009995	0.11924	9.74102	0.00465225	0.945621	0.983471	novel_circ_0009995	ENSBTAG00000015105;
circ7811	--	6	12	7	0	15	0	novel_circ_0007811	0	624.816	0	169.835	411.667	208.171	novel_circ_0007811	-0.337964	8.23814	0.0434865	0.834812	0.983471	novel_circ_0007811	--
circACSS3	ACSS3	5	69	87	0	46	81	novel_circ_0010226	0	1916.1	3986.99	141.529	2367.09	2587.27	novel_circ_0010226	0.209614	10.8895	0.0139291	0.906051	0.983471	novel_circ_0010226	ENSBTAG00000018694;
circHOMER3	HOMER3	3	56	16	0	21	23	novel_circ_0011547	0	874.743	1132.11	84.9176	1921.11	475.82	novel_circ_0011547	-0.30921	9.66668	0.0304383	0.861499	0.983471	novel_circ_0011547	ENSBTAG00000000813;
circSRBD1	SRBD1	0	113	30	103	18	20	novel_circ_0000815	2757.11	749.779	984.442	0	3876.53	892.162	novel_circ_0000815	-0.0829812	10.6533	0.00223251	0.962314	0.983471	novel_circ_0000815	ENSBTAG00000007508;
circMVB12B	MVB12B	0	0	70	4	3	33	novel_circ_0001211	107.072	124.963	1624.33	0	0	2081.71	novel_circ_0001211	-0.170951	9.49477	0.00677829	0.934384	0.983471	novel_circ_0001211	ENSBTAG00000050426;
circ1232	--	0	0	73	83	2	11	novel_circ_0001232	2221.75	83.3088	541.443	0	0	2170.93	novel_circ_0001232	0.392061	9.82188	0.0366439	0.848192	0.983471	novel_circ_0001232	--
circSFMBT2	SFMBT2	0	27	0	9	15	2	novel_circ_0001588	240.913	624.816	98.4442	0	926.251	0	novel_circ_0001588	0.0648536	8.57384	0.00132177	0.970998	0.983471	novel_circ_0001588	ENSBTAG00000005915;
circCD22	CD22	0	36	76	10	12	49	novel_circ_0003770	267.681	499.853	2411.88	0	1235	2260.14	novel_circ_0003770	-0.13996	10.2012	0.00635382	0.936467	0.983471	novel_circ_0003770	ENSBTAG00000011887;
circB4GALT6_2	B4GALT6	0	46	119	45	25	71	novel_circ_0006538	1204.56	1041.36	3494.77	0	1578.06	3538.91	novel_circ_0006538	0.164304	10.8725	0.00923921	0.923425	0.983471	novel_circ_0006538	ENSBTAG00000044063;
circ1025	--	0	0	18	7	2	4	novel_circ_0011025	187.376	83.3088	196.888	0	0	535.297	novel_circ_0011025	-0.192861	7.87185	0.0150469	0.902372	0.983471	novel_circ_0011025	--
circYAF2_2	YAF2	657	51	715	852	212	191	novel_circ_0010490	22806.4	8830.73	9401.42	18596.9	1749.59	21263.2	novel_circ_0010490	-0.0193675	13.7567	0.000555766	0.981192	0.985567	novel_circ_0010490	ENSBTAG00000015025;
circ6064	--	199	0	92	154	98	8	novel_circ_0006064	4122.28	4082.13	393.777	5632.86	0	2735.96	novel_circ_0006064	0.0395074	11.4998	0.000550442	0.981282	0.985567	novel_circ_0006064	--
circCD5L	CD5L	43	29	19	8	53	9	novel_circ_0009188	214.144	2207.68	442.999	1217.15	994.862	565.036	novel_circ_0009188	0.0423114	9.97475	0.000805057	0.977364	0.985567	novel_circ_0009188	ENSBTAG00000022514;ENSBTAG00000053777;
circSMAD1	SMAD1	17	7	23	0	10	20	novel_circ_0003180	0	416.544	984.442	481.2	240.139	683.991	novel_circ_0003180	-0.0189033	9.05725	0.000146793	0.990333	0.992491	novel_circ_0003180	ENSBTAG00000002835;
circ7508	--	14	33	29	15	23	21	novel_circ_0007508	401.521	958.051	1033.66	396.282	1132.08	862.423	novel_circ_0007508	-0.00149659	9.75307	1.17524e-06	0.999135	0.999135	novel_circ_0007508	--
Note：
(1) Column 1 - "circrna" ID.
(2) Columns 2 to N + 1 - "sample name" represent the readcount of samples 1 to n respectively.
(3) Columns n + 2 to 2n + 1 - "sample name (TPM)" represent the values of readcount of samples 1 to n after TPM standardization.

## Sheet: C
Gene Ontology analysis between D30 and D250 samples In circRNA
GO_accession	Description	%	PValue	Genes_names	List Total	Pop Hits	Pop Total	Fold Enrichment	Bonferroni	Benjamini	FDR
GO:0006338	chromatin remodeling	2.6936	3.24293e-05	HDAC4, RERE, SATB1, SCMH1, ATRX, DEK, CHD1, ARID1B	244	52	13824	8.71627	0.0367948	0.0374882	0.0374882
GO:0018105	peptidyl-serine phosphorylation	3.367	0.000157497	CSNK1G3, MORC3, MAPK8, PRKCH, LMTK2, VRK1, RICTOR, PKN2, HIPK3, TGFBR2	244	112	13824	5.05855	0.166466	0.0910334	0.0910334
GO:0007229	integrin-mediated signaling pathway	2.3569	0.000963228	ITGA4, ITGB4, CUL3, PTK2B, ITGA6, ITGAL, VAV1	244	65	13824	6.10139	0.671766	0.296818	0.296818
GO:0032467	positive regulation of cytokinesis	1.6835	0.00102705	CDC42, CSPP1, CUL3, PKN2, CIT	244	26	13824	10.8953	0.695133	0.296818	0.296818
GO:0030521	androgen receptor signaling pathway	1.3468	0.00303997	MED14, UBE3A, ARID1A, MED17	244	17	13824	13.3308	0.970388	0.615203	0.615203
GO:0045944	positive regulation of transcription from RNA polymerase II promoter	7.07071	0.0031931	HDAC4, APP, SETD3, BMPR2, ATAD2, UBE3A, BRCA1, ASH1L, GABPB1, HIF1A, ATAD2B, DCAF6, FOXP1, MED17, RPS6KA3, MED14, ZEB1, ITGA6, PHIP, ZNF148, SKAP1	244	580	13824	2.05133	0.975205	0.615203	0.615203
GO:0045893	positive regulation of transcription, DNA-templated	4.0404	0.00551284	PRMT2, INSR, SMARCA5, TRIP4, BRCA1, ARID1A, YAF2, HIF1A, RNF111, BANP, CDK5RAP2, PICALM	244	255	13824	2.66615	0.998323	0.910407	0.910407
GO:0043552	positive regulation of phosphatidylinositol 3-kinase activity	1.3468	0.0064536	CDC42, SH3GLB1, PTK2B, AMBRA1	244	22	13824	10.301	0.999438	0.932545	0.932545
GO:0015671	oxygen transport	1.0101	0.008035	HBE2, HBB, HBG	244	8	13824	21.2459	0.999911	1	1
GO:0018279	protein N-linked glycosylation via asparagine	1.3468	0.00927301	ST6GALNAC2, ST3GAL6, STT3B, UGGT1	244	25	13824	9.06492	0.999979	1	1
GO:0018107	peptidyl-threonine phosphorylation	1.3468	0.0127085	MAPK8, LMTK2, HIPK3, TGFBR2	244	28	13824	8.09368	1	1	1
GO:0030520	intracellular estrogen receptor signaling pathway	1.0101	0.0152444	TRIP4, SAFB, ARID1A	244	11	13824	15.4516	1	1	1
GO:0030900	forebrain development	1.3468	0.0167797	APP, NDST1, ATRX, ARID1A	244	31	13824	7.31042	1	1	1
GO:0051216	cartilage development	1.3468	0.0182802	FBXW4, SMAD1, ZEB1, HIF1A	244	32	13824	7.08197	1	1	1
GO:0007160	cell-matrix adhesion	1.6835	0.0210779	MKLN1, ITGB4, ADAM9, ITGA6, ITGAL	244	60	13824	4.72131	1	1	1
GO:0038083	peptidyl-tyrosine autophosphorylation	1.3468	0.0308075	LCK, INSR, PTK2B, IGF1R	244	39	13824	5.81084	1	1	1
GO:0031936	negative regulation of chromatin silencing	0.673401	0.0348485	ATAD2, ATAD2B	244	2	13824	56.6557	1	1	1
GO:0002053	positive regulation of mesenchymal cell proliferation	1.0101	0.0351824	FBXW4, FOXP1, TGFBR2	244	17	13824	9.99807	1	1	1
GO:0008360	regulation of cell shape	2.0202	0.0377318	CSNK1G3, MKLN1, CFDP1, PTK2B, PHIP, VRK1	244	105	13824	3.23747	1	1	1
GO:0050885	neuromuscular process controlling balance	1.3468	0.0443342	APP, CLN3, NBN, GIGYF2	244	45	13824	5.03607	1	1	1
GO:0070936	protein K48-linked ubiquitination	1.3468	0.0443342	RNF216, UBE2D2, UBE2E2, UBE3A	244	45	13824	5.03607	1	1	1
GO:1903599	positive regulation of mitophagy	0.673401	0.0518165	AMBRA1, HIF1A	244	3	13824	37.7705	1	1	1
GO:0002051	osteoblast fate commitment	0.673401	0.0518165	SMAD1, RUNX2	244	3	13824	37.7705	1	1	1
GO:0032635	interleukin-6 production	0.673401	0.0518165	ASH1L, AZI2	244	3	13824	37.7705	1	1	1
GO:0030950	establishment or maintenance of actin cytoskeleton polarity	0.673401	0.0518165	MAPKAP1, RICTOR	244	3	13824	37.7705	1	1	1
GO:0009790	embryo development	1.0101	0.0519017	EHMT1, TRIP12, RICTOR	244	21	13824	8.09368	1	1	1
GO:0030217	T cell differentiation	1.0101	0.0564465	LCK, RUNX2, VAV1	244	22	13824	7.72578	1	1	1
GO:0016477	cell migration	2.0202	0.0571466	CCDC88A, CLN3, CUL3, NFATC2, LCP1, TNS3	244	118	13824	2.8808	1	1	1
GO:0001578	microtubule bundle formation	1.0101	0.0611246	MTCL1, CCSER2, CDK5RAP2	244	23	13824	7.38988	1	1	1
GO:0006355	regulation of transcription, DNA-templated	5.72391	0.0653388	CIITA, PRMT2, SFMBT2, RNF38, ATAD2, SAMD4A, TRIP4, GABPB1, TFEC, SCMH1, APBB2, ARID2, ZNF148, EZH1, BANP, TMPO	244	601	13824	1.60257	1	1	1
GO:0051574	positive regulation of histone H3-K9 methylation	0.673401	0.0684874	BRCA1, JARID2	244	4	13824	28.3279	1	1	1
GO:0051572	negative regulation of histone H3-K4 methylation	0.673401	0.0684874	H2AFY, BRCA1	244	4	13824	28.3279	1	1	1
GO:0018027	peptidyl-lysine dimethylation	0.673401	0.0684874	SETD3, EHMT1	244	4	13824	28.3279	1	1	1
GO:0035235	ionotropic glutamate receptor signaling pathway	0.673401	0.0684874	APP, CLN3	244	4	13824	28.3279	1	1	1
GO:0006897	endocytosis	1.6835	0.0740139	CDC42, CSNK1G3, APP, CLN3, PICALM	244	90	13824	3.14754	1	1	1
GO:1901998	toxin transport	1.0101	0.075899	TRIP4, RAB28, ARID1A	244	26	13824	6.5372	1	1	1
GO:0034184	positive regulation of maintenance of mitotic sister chromatid cohesion	0.673401	0.0848664	H2AFY, SMC5	244	5	13824	22.6623	1	1	1
GO:0035878	nail development	0.673401	0.0848664	ITGB4, ITGA6	244	5	13824	22.6623	1	1	1
GO:0045842	positive regulation of mitotic metaphase/anaphase transition	0.673401	0.0848664	CUL3, SMC5	244	5	13824	22.6623	1	1	1
GO:0097186	amelogenesis	0.673401	0.0848664	ITGB4, ITGA6	244	5	13824	22.6623	1	1	1
GO:0043687	post-translational protein modification	0.673401	0.0848664	RHBDD1, STT3B	244	5	13824	22.6623	1	1	1
GO:0051084	'de novo' posttranslational protein folding	0.673401	0.0848664	SH3GLB1, UGGT1	244	5	13824	22.6623	1	1	1
GO:1900246	positive regulation of RIG-I signaling pathway	0.673401	0.0848664	ANKRD17, PUM2	244	5	13824	22.6623	1	1	1
GO:0030032	lamellipodium assembly	1.0101	0.0863086	CCDC88A, GOLPH3, ARHGEF7	244	28	13824	6.07026	1	1	1
GO:0008285	negative regulation of cell proliferation	2.6936	0.0883542	HDAC4, SMAD1, ZEB1, BCL11B, PTK2B, AMBRA1, JARID2, STK3	244	217	13824	2.08869	1	1	1
GO:0021762	substantia nigra development	1.0101	0.0971162	CDC42, MAPKAP1, ZNF148	244	30	13824	5.66557	1	1	1
Note：
(1) GO accession: Unique channel number information in Gene Ontology database.
(2) Description: Description information of Gene Ontology path.
(3) gene_name: Gene name(provided by the reference genome).

## Sheet: D
Kyoto Encyclopedia of Genes and Genomes analysis between D30 and D250 samples In circRNA
Category	ID	#Term	%	PValue	Genes	List Total	Pop Hits	Pop Total	Fold Enrichment	Bonferroni	Benjamini	FDR
KEGG_PATHWAY	bta04912	GnRH signaling pathway	2.0202	0.00759455	CDC42, MAPK8, ADCY9, PLCB4, ITPR2, PTK2B	109	86	7550	4.83252	0.732563	0.878738	0.878738
KEGG_PATHWAY	bta04120	Ubiquitin mediated proteolysis	2.3569	0.0130724	UBE2D2, CUL3, HUWE1, UBE2E2, TRIP12, UBE3A, BRCA1	109	136	7550	3.56516	0.897351	0.878738	0.878738
KEGG_PATHWAY	bta04520	Adherens junction	1.6835	0.0160055	CDC42, INSR, NECTIN3, TGFBR2, IGF1R	109	68	7550	5.09309	0.938661	0.878738	0.878738
KEGG_PATHWAY	bta04510	Focal adhesion	2.6936	0.0291953	CDC42, MAPK8, ITGA4, ITGB4, RAPGEF1, ITGA6, VAV1, IGF1R	109	208	7550	2.66408	0.99406	0.878738	0.878738
KEGG_PATHWAY	bta04810	Regulation of actin cytoskeleton	2.6936	0.0319247	CDC42, ITGA4, ITGB4, RRAS2, ITGA6, ITGAL, ARHGEF7, VAV1	109	212	7550	2.61381	0.99635	0.878738	0.878738
KEGG_PATHWAY	bta04015	Rap1 signaling pathway	2.6936	0.0333518	CDC42, ADCY9, PLCB4, INSR, RAPGEF1, ITGAL, SKAP1, IGF1R	109	214	7550	2.58939	0.997172	0.878738	0.878738
KEGG_PATHWAY	bta04068	FoxO signaling pathway	2.0202	0.0404393	MAPK8, HOMER1, INSR, HOMER3, TGFBR2, IGF1R	109	132	7550	3.14846	0.999208	0.878738	0.878738
KEGG_PATHWAY	bta04144	Endocytosis	2.6936	0.058974	CDC42, SH3GLB1, DNM3, PDCD6IP, MVB12B, STAM2, TGFBR2, IGF1R	109	243	7550	2.28036	0.999973	0.878738	0.878738
KEGG_PATHWAY	bta04750	Inflammatory mediator regulation of TRP channels	1.6835	0.061452	MAPK8, ADCY9, PLCB4, PRKCH, ITPR2	109	104	7550	3.3301	0.999983	0.878738	0.878738
KEGG_PATHWAY	bta04660	T cell receptor signaling pathway	1.6835	0.0632113	CDC42, LCK, NFATC3, NFATC2, VAV1	109	105	7550	3.29838	0.999988	0.878738	0.878738
KEGG_PATHWAY	bta04022	cGMP-PKG signaling pathway	2.0202	0.077249	ADCY9, PLCB4, INSR, NFATC3, ITPR2, NFATC2	109	159	7550	2.61381	0.999999	0.878738	0.878738
KEGG_PATHWAY	bta04724	Glutamatergic synapse	1.6835	0.0782278	ADCY9, PLCB4, HOMER1, ITPR2, HOMER3	109	113	7550	3.06487	0.999999	0.878738	0.878738
KEGG_PATHWAY	bta04919	Thyroid hormone signaling pathway	1.6835	0.0782278	MED14, PLCB4, NCOR1, HIF1A, MED17	109	113	7550	3.06487	0.999999	0.878738	0.878738
KEGG_PATHWAY	bta04662	B cell receptor signaling pathway	1.3468	0.0783465	NFATC3, NFATC2, CD22, VAV1	109	70	7550	3.95806	0.999999	0.878738	0.878738
KEGG_PATHWAY	bta04114	Oocyte meiosis	1.6835	0.0802207	RPS6KA3, ADCY9, ITPR2, PPP2R5A, IGF1R	109	114	7550	3.03798	0.999999	0.878738	0.878738
KEGG_PATHWAY	bta04670	Leukocyte transendothelial migration	1.6835	0.0842819	CDC42, ITGA4, PTK2B, ITGAL, VAV1	109	116	7550	2.98561	1	0.878738	0.878738
KEGG_PATHWAY	bta04650	Natural killer cell mediated cytotoxicity	1.6835	0.08635	LCK, PTK2B, NFATC2, ITGAL, VAV1	109	117	7550	2.96009	1	0.878738	0.878738
KEGG_PATHWAY	bta04141	Protein processing in endoplasmic reticulum	2.0202	0.0943314	MAPK8, UBE2D2, UBE2E2, STT3B, UGGT1, MBTPS2	109	169	7550	2.45915	1	0.891988	0.891988
KEGG_PATHWAY	bta05202	Transcriptional misregulation in cancer	2.0202	0.097964	SMAD1, NCOR1, AFF1, RUNX2, TGFBR2, IGF1R	109	171	7550	2.43039	1	0.891988	0.891988
Note：
(1) Term：Description information of KEGG path.
(2) Id：Unique channel number information in KEGG database.
(3) P-value：Enrichment analysis was statistically significant.
